# Supplementary material for: Ectopic MicroRNA-150-5p Transcription Sensitizes Glucocorticoid Therapy Response in MM1S Multiple Myeloma Cells but Fails to Overcome Hormone Therapy Resistance in MM1R Cells
Source: PLoS One. 2014 Dec 4;9(12):e113842. doi: 10.1371/journal.pone.0113842 (PMC4256227; doi:10.1371/journal.pone.0113842)
Supplement: Table S1 — IPA prediction of microRNA targets based on correlation of transcriptional changes of specific microRNAs (up/down) with changes in mRNA levels (opposite direction down/up) and corresponding pathways in MM1S cells treated for 72 h with Dex. (XLSX) [file pone.0113842.s001.xlsx]

## Sheet: Sheet1
Â© 2000-2014 Ingenuity Systems, Inc. All rights reserved.
ID	Symbol	Fold Change	Source	Confidence	ID	Symbol	Fold Change	Pathway
hsa-miR-1206	miR-1206 (miRNAs w/seed GUUCAUG)	874.103	TargetScan Human	Moderate (predicted)	CABC1	ADCK3	1.292	p53 Signaling
hsa-miR-1206	miR-1206 (miRNAs w/seed GUUCAUG)	874.103	TargetScan Human	Moderate (predicted)	ALDH1L2	ALDH1L2	-1.205	Aryl Hydrocarbon Receptor Signaling LPS/IL-1 Mediated Inhibition of RXR Function Xenobiotic Metabolism Signaling
hsa-miR-1206	miR-1206 (miRNAs w/seed GUUCAUG)	874.103	TargetScan Human	Moderate (predicted)	ANLN	ANLN	-1.755	RhoA Signaling
hsa-miR-1206	miR-1206 (miRNAs w/seed GUUCAUG)	874.103	TargetScan Human	Moderate (predicted)	DDEF2	ASAP2	-1.268
hsa-miR-1206	miR-1206 (miRNAs w/seed GUUCAUG)	874.103	TargetScan Human	Moderate (predicted)	ATP2A2	ATP2A2	-1.441	Calcium Signaling Calcium Transport I Calcium-induced T Lymphocyte Apoptosis Cardiac Î²-adrenergic Signaling Dopamine-DARPP32 Feedback in cAMP Signaling Nitric Oxide Signaling in the Cardiovascular System
hsa-miR-1206	miR-1206 (miRNAs w/seed GUUCAUG)	874.103	TargetScan Human	Moderate (predicted)	CADPS2	CADPS2	-1.683
hsa-miR-1206	miR-1206 (miRNAs w/seed GUUCAUG)	874.103	TargetScan Human	Moderate (predicted)	CEP135	CEP135	-1.199
hsa-miR-1206	miR-1206 (miRNAs w/seed GUUCAUG)	874.103	TargetScan Human	Moderate (predicted)	CLIC4	CLIC4	-1.727
hsa-miR-1206	miR-1206 (miRNAs w/seed GUUCAUG)	874.103	TargetScan Human	Moderate (predicted)	DHX36	DHX36	1.223
hsa-miR-1206	miR-1206 (miRNAs w/seed GUUCAUG)	874.103	TargetScan Human	Moderate (predicted)	DNAJC3	DNAJC3	-1.419	Aldosterone Signaling in Epithelial Cells Endoplasmic Reticulum Stress Pathway NRF2-mediated Oxidative Stress Response Protein Ubiquitination Pathway
hsa-miR-1206	miR-1206 (miRNAs w/seed GUUCAUG)	874.103	TargetScan Human	Moderate (predicted)	DSCC1	DSCC1	-2.138
hsa-miR-1206	miR-1206 (miRNAs w/seed GUUCAUG)	874.103	TargetScan Human	Moderate (predicted)	EIF3H	EIF3H	1.219	EIF2 Signaling Regulation of eIF4 and p70S6K Signaling mTOR Signaling
hsa-miR-1206	miR-1206 (miRNAs w/seed GUUCAUG)	874.103	TargetScan Human	Moderate (predicted)	EPRS	EPRS	-1.22	tRNA Charging
hsa-miR-1206	miR-1206 (miRNAs w/seed GUUCAUG)	874.103	TargetScan Human	Moderate (predicted)	ERAL1	ERAL1	-1.194
hsa-miR-1206	miR-1206 (miRNAs w/seed GUUCAUG)	874.103	TargetScan Human	Moderate (predicted)	EXPH5	EXPH5	-1.329
hsa-miR-1206	miR-1206 (miRNAs w/seed GUUCAUG)	874.103	TargetScan Human	Moderate (predicted)	FAM111B	FAM111B	-1.304
hsa-miR-1206	miR-1206 (miRNAs w/seed GUUCAUG)	874.103	TargetScan Human	Moderate (predicted)	FAM45A	FAM45A	1.271
hsa-miR-1206	miR-1206 (miRNAs w/seed GUUCAUG)	874.103	TargetScan Human	Moderate (predicted)	FBXL5	FBXL5	1.294
hsa-miR-1206	miR-1206 (miRNAs w/seed GUUCAUG)	874.103	TargetScan Human	Moderate (predicted)	FKBP4	FKBP4	-1.407	Glucocorticoid Receptor Signaling
hsa-miR-1206	miR-1206 (miRNAs w/seed GUUCAUG)	874.103	TargetScan Human	Moderate (predicted)	FMNL2	FMNL2	1.237
hsa-miR-1206	miR-1206 (miRNAs w/seed GUUCAUG)	874.103	TargetScan Human	Moderate (predicted)	GAR1	GAR1	-1.448
hsa-miR-1206	miR-1206 (miRNAs w/seed GUUCAUG)	874.103	TargetScan Human	Moderate (predicted)	HCLS1	HCLS1	1.184
hsa-miR-1206	miR-1206 (miRNAs w/seed GUUCAUG)	874.103	TargetScan Human	Moderate (predicted)	HIVEP1	HIVEP1	1.424
hsa-miR-1206	miR-1206 (miRNAs w/seed GUUCAUG)	874.103	TargetScan Human	High (predicted)	IDH3A	IDH3A	-1.209	TCA Cycle II (Eukaryotic)
hsa-miR-1206	miR-1206 (miRNAs w/seed GUUCAUG)	874.103	TargetScan Human	Moderate (predicted)	KCND2	KCND2	1.317
hsa-miR-1206	miR-1206 (miRNAs w/seed GUUCAUG)	874.103	TargetScan Human	Moderate (predicted)	KLHL5	KLHL5	-1.419
hsa-miR-1206	miR-1206 (miRNAs w/seed GUUCAUG)	874.103	TargetScan Human	Moderate (predicted)	KRAS	KRAS	1.358	14-3-3-mediated Signaling Actin Cytoskeleton Signaling Actin Nucleation by ARP-WASP Complex Acute Myeloid Leukemia Signaling Acute Phase Response Signaling Agrin Interactions at Neuromuscular Junction Aldosterone Signaling in Epithelial Cells Angiopoietin Signaling Antiproliferative Role of Somatostatin Receptor 2 Apoptosis Signaling Axonal Guidance Signaling B Cell Receptor Signaling BMP signali…
hsa-miR-1206	miR-1206 (miRNAs w/seed GUUCAUG)	874.103	TargetScan Human	Moderate (predicted)	LMO4	LMO4	1.252
hsa-miR-1206	miR-1206 (miRNAs w/seed GUUCAUG)	874.103	TargetScan Human	Moderate (predicted)	LZTFL1	LZTFL1	-1.393
hsa-miR-1206	miR-1206 (miRNAs w/seed GUUCAUG)	874.103	TargetScan Human	Moderate (predicted)	MAF	MAF	2.011	IL-12 Signaling and Production in Macrophages NRF2-mediated Oxidative Stress Response Xenobiotic Metabolism Signaling
hsa-miR-1206	miR-1206 (miRNAs w/seed GUUCAUG)	874.103	TargetScan Human	Moderate (predicted)	MAPK14	MAPK14	-1.175	4-1BB Signaling in T Lymphocytes AMPK Signaling ATM Signaling Acute Phase Response Signaling Amyloid Processing Antioxidant Action of Vitamin C April Mediated Signaling B Cell Activating Factor Signaling B Cell Receptor Signaling BMP signaling pathway CCR3 Signaling in Eosinophils CCR5 Signaling in Macrophages CD40 Signaling Cardiac Hypertrophy Signaling Cdc42 Signaling Chemokine Signaling Cholec…
hsa-miR-1206	miR-1206 (miRNAs w/seed GUUCAUG)	874.103	TargetScan Human	Moderate (predicted)	CBARA1	MICU1	-1.394	Calcium Signaling
hsa-miR-1206	miR-1206 (miRNAs w/seed GUUCAUG)	874.103	TargetScan Human	Moderate (predicted)	MLKL	MLKL	-1.262
hsa-miR-1206	miR-1206 (miRNAs w/seed GUUCAUG)	874.103	TargetScan Human	Moderate (predicted)	MTMR14	MTMR14	1.289	3-phosphoinositide Degradation
hsa-miR-1206	miR-1206 (miRNAs w/seed GUUCAUG)	874.103	TargetScan Human	Moderate (predicted)	MYO19	MYO19	-1.305
hsa-miR-1206	miR-1206 (miRNAs w/seed GUUCAUG)	874.103	TargetScan Human	Moderate (predicted)	PI4K2B	PI4K2B	-1.305	3-phosphoinositide Biosynthesis D-myo-inositol (1,4,5)-Trisphosphate Biosynthesis Superpathway of Inositol Phosphate Compounds
hsa-miR-1206	miR-1206 (miRNAs w/seed GUUCAUG)	874.103	TargetScan Human	Moderate (predicted)	PIGN	PIGN	1.182
hsa-miR-1206	miR-1206 (miRNAs w/seed GUUCAUG)	874.103	TargetScan Human	Moderate (predicted)	PIGX	PIGX	-1.221
hsa-miR-1206	miR-1206 (miRNAs w/seed GUUCAUG)	874.103	TargetScan Human	Moderate (predicted)	PIP4K2A	PIP4K2A	1.547	3-phosphoinositide Biosynthesis Actin Cytoskeleton Signaling Aldosterone Signaling in Epithelial Cells D-myo-inositol (1,4,5)-Trisphosphate Biosynthesis D-myo-inositol-5-phosphate Metabolism Rac Signaling Regulation of Actin-based Motility by Rho RhoA Signaling RhoGDI Signaling Signaling by Rho Family GTPases Superpathway of Inositol Phosphate Compounds
hsa-miR-1206	miR-1206 (miRNAs w/seed GUUCAUG)	874.103	TargetScan Human	Moderate (predicted)	PLOD2	PLOD2	-1.964
hsa-miR-1206	miR-1206 (miRNAs w/seed GUUCAUG)	874.103	TargetScan Human	Moderate (predicted)	PPP2CA	PPP2CA	-1.171	AMPK Signaling Breast Cancer Regulation by Stathmin1 CDK5 Signaling CTLA4 Signaling in Cytotoxic T Lymphocytes Cardiac Î²-adrenergic Signaling Cell Cycle Regulation by BTG Family Proteins Ceramide Signaling Cyclins and Cell Cycle Regulation Dopamine Receptor Signaling Dopamine-DARPP32 Feedback in cAMP Signaling ERK/MAPK Signaling ILK Signaling Mitotic Roles of Polo-Like Kinase PI3K/AKT Signaling …
hsa-miR-1206	miR-1206 (miRNAs w/seed GUUCAUG)	874.103	TargetScan Human	Moderate (predicted)	PRDM1	PRDM1	-2.183
hsa-miR-1206	miR-1206 (miRNAs w/seed GUUCAUG)	874.103	TargetScan Human	Moderate (predicted)	PRKD1	PRKD1	-1.213	14-3-3-mediated Signaling Aldosterone Signaling in Epithelial Cells Androgen Signaling Axonal Guidance Signaling Breast Cancer Regulation by Stathmin1 CCR3 Signaling in Eosinophils CCR5 Signaling in Macrophages CREB Signaling in Neurons CXCR4 Signaling Calcium-induced T Lymphocyte Apoptosis Cholecystokinin/Gastrin-mediated Signaling Corticotropin Releasing Hormone Signaling Dopamine-DARPP32 Feedb…
hsa-miR-1206	miR-1206 (miRNAs w/seed GUUCAUG)	874.103	TargetScan Human	Moderate (predicted)	PRMT2	PRMT2	1.813	RAR Activation
hsa-miR-1206	miR-1206 (miRNAs w/seed GUUCAUG)	874.103	TargetScan Human	Moderate (predicted)	PTPN13	PTPN13	1.232	3-phosphoinositide Biosynthesis 3-phosphoinositide Degradation D-myo-inositol (1,4,5,6)-Tetrakisphosphate Biosynthesis D-myo-inositol (3,4,5,6)-tetrakisphosphate Biosynthesis D-myo-inositol-5-phosphate Metabolism Ephrin Receptor Signaling Protein Kinase A Signaling Superpathway of Inositol Phosphate Compounds
hsa-miR-1206	miR-1206 (miRNAs w/seed GUUCAUG)	874.103	TargetScan Human	Moderate (predicted)	PTPN7	PTPN7	-1.324	3-phosphoinositide Biosynthesis 3-phosphoinositide Degradation D-myo-inositol (1,4,5,6)-Tetrakisphosphate Biosynthesis D-myo-inositol (3,4,5,6)-tetrakisphosphate Biosynthesis D-myo-inositol-5-phosphate Metabolism Protein Kinase A Signaling Superpathway of Inositol Phosphate Compounds T Cell Receptor Signaling
hsa-miR-1206	miR-1206 (miRNAs w/seed GUUCAUG)	874.103	TargetScan Human	Moderate (predicted)	QKI	QKI	-1.256
hsa-miR-1206	miR-1206 (miRNAs w/seed GUUCAUG)	874.103	TargetScan Human	Moderate (predicted)	RASSF2	RASSF2	1.572
hsa-miR-1206	miR-1206 (miRNAs w/seed GUUCAUG)	874.103	TargetScan Human	Moderate (predicted)	RGS19	RGS19	1.727
hsa-miR-1206	miR-1206 (miRNAs w/seed GUUCAUG)	874.103	TargetScan Human	Moderate (predicted)	SEC24B	SEC24B	1.27
hsa-miR-1206	miR-1206 (miRNAs w/seed GUUCAUG)	874.103	TargetScan Human	Moderate (predicted)	SH3BGRL	SH3BGRL	1.332
hsa-miR-1206	miR-1206 (miRNAs w/seed GUUCAUG)	874.103	TargetScan Human	Moderate (predicted)	SPRY1	SPRY1	3.327	Neurotrophin/TRK Signaling
hsa-miR-1206	miR-1206 (miRNAs w/seed GUUCAUG)	874.103	TargetScan Human	Moderate (predicted)	TAOK1	TAOK1	1.349
hsa-miR-1206	miR-1206 (miRNAs w/seed GUUCAUG)	874.103	TargetScan Human	Moderate (predicted)	TMEFF1	TMEFF1	-1.236
hsa-miR-1206	miR-1206 (miRNAs w/seed GUUCAUG)	874.103	TargetScan Human	Moderate (predicted)	TMOD2	TMOD2	1.173
hsa-miR-1206	miR-1206 (miRNAs w/seed GUUCAUG)	874.103	TargetScan Human	Moderate (predicted)	TRPM8	TRPM8	-1.326
hsa-miR-1206	miR-1206 (miRNAs w/seed GUUCAUG)	874.103	TargetScan Human	Moderate (predicted)	TTF2	TTF2	-1.47
hsa-miR-1206	miR-1206 (miRNAs w/seed GUUCAUG)	874.103	TargetScan Human	Moderate (predicted)	VAPA	VAPA	1.35	Tight Junction Signaling
hsa-miR-1206	miR-1206 (miRNAs w/seed GUUCAUG)	874.103	TargetScan Human	High (predicted)	WDYHV1	WDYHV1	-1.357
hsa-miR-1206	miR-1206 (miRNAs w/seed GUUCAUG)	874.103	TargetScan Human	High (predicted)	ZMYM6	ZMYM6	1.714
hsa-miR-1206	miR-1206 (miRNAs w/seed GUUCAUG)	874.103	TargetScan Human	Moderate (predicted)	ZNF207	ZNF207	-1.369
hsa-miR-1206	miR-1206 (miRNAs w/seed GUUCAUG)	874.103	TargetScan Human	Moderate (predicted)	ZNF302	ZNF302	1.201
hsa-miR-1206	miR-1206 (miRNAs w/seed GUUCAUG)	874.103	TargetScan Human	Moderate (predicted)	ZNF75D	ZNF75D	1.358
hsa-miR-125a-5p	miR-125b-5p (and other miRNAs w/seed CCCUGAG)	249.316	TargetScan Human	Moderate (predicted)	AARS2	AARS2	-1.177	tRNA Charging
hsa-miR-125a-5p	miR-125b-5p (and other miRNAs w/seed CCCUGAG)	249.316	TargetScan Human	Moderate (predicted)	ABCC5	ABCC5	1.507
hsa-miR-125a-5p	miR-125b-5p (and other miRNAs w/seed CCCUGAG)	249.316	TargetScan Human	High (predicted)	ABL1	ABL1	1.271	ATM Signaling Axonal Guidance Signaling B Cell Receptor Signaling Bladder Cancer Signaling CDK5 Signaling Caveolar-mediated Endocytosis Signaling Cell Cycle: G1/S Checkpoint Regulation Chronic Myeloid Leukemia Signaling Cyclins and Cell Cycle Regulation DNA Double-Strand Break Repair by Homologous Recombination Ephrin Receptor Signaling G Protein Signaling Mediated by Tubby Glioma Signaling Integ…
hsa-miR-125a-5p	miR-125b-5p (and other miRNAs w/seed CCCUGAG)	249.316	TarBase,TargetScan Human	Experimentally Observed,High (predicted)	ABTB1	ABTB1	1.732
hsa-miR-125a-5p	miR-125b-5p (and other miRNAs w/seed CCCUGAG)	249.316	TargetScan Human	High (predicted)	ACACB	ACACB	-1.282	AMPK Signaling Biotin-carboxyl Carrier Protein Assembly
hsa-miR-125a-5p	miR-125b-5p (and other miRNAs w/seed CCCUGAG)	249.316	Ingenuity Expert Findings	Experimentally Observed	ACSS1	ACSS1	1.307	Acetate Conversion to Acetyl-CoA Ethanol Degradation II Ethanol Degradation IV Oxidative Ethanol Degradation III
hsa-miR-125a-5p	miR-125b-5p (and other miRNAs w/seed CCCUGAG)	249.316	TargetScan Human	High (predicted)	ADAM9	ADAM9	-1.203	Axonal Guidance Signaling
hsa-miR-125a-5p	miR-125b-5p (and other miRNAs w/seed CCCUGAG)	249.316	TargetScan Human	High (predicted)	ADCY1	ADCY1	-1.539	Breast Cancer Regulation by Stathmin1 CDK5 Signaling CREB Signaling in Neurons CXCR4 Signaling Cardiac Hypertrophy Signaling Cardiac Î²-adrenergic Signaling Cellular Effects of Sildenafil (Viagra) Colorectal Cancer Metastasis Signaling Corticotropin Releasing Hormone Signaling Dopamine Receptor Signaling Dopamine-DARPP32 Feedback in cAMP Signaling Endothelin-1 Signaling G Beta Gamma Signaling G-P…
hsa-miR-125a-5p	miR-125b-5p (and other miRNAs w/seed CCCUGAG)	249.316	TargetScan Human	Moderate (predicted)	AEN	AEN	1.211
hsa-miR-125a-5p	miR-125b-5p (and other miRNAs w/seed CCCUGAG)	249.316	TargetScan Human	High (predicted)	AGGF1	AGGF1	-1.409	Epithelial Adherens Junction Signaling Germ Cell-Sertoli Cell Junction Signaling Sertoli Cell-Sertoli Cell Junction Signaling
hsa-miR-125a-5p	miR-125b-5p (and other miRNAs w/seed CCCUGAG)	249.316	TargetScan Human	High (predicted)	AKAP13	AKAP13	1.32	Cardiac Î²-adrenergic Signaling Protein Kinase A Signaling cAMP-mediated signaling
hsa-miR-125a-5p	miR-125b-5p (and other miRNAs w/seed CCCUGAG)	249.316	TargetScan Human	Moderate (predicted)	ALG13	ALG13	-1.243	Dolichyl-diphosphooligosaccharide Biosynthesis
hsa-miR-125a-5p	miR-125b-5p (and other miRNAs w/seed CCCUGAG)	249.316	TargetScan Human	Moderate (predicted)	ANKMY1	ANKMY1	1.246
hsa-miR-125a-5p	miR-125b-5p (and other miRNAs w/seed CCCUGAG)	249.316	TargetScan Human	High (predicted)	ANKRD50	ANKRD50	1.25
hsa-miR-125a-5p	miR-125b-5p (and other miRNAs w/seed CCCUGAG)	249.316	TargetScan Human	High (predicted)	ANKZF1	ANKZF1	1.317
hsa-miR-125a-5p	miR-125b-5p (and other miRNAs w/seed CCCUGAG)	249.316	TargetScan Human	High (predicted)	ANO6	ANO6	-1.208
hsa-miR-125a-5p	miR-125b-5p (and other miRNAs w/seed CCCUGAG)	249.316	TargetScan Human	Moderate (predicted)	APOBEC3F	APOBEC3F	1.476	Salvage Pathways of Pyrimidine Ribonucleotides
hsa-miR-125a-5p	miR-125b-5p (and other miRNAs w/seed CCCUGAG)	249.316	TargetScan Human	Moderate (predicted)	APOL3	APOL3/APOL4	1.248
hsa-miR-125a-5p	miR-125b-5p (and other miRNAs w/seed CCCUGAG)	249.316	TargetScan Human	High (predicted)	ARF3	ARF3	1.323	Integrin Signaling
hsa-miR-125a-5p	miR-125b-5p (and other miRNAs w/seed CCCUGAG)	249.316	TargetScan Human	Moderate (predicted)	ARHGAP27	ARHGAP27	1.22
hsa-miR-125a-5p	miR-125b-5p (and other miRNAs w/seed CCCUGAG)	249.316	TargetScan Human	High (predicted)	ARHGEF1	ARHGEF1	1.277	Actin Cytoskeleton Signaling Breast Cancer Regulation by Stathmin1 GÎ±12/13 Signaling Molecular Mechanisms of Cancer Phospholipase C Signaling Reelin Signaling in Neurons RhoA Signaling RhoGDI Signaling Signaling by Rho Family GTPases Thrombin Signaling
hsa-miR-125a-5p	miR-125b-5p (and other miRNAs w/seed CCCUGAG)	249.316	TargetScan Human	Moderate (predicted)	ARHGEF2	ARHGEF2	1.438	Breast Cancer Regulation by Stathmin1 Molecular Mechanisms of Cancer Phospholipase C Signaling Reelin Signaling in Neurons RhoGDI Signaling Signaling by Rho Family GTPases Thrombin Signaling Tight Junction Signaling
hsa-miR-125a-5p	miR-125b-5p (and other miRNAs w/seed CCCUGAG)	249.316	TarBase,TargetScan Human	Experimentally Observed,High (predicted)	ARID3A	ARID3A	-1.305
hsa-miR-125a-5p	miR-125b-5p (and other miRNAs w/seed CCCUGAG)	249.316	TarBase,TargetScan Human,miRecords	Experimentally Observed,High (predicted)	ARID3B	ARID3B	-1.23
hsa-miR-125a-5p	miR-125b-5p (and other miRNAs w/seed CCCUGAG)	249.316	TargetScan Human	Moderate (predicted)	ASRGL1	ASRGL1	-1.386	Asparagine Degradation I
hsa-miR-125a-5p	miR-125b-5p (and other miRNAs w/seed CCCUGAG)	249.316	TargetScan Human	Moderate (predicted)	ATHL1	ATHL1	1.673
hsa-miR-125a-5p	miR-125b-5p (and other miRNAs w/seed CCCUGAG)	249.316	TargetScan Human	Moderate (predicted)	ATL2	ATL2	-1.192
hsa-miR-125a-5p	miR-125b-5p (and other miRNAs w/seed CCCUGAG)	249.316	TargetScan Human	High (predicted)	ATXN1L	ATXN1L	1.173
hsa-miR-125a-5p	miR-125b-5p (and other miRNAs w/seed CCCUGAG)	249.316	TargetScan Human	High (predicted)	ATXN3	ATXN3	1.203
hsa-miR-125a-5p	miR-125b-5p (and other miRNAs w/seed CCCUGAG)	249.316	TargetScan Human	High (predicted)	ATXN7L3	ATXN7L3	1.404
hsa-miR-125a-5p	miR-125b-5p (and other miRNAs w/seed CCCUGAG)	249.316	TargetScan Human	Moderate (predicted)	B4GALNT1	B4GALNT1	-1.464
hsa-miR-125a-5p	miR-125b-5p (and other miRNAs w/seed CCCUGAG)	249.316	TargetScan Human	Moderate (predicted)	BAIAP2L1	BAIAP2L1	-1.767
hsa-miR-125a-5p	miR-125b-5p (and other miRNAs w/seed CCCUGAG)	249.316	TargetScan Human	High (predicted)	BCL2	BCL2	1.498	Amyotrophic Lateral Sclerosis Signaling Apoptosis Signaling Ceramide Signaling Cytotoxic T Lymphocyte-mediated Apoptosis of Target Cells Death Receptor Signaling Docosahexaenoic Acid (DHA) Signaling Glucocorticoid Receptor Signaling Hepatic Fibrosis / Hepatic Stellate Cell Activation IL-15 Signaling IL-8 Signaling Induction of Apoptosis by HIV1 Interferon Signaling Melanocyte Development and Pigm…
hsa-miR-125a-5p	miR-125b-5p (and other miRNAs w/seed CCCUGAG)	249.316	TargetScan Human	High (predicted)	BCL2L12	BCL2L12	-1.571
hsa-miR-125a-5p	miR-125b-5p (and other miRNAs w/seed CCCUGAG)	249.316	TargetScan Human	Moderate (predicted)	BCL2L13	BCL2L13	1.353
hsa-miR-125a-5p	miR-125b-5p (and other miRNAs w/seed CCCUGAG)	249.316	TargetScan Human,miRecords	Experimentally Observed,High (predicted)	BMF	BMF	3.355
hsa-miR-125a-5p	miR-125b-5p (and other miRNAs w/seed CCCUGAG)	249.316	TargetScan Human	High (predicted)	BMPR2	BMPR2	1.483	BMP signaling pathway Cardiomyocyte Differentiation via BMP Receptors Epithelial Adherens Junction Signaling Factors Promoting Cardiogenesis in Vertebrates Human Embryonic Stem Cell Pluripotency Molecular Mechanisms of Cancer Mouse Embryonic Stem Cell Pluripotency NF-ÎºB Signaling PPARÎ±/RXRÎ± Activation PTEN Signaling Role of NANOG in Mammalian Embryonic Stem Cell Pluripotency Role of Osteoblast…
hsa-miR-125a-5p	miR-125b-5p (and other miRNAs w/seed CCCUGAG)	249.316	TargetScan Human	High (predicted)	BRWD1	BRWD1	1.324
hsa-miR-125a-5p	miR-125b-5p (and other miRNAs w/seed CCCUGAG)	249.316	TargetScan Human	Moderate (predicted)	BTG2	BTG2	1.564	Cell Cycle Regulation by BTG Family Proteins
hsa-miR-125a-5p	miR-125b-5p (and other miRNAs w/seed CCCUGAG)	249.316	TargetScan Human	High (predicted)	CASP2	CASP2	-2.009	Apoptosis Signaling Death Receptor Signaling Endothelin-1 Signaling Huntington's Disease Signaling Sphingosine-1-phosphate Signaling TNFR1 Signaling
hsa-miR-125a-5p	miR-125b-5p (and other miRNAs w/seed CCCUGAG)	249.316	miRecords	Experimentally Observed	CASP6	CASP6	1.596	Apoptosis Signaling Cytotoxic T Lymphocyte-mediated Apoptosis of Target Cells Death Receptor Signaling Endothelin-1 Signaling Huntington's Disease Signaling Molecular Mechanisms of Cancer Role of Oct4 in Mammalian Embryonic Stem Cell Pluripotency Sphingosine-1-phosphate Signaling TNFR1 Signaling TWEAK Signaling Tumoricidal Function of Hepatic Natural Killer Cells p53 Signaling
hsa-miR-125a-5p	miR-125b-5p (and other miRNAs w/seed CCCUGAG)	249.316	miRecords	Experimentally Observed	CASP7	CASP7	-1.371	Amyotrophic Lateral Sclerosis Signaling Apoptosis Signaling Cytotoxic T Lymphocyte-mediated Apoptosis of Target Cells Death Receptor Signaling Endoplasmic Reticulum Stress Pathway Endothelin-1 Signaling Huntington's Disease Signaling Molecular Mechanisms of Cancer PEDF Signaling Sphingosine-1-phosphate Signaling TNFR1 Signaling TWEAK Signaling Tumoricidal Function of Hepatic Natural Killer Cells
hsa-miR-125a-5p	miR-125b-5p (and other miRNAs w/seed CCCUGAG)	249.316	Ingenuity Expert Findings	Experimentally Observed	CBFB	CBFB	-1.31
hsa-miR-125a-5p	miR-125b-5p (and other miRNAs w/seed CCCUGAG)	249.316	miRecords	Experimentally Observed	CBLN2	CBLN2	1.615
hsa-miR-125a-5p	miR-125b-5p (and other miRNAs w/seed CCCUGAG)	249.316	TargetScan Human,miRecords	Experimentally Observed,High (predicted)	CBX7	CBX7	1.597
hsa-miR-125a-5p	miR-125b-5p (and other miRNAs w/seed CCCUGAG)	249.316	TargetScan Human	Moderate (predicted)	CCDC88B	CCDC88B	1.529
hsa-miR-125a-5p	miR-125b-5p (and other miRNAs w/seed CCCUGAG)	249.316	TargetScan Human	High (predicted)	CCR2	CCR2	-1.165	Atherosclerosis Signaling MSP-RON Signaling Pathway
hsa-miR-125a-5p	miR-125b-5p (and other miRNAs w/seed CCCUGAG)	249.316	TargetScan Human	Moderate (predicted)	CD59	CD59	1.408	Complement System
hsa-miR-125a-5p	miR-125b-5p (and other miRNAs w/seed CCCUGAG)	249.316	miRecords	Experimentally Observed	CDC25A	CDC25A	-2.491	3-phosphoinositide Biosynthesis 3-phosphoinositide Degradation ATM Signaling Cell Cycle: G1/S Checkpoint Regulation Cyclins and Cell Cycle Regulation D-myo-inositol (1,4,5,6)-Tetrakisphosphate Biosynthesis D-myo-inositol (3,4,5,6)-tetrakisphosphate Biosynthesis D-myo-inositol-5-phosphate Metabolism Estrogen-mediated S-phase Entry Mitotic Roles of Polo-Like Kinase Molecular Mechanisms of Cancer Pr…
hsa-miR-125a-5p	miR-125b-5p (and other miRNAs w/seed CCCUGAG)	249.316	miRecords	Experimentally Observed	CEBPG	CEBPG	-1.248	Role of Macrophages, Fibroblasts and Endothelial Cells in Rheumatoid Arthritis
hsa-miR-125a-5p	miR-125b-5p (and other miRNAs w/seed CCCUGAG)	249.316	TargetScan Human	High (predicted)	CCDC21	CEP85	-1.738
hsa-miR-125a-5p	miR-125b-5p (and other miRNAs w/seed CCCUGAG)	249.316	TargetScan Human	High (predicted)	CGN	CGN	-1.383	Sertoli Cell-Sertoli Cell Junction Signaling Tight Junction Signaling
hsa-miR-125a-5p	miR-125b-5p (and other miRNAs w/seed CCCUGAG)	249.316	TargetScan Human	High (predicted)	COL4A3	COL4A3	1.701
hsa-miR-125a-5p	miR-125b-5p (and other miRNAs w/seed CCCUGAG)	249.316	TargetScan Human	High (predicted)	CORO1C	CORO1C	1.551
hsa-miR-125a-5p	miR-125b-5p (and other miRNAs w/seed CCCUGAG)	249.316	TargetScan Human	High (predicted)	CORO7	CORO7/CORO7-PAM16	1.539
hsa-miR-125a-5p	miR-125b-5p (and other miRNAs w/seed CCCUGAG)	249.316	TargetScan Human	High (predicted)	CPEB3	CPEB3	2.098
hsa-miR-125a-5p	miR-125b-5p (and other miRNAs w/seed CCCUGAG)	249.316	TargetScan Human	Moderate (predicted)	CRCP	CRCP	1.249
hsa-miR-125a-5p	miR-125b-5p (and other miRNAs w/seed CCCUGAG)	249.316	TargetScan Human	Moderate (predicted)	CSF2RB	CSF2RB	1.217	Acute Myeloid Leukemia Signaling Antioxidant Action of Vitamin C Crosstalk between Dendritic Cells and Natural Killer Cells GM-CSF Signaling IL-3 Signaling MSP-RON Signaling Pathway RAR Activation
hsa-miR-125a-5p	miR-125b-5p (and other miRNAs w/seed CCCUGAG)	249.316	TargetScan Human	Moderate (predicted)	AXUD1	CSRNP1	1.741
hsa-miR-125a-5p	miR-125b-5p (and other miRNAs w/seed CCCUGAG)	249.316	TargetScan Human	High (predicted)	CTDSP2	CTDSP2	-1.403
hsa-miR-125a-5p	miR-125b-5p (and other miRNAs w/seed CCCUGAG)	249.316	TargetScan Human	High (predicted)	CXCL13	CXCL13	3.781	Agranulocyte Adhesion and Diapedesis Altered T Cell and B Cell Signaling in Rheumatoid Arthritis Granulocyte Adhesion and Diapedesis
hsa-miR-125a-5p	miR-125b-5p (and other miRNAs w/seed CCCUGAG)	249.316	TargetScan Human	Moderate (predicted)	CYB561	CYB561	-1.302
hsa-miR-125a-5p	miR-125b-5p (and other miRNAs w/seed CCCUGAG)	249.316	TargetScan Human	Moderate (predicted)	CYB561D1	CYB561D1	1.658
hsa-miR-125a-5p	miR-125b-5p (and other miRNAs w/seed CCCUGAG)	249.316	TargetScan Human	Moderate (predicted)	CYFIP2	CYFIP2	1.756	Actin Cytoskeleton Signaling Rac Signaling
hsa-miR-125a-5p	miR-125b-5p (and other miRNAs w/seed CCCUGAG)	249.316	TargetScan Human	High (predicted)	PSCD1	CYTH1	1.257
hsa-miR-125a-5p	miR-125b-5p (and other miRNAs w/seed CCCUGAG)	249.316	TargetScan Human	High (predicted)	CYTH2	CYTH2	1.306
hsa-miR-125a-5p	miR-125b-5p (and other miRNAs w/seed CCCUGAG)	249.316	TargetScan Human	High (predicted)	DAAM2	DAAM2	1.213
hsa-miR-125a-5p	miR-125b-5p (and other miRNAs w/seed CCCUGAG)	249.316	TargetScan Human	Moderate (predicted)	DCLRE1C	DCLRE1C	-1.273	DNA Double-Strand Break Repair by Non-Homologous End Joining Primary Immunodeficiency Signaling
hsa-miR-125a-5p	miR-125b-5p (and other miRNAs w/seed CCCUGAG)	249.316	TargetScan Human	High (predicted)	DCP1A	DCP1A	1.159
hsa-miR-125a-5p	miR-125b-5p (and other miRNAs w/seed CCCUGAG)	249.316	TargetScan Human	Moderate (predicted)	DCTPP1	DCTPP1	-1.279
hsa-miR-125a-5p	miR-125b-5p (and other miRNAs w/seed CCCUGAG)	249.316	TargetScan Human	High (predicted)	DDX42	DDX42	1.366
hsa-miR-125a-5p	miR-125b-5p (and other miRNAs w/seed CCCUGAG)	249.316	TargetScan Human	High (predicted)	DLD	DLD	-1.317	2-ketoglutarate Dehydrogenase Complex 2-oxobutanoate Degradation I Acetyl-CoA Biosynthesis I (Pyruvate Dehydrogenase Complex) Branched-chain Î±-keto acid Dehydrogenase Complex Glycine Cleavage Complex Isoleucine Degradation I Superpathway of Methionine Degradation TCA Cycle II (Eukaryotic) Valine Degradation I
hsa-miR-125a-5p	miR-125b-5p (and other miRNAs w/seed CCCUGAG)	249.316	TargetScan Human	Moderate (predicted)	DMC1	DMC1	1.314
hsa-miR-125a-5p	miR-125b-5p (and other miRNAs w/seed CCCUGAG)	249.316	TargetScan Human	High (predicted)	DNAL1	DNAL1	-1.17
hsa-miR-125a-5p	miR-125b-5p (and other miRNAs w/seed CCCUGAG)	249.316	TargetScan Human	High (predicted)	DNAL4	DNAL4	1.314
hsa-miR-125a-5p	miR-125b-5p (and other miRNAs w/seed CCCUGAG)	249.316	TargetScan Human	High (predicted)	DPF2	DPF2	1.338
hsa-miR-125a-5p	miR-125b-5p (and other miRNAs w/seed CCCUGAG)	249.316	TargetScan Human	High (predicted)	DPYSL4	DPYSL4	1.17	Semaphorin Signaling in Neurons
hsa-miR-125a-5p	miR-125b-5p (and other miRNAs w/seed CCCUGAG)	249.316	TargetScan Human	Moderate (predicted)	DTNA	DTNA	-1.498
hsa-miR-125a-5p	miR-125b-5p (and other miRNAs w/seed CCCUGAG)	249.316	TargetScan Human	High (predicted)	DUSP3	DUSP3	-1.201	Protein Kinase A Signaling
hsa-miR-125a-5p	miR-125b-5p (and other miRNAs w/seed CCCUGAG)	249.316	TargetScan Human	High (predicted)	DUSP6	DUSP6	1.502	ERK/MAPK Signaling G-Protein Coupled Receptor Signaling Protein Kinase A Signaling cAMP-mediated signaling
hsa-miR-125a-5p	miR-125b-5p (and other miRNAs w/seed CCCUGAG)	249.316	TargetScan Human	High (predicted)	E2F2	E2F2	-2.451	Breast Cancer Regulation by Stathmin1 Cell Cycle Regulation by BTG Family Proteins Cell Cycle: G1/S Checkpoint Regulation Chronic Myeloid Leukemia Signaling Cyclins and Cell Cycle Regulation Estrogen-mediated S-phase Entry Glioblastoma Multiforme Signaling Glioma Signaling Molecular Mechanisms of Cancer Pancreatic Adenocarcinoma Signaling Role of BRCA1 in DNA Damage Response Role of CHK Proteins …
hsa-miR-125a-5p	miR-125b-5p (and other miRNAs w/seed CCCUGAG)	249.316	TargetScan Human	Moderate (predicted)	EHD1	EHD1	1.602
hsa-miR-125a-5p	miR-125b-5p (and other miRNAs w/seed CCCUGAG)	249.316	TargetScan Human	High (predicted)	ELAC2	ELAC2	1.185
hsa-miR-125a-5p	miR-125b-5p (and other miRNAs w/seed CCCUGAG)	249.316	TargetScan Human	High (predicted)	ELOVL4	ELOVL4	-1.281
hsa-miR-125a-5p	miR-125b-5p (and other miRNAs w/seed CCCUGAG)	249.316	TargetScan Human	High (predicted)	ELOVL6	ELOVL6	-1.263	Stearate Biosynthesis I (Animals) Triacylglycerol Biosynthesis
hsa-miR-125a-5p	miR-125b-5p (and other miRNAs w/seed CCCUGAG)	249.316	TargetScan Human	High (predicted)	EMID1	EMID1	-1.216
hsa-miR-125a-5p	miR-125b-5p (and other miRNAs w/seed CCCUGAG)	249.316	TargetScan Human	Moderate (predicted)	ERMP1	ERMP1	-1.381
hsa-miR-125a-5p	miR-125b-5p (and other miRNAs w/seed CCCUGAG)	249.316	TargetScan Human	High (predicted)	ESRRA	ESRRA	1.247
hsa-miR-125a-5p	miR-125b-5p (and other miRNAs w/seed CCCUGAG)	249.316	TargetScan Human	High (predicted)	FAM129B	FAM129B	-1.277
hsa-miR-125a-5p	miR-125b-5p (and other miRNAs w/seed CCCUGAG)	249.316	TargetScan Human	High (predicted)	FAM134A	FAM134A	1.186
hsa-miR-125a-5p	miR-125b-5p (and other miRNAs w/seed CCCUGAG)	249.316	TargetScan Human	Moderate (predicted)	FAM160B2	FAM160B2	1.214
hsa-miR-125a-5p	miR-125b-5p (and other miRNAs w/seed CCCUGAG)	249.316	TargetScan Human	Moderate (predicted)	FAM20B	FAM20B	-1.499	Pyridoxal 5'-phosphate Salvage Pathway Salvage Pathways of Pyrimidine Ribonucleotides
hsa-miR-125a-5p	miR-125b-5p (and other miRNAs w/seed CCCUGAG)	249.316	TargetScan Human	High (predicted)	FAM53C	FAM53C	-1.244
hsa-miR-125a-5p	miR-125b-5p (and other miRNAs w/seed CCCUGAG)	249.316	TargetScan Human	High (predicted)	FAM73A	FAM73A	1.242
hsa-miR-125a-5p	miR-125b-5p (and other miRNAs w/seed CCCUGAG)	249.316	TargetScan Human	High (predicted)	FAM83H	FAM83H	1.192
hsa-miR-125a-5p	miR-125b-5p (and other miRNAs w/seed CCCUGAG)	249.316	TargetScan Human	High (predicted)	FBXO10	FBXO10	1.334
hsa-miR-125a-5p	miR-125b-5p (and other miRNAs w/seed CCCUGAG)	249.316	TargetScan Human	High (predicted)	FGF9	FGF9	-1.281	Actin Cytoskeleton Signaling Bladder Cancer Signaling Clathrin-mediated Endocytosis Signaling FGF Signaling Ovarian Cancer Signaling Regulation of the Epithelial-Mesenchymal Transition Pathway
hsa-miR-125a-5p	miR-125b-5p (and other miRNAs w/seed CCCUGAG)	249.316	TargetScan Human	High (predicted)	FLOT2	FLOT2	1.284	Caveolar-mediated Endocytosis Signaling
hsa-miR-125a-5p	miR-125b-5p (and other miRNAs w/seed CCCUGAG)	249.316	TargetScan Human	Moderate (predicted)	FMNL3	FMNL3	1.167
hsa-miR-125a-5p	miR-125b-5p (and other miRNAs w/seed CCCUGAG)	249.316	TargetScan Human	High (predicted)	FNDC3B	FNDC3B	-1.51
hsa-miR-125a-5p	miR-125b-5p (and other miRNAs w/seed CCCUGAG)	249.316	TargetScan Human	High (predicted)	CHES1	FOXN3	1.678
hsa-miR-125a-5p	miR-125b-5p (and other miRNAs w/seed CCCUGAG)	249.316	TargetScan Human	Moderate (predicted)	FOXRED2	FOXRED2	-2.057
hsa-miR-125a-5p	miR-125b-5p (and other miRNAs w/seed CCCUGAG)	249.316	TargetScan Human	High (predicted)	GGA2	GGA2	-1.194
hsa-miR-125a-5p	miR-125b-5p (and other miRNAs w/seed CCCUGAG)	249.316	TargetScan Human	Moderate (predicted)	GINS3	GINS3	-2.276
hsa-miR-125a-5p	miR-125b-5p (and other miRNAs w/seed CCCUGAG)	249.316	TargetScan Human	High (predicted)	GLS	GLS	1.979	Citrulline Biosynthesis Glutamate Receptor Signaling Glutamine Degradation I Huntington's Disease Signaling Superpathway of Citrulline Metabolism
hsa-miR-125a-5p	miR-125b-5p (and other miRNAs w/seed CCCUGAG)	249.316	TargetScan Human	High (predicted)	GLTP	GLTP	-1.158
hsa-miR-125a-5p	miR-125b-5p (and other miRNAs w/seed CCCUGAG)	249.316	TargetScan Human	High (predicted)	GMIP	GMIP	1.467
hsa-miR-125a-5p	miR-125b-5p (and other miRNAs w/seed CCCUGAG)	249.316	TargetScan Human	Moderate (predicted)	GOLGA5	GOLGA5	1.188
hsa-miR-125a-5p	miR-125b-5p (and other miRNAs w/seed CCCUGAG)	249.316	TargetScan Human	Moderate (predicted)	GOLGB1	GOLGB1	1.591
hsa-miR-125a-5p	miR-125b-5p (and other miRNAs w/seed CCCUGAG)	249.316	TargetScan Human	High (predicted)	GOPC	GOPC	1.308
hsa-miR-125a-5p	miR-125b-5p (and other miRNAs w/seed CCCUGAG)	249.316	TargetScan Human	Moderate (predicted)	GORASP1	GORASP1	1.225
hsa-miR-125a-5p	miR-125b-5p (and other miRNAs w/seed CCCUGAG)	249.316	TargetScan Human	High (predicted)	GPC4	GPC4	-1.697
hsa-miR-125a-5p	miR-125b-5p (and other miRNAs w/seed CCCUGAG)	249.316	TargetScan Human	High (predicted)	GPR114	GPR114	1.187
hsa-miR-125a-5p	miR-125b-5p (and other miRNAs w/seed CCCUGAG)	249.316	TargetScan Human	High (predicted)	GRSF1	GRSF1	1.213
hsa-miR-125a-5p	miR-125b-5p (and other miRNAs w/seed CCCUGAG)	249.316	TargetScan Human	Moderate (predicted)	HERC6	HERC6	1.187
hsa-miR-125a-5p	miR-125b-5p (and other miRNAs w/seed CCCUGAG)	249.316	TargetScan Human	High (predicted)	HIATL1	HIATL1	-1.468
hsa-miR-125a-5p	miR-125b-5p (and other miRNAs w/seed CCCUGAG)	249.316	TargetScan Human	High (predicted)	HINFP	HINFP	1.322
hsa-miR-125a-5p	miR-125b-5p (and other miRNAs w/seed CCCUGAG)	249.316	TargetScan Human,miRecords	Experimentally Observed,Moderate (predicted)	HIST1H4C	HIST1H4A (includes others)	-1.971
hsa-miR-125a-5p	miR-125b-5p (and other miRNAs w/seed CCCUGAG)	249.316	TargetScan Human	Moderate (predicted)	HMGCR	HMGCR	-1.427	AMPK Signaling LXR/RXR Activation Mevalonate Pathway I Superpathway of Cholesterol Biosynthesis Superpathway of Geranylgeranyldiphosphate Biosynthesis I (via Mevalonate)
hsa-miR-125a-5p	miR-125b-5p (and other miRNAs w/seed CCCUGAG)	249.316	TargetScan Human	Moderate (predicted)	HNRPA2B1	HNRNPA2B1	-1.201	Systemic Lupus Erythematosus Signaling Telomere Extension by Telomerase
hsa-miR-125a-5p	miR-125b-5p (and other miRNAs w/seed CCCUGAG)	249.316	miRecords	Experimentally Observed	ID1	ID1	1.443	Mouse Embryonic Stem Cell Pluripotency
hsa-miR-125a-5p	miR-125b-5p (and other miRNAs w/seed CCCUGAG)	249.316	miRecords	Experimentally Observed	ID2	ID2	-1.459	Mouse Embryonic Stem Cell Pluripotency Regulation of the Epithelial-Mesenchymal Transition Pathway
hsa-miR-125a-5p	miR-125b-5p (and other miRNAs w/seed CCCUGAG)	249.316	TargetScan Human	High (predicted)	IFFO1	IFFO1	1.465
hsa-miR-125a-5p	miR-125b-5p (and other miRNAs w/seed CCCUGAG)	249.316	TargetScan Human,miRecords	Experimentally Observed,Moderate (predicted)	IGFBP3	IGFBP3	1.828	Growth Hormone Signaling Hepatic Fibrosis / Hepatic Stellate Cell Activation IGF-1 Signaling RAR Activation VDR/RXR Activation
hsa-miR-125a-5p	miR-125b-5p (and other miRNAs w/seed CCCUGAG)	249.316	TargetScan Human	High (predicted)	IL16	IL16	1.371	Role of Macrophages, Fibroblasts and Endothelial Cells in Rheumatoid Arthritis
hsa-miR-125a-5p	miR-125b-5p (and other miRNAs w/seed CCCUGAG)	249.316	TargetScan Human	High (predicted)	IRF4	IRF4	-1.34	IL-4 Signaling
hsa-miR-125a-5p	miR-125b-5p (and other miRNAs w/seed CCCUGAG)	249.316	TargetScan Human	High (predicted)	KIAA0174	IST1	1.237
hsa-miR-125a-5p	miR-125b-5p (and other miRNAs w/seed CCCUGAG)	249.316	TargetScan Human	Moderate (predicted)	ITPKB	ITPKB	1.981	1D-myo-inositol Hexakisphosphate Biosynthesis II (Mammalian) D-myo-inositol (1,3,4)-trisphosphate Biosynthesis Superpathway of D-myo-inositol (1,4,5)-trisphosphate Metabolism Superpathway of Inositol Phosphate Compounds
hsa-miR-125a-5p	miR-125b-5p (and other miRNAs w/seed CCCUGAG)	249.316	TargetScan Human	High (predicted)	JMY	JMY	1.262	p53 Signaling
hsa-miR-125a-5p	miR-125b-5p (and other miRNAs w/seed CCCUGAG)	249.316	TargetScan Human	High (predicted)	KCTD21	KCTD21	1.275
hsa-miR-125a-5p	miR-125b-5p (and other miRNAs w/seed CCCUGAG)	249.316	TargetScan Human	High (predicted)	KHNYN	KHNYN	1.435
hsa-miR-125a-5p	miR-125b-5p (and other miRNAs w/seed CCCUGAG)	249.316	TargetScan Human	Moderate (predicted)	KIAA0141	KIAA0141	1.376
hsa-miR-125a-5p	miR-125b-5p (and other miRNAs w/seed CCCUGAG)	249.316	TargetScan Human	High (predicted)	KIAA0247	KIAA0247	1.373
hsa-miR-125a-5p	miR-125b-5p (and other miRNAs w/seed CCCUGAG)	249.316	TargetScan Human	High (predicted)	KIAA0556	KIAA0556	1.265
hsa-miR-125a-5p	miR-125b-5p (and other miRNAs w/seed CCCUGAG)	249.316	TargetScan Human	High (predicted)	KIAA1467	KIAA1467	-1.31
hsa-miR-125a-5p	miR-125b-5p (and other miRNAs w/seed CCCUGAG)	249.316	TargetScan Human	Moderate (predicted)	KIF24	KIF24	-1.343
hsa-miR-125a-5p	miR-125b-5p (and other miRNAs w/seed CCCUGAG)	249.316	TargetScan Human	High (predicted)	KLF13	KLF13	1.613
hsa-miR-125a-5p	miR-125b-5p (and other miRNAs w/seed CCCUGAG)	249.316	TargetScan Human	High (predicted)	KLHL24	KLHL24	2.05
hsa-miR-125a-5p	miR-125b-5p (and other miRNAs w/seed CCCUGAG)	249.316	TargetScan Human	High (predicted)	KLHL6	KLHL6	2.061
hsa-miR-125a-5p	miR-125b-5p (and other miRNAs w/seed CCCUGAG)	249.316	TargetScan Human	High (predicted)	KPNA6	KPNA6	1.221	RAN Signaling
hsa-miR-125a-5p	miR-125b-5p (and other miRNAs w/seed CCCUGAG)	249.316	TargetScan Human	High (predicted)	LACTB	LACTB	1.943
hsa-miR-125a-5p	miR-125b-5p (and other miRNAs w/seed CCCUGAG)	249.316	TargetScan Human	Moderate (predicted)	MAP2K1IP1	LAMTOR3	1.227	ERK/MAPK Signaling G-Protein Coupled Receptor Signaling Molecular Mechanisms of Cancer cAMP-mediated signaling
hsa-miR-125a-5p	miR-125b-5p (and other miRNAs w/seed CCCUGAG)	249.316	TargetScan Human	High (predicted)	LCLAT1	LCLAT1	-1.264	CDP-diacylglycerol Biosynthesis I Phosphatidylglycerol Biosynthesis II (Non-plastidic) Triacylglycerol Biosynthesis
hsa-miR-125a-5p	miR-125b-5p (and other miRNAs w/seed CCCUGAG)	249.316	TargetScan Human	High (predicted)	LCOR	LCOR	1.294
hsa-miR-125a-5p	miR-125b-5p (and other miRNAs w/seed CCCUGAG)	249.316	TargetScan Human	High (predicted)	LNPEP	LNPEP	-1.202
hsa-miR-125a-5p	miR-125b-5p (and other miRNAs w/seed CCCUGAG)	249.316	TargetScan Human	High (predicted)	LPP	LPP	1.262
hsa-miR-125a-5p	miR-125b-5p (and other miRNAs w/seed CCCUGAG)	249.316	TargetScan Human	Moderate (predicted)	LRP3	LRP3	-1.565
hsa-miR-125a-5p	miR-125b-5p (and other miRNAs w/seed CCCUGAG)	249.316	TargetScan Human	High (predicted)	LRRC8A	LRRC8A	-1.205
hsa-miR-125a-5p	miR-125b-5p (and other miRNAs w/seed CCCUGAG)	249.316	TargetScan Human	High (predicted)	LRTOMT	LRTOMT	-1.29	Dopamine Degradation L-DOPA Degradation Noradrenaline and Adrenaline Degradation
hsa-miR-125a-5p	miR-125b-5p (and other miRNAs w/seed CCCUGAG)	249.316	TargetScan Human	Moderate (predicted)	LSM4	LSM4	-1.398	Systemic Lupus Erythematosus Signaling
hsa-miR-125a-5p	miR-125b-5p (and other miRNAs w/seed CCCUGAG)	249.316	TargetScan Human	High (predicted)	LYPD6	LYPD6	-1.219
hsa-miR-125a-5p	miR-125b-5p (and other miRNAs w/seed CCCUGAG)	249.316	TargetScan Human	High (predicted)	MAF	MAF	2.011	IL-12 Signaling and Production in Macrophages NRF2-mediated Oxidative Stress Response Xenobiotic Metabolism Signaling
hsa-miR-125a-5p	miR-125b-5p (and other miRNAs w/seed CCCUGAG)	249.316	TargetScan Human	Moderate (predicted)	MAGOHB	MAGOHB	-1.197
hsa-miR-125a-5p	miR-125b-5p (and other miRNAs w/seed CCCUGAG)	249.316	TargetScan Human	High (predicted)	MAP3K1	MAP3K1	1.501	Acute Phase Response Signaling April Mediated Signaling B Cell Activating Factor Signaling B Cell Receptor Signaling CD27 Signaling in Lymphocytes CD28 Signaling in T Helper Cells Cardiac Hypertrophy Signaling Ceramide Signaling EGF Signaling FGF Signaling GNRH Signaling Germ Cell-Sertoli Cell Junction Signaling Glucocorticoid Receptor Signaling GÎ±12/13 Signaling HGF Signaling IL-1 Signaling LPS…
hsa-miR-125a-5p	miR-125b-5p (and other miRNAs w/seed CCCUGAG)	249.316	TargetScan Human	High (predicted)	MAP3K11	MAP3K11	1.22	B Cell Receptor Signaling CD27 Signaling in Lymphocytes Cardiac Hypertrophy Signaling Cdc42 Signaling GNRH Signaling Germ Cell-Sertoli Cell Junction Signaling HGF Signaling IL-15 Production Integrin Signaling NGF Signaling PKCÎ¸ Signaling in T Lymphocytes Production of Nitric Oxide and Reactive Oxygen Species in Macrophages RANK Signaling in Osteoclasts Rac Signaling Reelin Signaling in Neurons S…
hsa-miR-125a-5p	miR-125b-5p (and other miRNAs w/seed CCCUGAG)	249.316	TargetScan Human	High (predicted)	MAP3K13	MAP3K13	-1.281	B Cell Receptor Signaling CD27 Signaling in Lymphocytes Cardiac Hypertrophy Signaling GNRH Signaling Germ Cell-Sertoli Cell Junction Signaling HGF Signaling NGF Signaling PKCÎ¸ Signaling in T Lymphocytes Production of Nitric Oxide and Reactive Oxygen Species in Macrophages RANK Signaling in Osteoclasts SAPK/JNK Signaling Sertoli Cell-Sertoli Cell Junction Signaling Xenobiotic Metabolism Signaling
hsa-miR-125a-5p	miR-125b-5p (and other miRNAs w/seed CCCUGAG)	249.316	TargetScan Human	High (predicted)	MAPK12	MAPK12	1.5	14-3-3-mediated Signaling 4-1BB Signaling in T Lymphocytes AMPK Signaling ATM Signaling Activation of IRF by Cytosolic Pattern Recognition Receptors Acute Phase Response Signaling Agrin Interactions at Neuromuscular Junction Amyloid Processing Antioxidant Action of Vitamin C April Mediated Signaling B Cell Activating Factor Signaling B Cell Receptor Signaling BMP signaling pathway CCR3 Signaling …
hsa-miR-125a-5p	miR-125b-5p (and other miRNAs w/seed CCCUGAG)	249.316	TargetScan Human	High (predicted)	MAPK14	MAPK14	-1.175	4-1BB Signaling in T Lymphocytes AMPK Signaling ATM Signaling Acute Phase Response Signaling Amyloid Processing Antioxidant Action of Vitamin C April Mediated Signaling B Cell Activating Factor Signaling B Cell Receptor Signaling BMP signaling pathway CCR3 Signaling in Eosinophils CCR5 Signaling in Macrophages CD40 Signaling Cardiac Hypertrophy Signaling Cdc42 Signaling Chemokine Signaling Cholec…
hsa-miR-125a-5p	miR-125b-5p (and other miRNAs w/seed CCCUGAG)	249.316	TargetScan Human	High (predicted)	MAPKAPK2	MAPKAPK2	1.56	CD40 Signaling Cardiac Hypertrophy Signaling FGF Signaling IL-17 Signaling IL-6 Signaling RAR Activation Role of IL-17A in Arthritis Role of Macrophages, Fibroblasts and Endothelial Cells in Rheumatoid Arthritis p38 MAPK Signaling
hsa-miR-125a-5p	miR-125b-5p (and other miRNAs w/seed CCCUGAG)	249.316	Ingenuity Expert Findings	Experimentally Observed	MAZ	MAZ	-1.289
hsa-miR-125a-5p	miR-125b-5p (and other miRNAs w/seed CCCUGAG)	249.316	TargetScan Human	Moderate (predicted)	MBP	MBP	1.241
hsa-miR-125a-5p	miR-125b-5p (and other miRNAs w/seed CCCUGAG)	249.316	TargetScan Human	High (predicted)	MCL1	MCL1	1.584	Apoptosis Signaling IL-6 Signaling PI3K/AKT Signaling
hsa-miR-125a-5p	miR-125b-5p (and other miRNAs w/seed CCCUGAG)	249.316	TargetScan Human	Moderate (predicted)	MDC1	MDC1	-1.727	ATM Signaling Role of BRCA1 in DNA Damage Response Role of CHK Proteins in Cell Cycle Checkpoint Control
hsa-miR-125a-5p	miR-125b-5p (and other miRNAs w/seed CCCUGAG)	249.316	TargetScan Human	Moderate (predicted)	MED20	MED20	1.376	Estrogen Receptor Signaling Protein Ubiquitination Pathway
hsa-miR-125a-5p	miR-125b-5p (and other miRNAs w/seed CCCUGAG)	249.316	TargetScan Human	High (predicted)	MKNK2	MKNK2	1.429	ERK/MAPK Signaling p38 MAPK Signaling
hsa-miR-125a-5p	miR-125b-5p (and other miRNAs w/seed CCCUGAG)	249.316	TargetScan Human	High (predicted)	MMP11	MMP11	1.355	Agranulocyte Adhesion and Diapedesis Axonal Guidance Signaling Bladder Cancer Signaling Colorectal Cancer Metastasis Signaling Granulocyte Adhesion and Diapedesis HIF1Î± Signaling Inhibition of Matrix Metalloproteases Leukocyte Extravasation Signaling
hsa-miR-125a-5p	miR-125b-5p (and other miRNAs w/seed CCCUGAG)	249.316	TargetScan Human	Moderate (predicted)	MOBKL2A	MOB3A	1.423
hsa-miR-125a-5p	miR-125b-5p (and other miRNAs w/seed CCCUGAG)	249.316	TargetScan Human	Moderate (predicted)	MRPL10	MRPL10	1.289
hsa-miR-125a-5p	miR-125b-5p (and other miRNAs w/seed CCCUGAG)	249.316	TargetScan Human	Moderate (predicted)	MRPL11	MRPL11	-1.233
hsa-miR-125a-5p	miR-125b-5p (and other miRNAs w/seed CCCUGAG)	249.316	TargetScan Human	High (predicted)	MTMR3	MTMR3	1.374	3-phosphoinositide Degradation Protein Kinase A Signaling
hsa-miR-125a-5p	miR-125b-5p (and other miRNAs w/seed CCCUGAG)	249.316	TargetScan Human	High (predicted)	MXD4	MXD4	2.127
hsa-miR-125a-5p	miR-125b-5p (and other miRNAs w/seed CCCUGAG)	249.316	TargetScan Human	Moderate (predicted)	MYO1D	MYO1D	-1.241
hsa-miR-125a-5p	miR-125b-5p (and other miRNAs w/seed CCCUGAG)	249.316	TargetScan Human	High (predicted)	MYO7A	MYO7A	1.813	Epithelial Adherens Junction Signaling Germ Cell-Sertoli Cell Junction Signaling Sertoli Cell-Sertoli Cell Junction Signaling
hsa-miR-125a-5p	miR-125b-5p (and other miRNAs w/seed CCCUGAG)	249.316	TargetScan Human	Moderate (predicted)	NAT9	NAT9	1.244
hsa-miR-125a-5p	miR-125b-5p (and other miRNAs w/seed CCCUGAG)	249.316	TargetScan Human	High (predicted),Moderate (predicted)	NBPF14	NBPF10 (includes others)	1.256
hsa-miR-125a-5p	miR-125b-5p (and other miRNAs w/seed CCCUGAG)	249.316	TargetScan Human	Moderate (predicted)	NBPF3	NBPF3	1.527
hsa-miR-125a-5p	miR-125b-5p (and other miRNAs w/seed CCCUGAG)	249.316	TargetScan Human	High (predicted)	NCLN	NCLN	-1.384
hsa-miR-125a-5p	miR-125b-5p (and other miRNAs w/seed CCCUGAG)	249.316	TargetScan Human	High (predicted)	NCOR2	NCOR2	1.542	Aryl Hydrocarbon Receptor Signaling Estrogen Receptor Signaling Glucocorticoid Receptor Signaling Huntington's Disease Signaling LXR/RXR Activation PPAR Signaling PPARÎ±/RXRÎ± Activation RAR Activation TR/RXR Activation VDR/RXR Activation Xenobiotic Metabolism Signaling
hsa-miR-125a-5p	miR-125b-5p (and other miRNAs w/seed CCCUGAG)	249.316	TargetScan Human	Moderate (predicted)	NICN1	NICN1	1.251
hsa-miR-125a-5p	miR-125b-5p (and other miRNAs w/seed CCCUGAG)	249.316	TargetScan Human	High (predicted)	NIPA1	NIPA1	-1.348
hsa-miR-125a-5p	miR-125b-5p (and other miRNAs w/seed CCCUGAG)	249.316	TargetScan Human	High (predicted)	NRM	NRM	-1.321
hsa-miR-125a-5p	miR-125b-5p (and other miRNAs w/seed CCCUGAG)	249.316	TargetScan Human	High (predicted)	NT5DC1	NT5DC1	1.313
hsa-miR-125a-5p	miR-125b-5p (and other miRNAs w/seed CCCUGAG)	249.316	TargetScan Human	Moderate (predicted)	NT5E	NT5E	1.535	Adenosine Nucleotides Degradation II Guanosine Nucleotides Degradation III NAD Salvage Pathway II Purine Nucleotides Degradation II (Aerobic) Urate Biosynthesis/Inosine 5'-phosphate Degradation
hsa-miR-125a-5p	miR-125b-5p (and other miRNAs w/seed CCCUGAG)	249.316	TargetScan Human	Moderate (predicted)	NT5M	NT5M	1.252	Adenosine Nucleotides Degradation II Guanosine Nucleotides Degradation III NAD Salvage Pathway II Purine Nucleotides Degradation II (Aerobic) Urate Biosynthesis/Inosine 5'-phosphate Degradation
hsa-miR-125a-5p	miR-125b-5p (and other miRNAs w/seed CCCUGAG)	249.316	TargetScan Human	Moderate (predicted)	NUDT16	NUDT16	2.223
hsa-miR-125a-5p	miR-125b-5p (and other miRNAs w/seed CCCUGAG)	249.316	TargetScan Human	High (predicted)	NUP50	NUP50	-1.32
hsa-miR-125a-5p	miR-125b-5p (and other miRNAs w/seed CCCUGAG)	249.316	TargetScan Human	High (predicted)	NXF1	NXF1	1.366
hsa-miR-125a-5p	miR-125b-5p (and other miRNAs w/seed CCCUGAG)	249.316	TargetScan Human	High (predicted)	OGFR	OGFR	1.224
hsa-miR-125a-5p	miR-125b-5p (and other miRNAs w/seed CCCUGAG)	249.316	TargetScan Human	Moderate (predicted)	OTUB1	OTUB1	1.261
hsa-miR-125a-5p	miR-125b-5p (and other miRNAs w/seed CCCUGAG)	249.316	TargetScan Human	High (predicted)	P2RY8	P2RY8	1.306
hsa-miR-125a-5p	miR-125b-5p (and other miRNAs w/seed CCCUGAG)	249.316	TargetScan Human	High (predicted)	PAFAH1B1	PAFAH1B1	1.256	Reelin Signaling in Neurons
hsa-miR-125a-5p	miR-125b-5p (and other miRNAs w/seed CCCUGAG)	249.316	TargetScan Human	Moderate (predicted)	PAQR4	PAQR4	-2.304
hsa-miR-125a-5p	miR-125b-5p (and other miRNAs w/seed CCCUGAG)	249.316	TargetScan Human	High (predicted)	PARM1	PARM1	-1.346
hsa-miR-125a-5p	miR-125b-5p (and other miRNAs w/seed CCCUGAG)	249.316	TargetScan Human	High (predicted)	PCGF6	PCGF6	-1.288	Role of Oct4 in Mammalian Embryonic Stem Cell Pluripotency
hsa-miR-125a-5p	miR-125b-5p (and other miRNAs w/seed CCCUGAG)	249.316	TargetScan Human	High (predicted)	PCNX	PCNX	1.197
hsa-miR-125a-5p	miR-125b-5p (and other miRNAs w/seed CCCUGAG)	249.316	TargetScan Human	High (predicted)	PCSK7	PCSK7	1.335
hsa-miR-125a-5p	miR-125b-5p (and other miRNAs w/seed CCCUGAG)	249.316	TargetScan Human	High (predicted)	PDK3	PDK3	-1.22
hsa-miR-125a-5p	miR-125b-5p (and other miRNAs w/seed CCCUGAG)	249.316	miRecords	Experimentally Observed	PERP	PERP	1.223	p53 Signaling
hsa-miR-125a-5p	miR-125b-5p (and other miRNAs w/seed CCCUGAG)	249.316	TargetScan Human	Moderate (predicted)	PFAS	PFAS	-1.349	5-aminoimidazole Ribonucleotide Biosynthesis I Purine Nucleotides De Novo Biosynthesis II
hsa-miR-125a-5p	miR-125b-5p (and other miRNAs w/seed CCCUGAG)	249.316	TargetScan Human	High (predicted)	PGAP3	PGAP3	1.328
hsa-miR-125a-5p	miR-125b-5p (and other miRNAs w/seed CCCUGAG)	249.316	TargetScan Human	High (predicted)	PGP	PGP	-1.21
hsa-miR-125a-5p	miR-125b-5p (and other miRNAs w/seed CCCUGAG)	249.316	TargetScan Human	High (predicted)	PHF23	PHF23	1.327
hsa-miR-125a-5p	miR-125b-5p (and other miRNAs w/seed CCCUGAG)	249.316	TargetScan Human	High (predicted)	PI4K2B	PI4K2B	-1.305	3-phosphoinositide Biosynthesis D-myo-inositol (1,4,5)-Trisphosphate Biosynthesis Superpathway of Inositol Phosphate Compounds
hsa-miR-125a-5p	miR-125b-5p (and other miRNAs w/seed CCCUGAG)	249.316	TargetScan Human	High (predicted)	PIP4K2B	PIP4K2B	1.207	3-phosphoinositide Biosynthesis Actin Cytoskeleton Signaling Aldosterone Signaling in Epithelial Cells D-myo-inositol (1,4,5)-Trisphosphate Biosynthesis Rac Signaling Regulation of Actin-based Motility by Rho RhoA Signaling RhoGDI Signaling Signaling by Rho Family GTPases Superpathway of Inositol Phosphate Compounds
hsa-miR-125a-5p	miR-125b-5p (and other miRNAs w/seed CCCUGAG)	249.316	TargetScan Human	High (predicted)	PIP5K1C	PIP5K1C	1.477	3-phosphoinositide Biosynthesis Actin Cytoskeleton Signaling Aldosterone Signaling in Epithelial Cells Clathrin-mediated Endocytosis Signaling D-myo-inositol (1,4,5)-Trisphosphate Biosynthesis Rac Signaling Regulation of Actin-based Motility by Rho RhoA Signaling RhoGDI Signaling Signaling by Rho Family GTPases Superpathway of Inositol Phosphate Compounds
hsa-miR-125a-5p	miR-125b-5p (and other miRNAs w/seed CCCUGAG)	249.316	TargetScan Human	High (predicted)	PIP5KL1	PIP5KL1	1.179	3-phosphoinositide Biosynthesis Aldosterone Signaling in Epithelial Cells D-myo-inositol (1,4,5)-Trisphosphate Biosynthesis Rac Signaling Regulation of Actin-based Motility by Rho RhoA Signaling RhoGDI Signaling Signaling by Rho Family GTPases Superpathway of Inositol Phosphate Compounds
hsa-miR-125a-5p	miR-125b-5p (and other miRNAs w/seed CCCUGAG)	249.316	TargetScan Human	Moderate (predicted)	M6PRBP1	PLIN3	-1.194
hsa-miR-125a-5p	miR-125b-5p (and other miRNAs w/seed CCCUGAG)	249.316	TargetScan Human	High (predicted)	PMM2	PMM2	-1.255	Colanic Acid Building Blocks Biosynthesis GDP-mannose Biosynthesis
hsa-miR-125a-5p	miR-125b-5p (and other miRNAs w/seed CCCUGAG)	249.316	TargetScan Human	High (predicted)	PODXL	PODXL	-1.307	Agranulocyte Adhesion and Diapedesis
hsa-miR-125a-5p	miR-125b-5p (and other miRNAs w/seed CCCUGAG)	249.316	TargetScan Human	High (predicted)	POU2F2	POU2F2	1.248	B Cell Receptor Signaling Glucocorticoid Receptor Signaling
hsa-miR-125a-5p	miR-125b-5p (and other miRNAs w/seed CCCUGAG)	249.316	TargetScan Human	High (predicted)	PPP2CA	PPP2CA	-1.171	AMPK Signaling Breast Cancer Regulation by Stathmin1 CDK5 Signaling CTLA4 Signaling in Cytotoxic T Lymphocytes Cardiac Î²-adrenergic Signaling Cell Cycle Regulation by BTG Family Proteins Ceramide Signaling Cyclins and Cell Cycle Regulation Dopamine Receptor Signaling Dopamine-DARPP32 Feedback in cAMP Signaling ERK/MAPK Signaling ILK Signaling Mitotic Roles of Polo-Like Kinase PI3K/AKT Signaling …
hsa-miR-125a-5p	miR-125b-5p (and other miRNAs w/seed CCCUGAG)	249.316	TargetScan Human	Moderate (predicted)	PPP2R1B	PPP2R1B	-1.418	AMPK Signaling Breast Cancer Regulation by Stathmin1 CDK5 Signaling CTLA4 Signaling in Cytotoxic T Lymphocytes Cardiac Î²-adrenergic Signaling Cell Cycle Regulation by BTG Family Proteins Ceramide Signaling Cyclins and Cell Cycle Regulation Dopamine Receptor Signaling Dopamine-DARPP32 Feedback in cAMP Signaling ERK/MAPK Signaling ILK Signaling Mitotic Roles of Polo-Like Kinase PI3K/AKT Signaling …
hsa-miR-125a-5p	miR-125b-5p (and other miRNAs w/seed CCCUGAG)	249.316	TargetScan Human	High (predicted)	PPP2R4	PPP2R4	-1.219	3-phosphoinositide Biosynthesis 3-phosphoinositide Degradation AMPK Signaling Breast Cancer Regulation by Stathmin1 CDK5 Signaling CTLA4 Signaling in Cytotoxic T Lymphocytes Cardiac Î²-adrenergic Signaling Cell Cycle Regulation by BTG Family Proteins Ceramide Signaling Cyclins and Cell Cycle Regulation D-myo-inositol (1,4,5,6)-Tetrakisphosphate Biosynthesis D-myo-inositol (3,4,5,6)-tetrakisphosph…
hsa-miR-125a-5p	miR-125b-5p (and other miRNAs w/seed CCCUGAG)	249.316	TargetScan Human	High (predicted)	PPP2R5C	PPP2R5C	-1.283	AMPK Signaling Breast Cancer Regulation by Stathmin1 CDK5 Signaling CTLA4 Signaling in Cytotoxic T Lymphocytes Cardiac Î²-adrenergic Signaling Cell Cycle Regulation by BTG Family Proteins Ceramide Signaling Cyclins and Cell Cycle Regulation Dopamine Receptor Signaling Dopamine-DARPP32 Feedback in cAMP Signaling ERK/MAPK Signaling ILK Signaling Mitotic Roles of Polo-Like Kinase PI3K/AKT Signaling …
hsa-miR-125a-5p	miR-125b-5p (and other miRNAs w/seed CCCUGAG)	249.316	TargetScan Human	High (predicted)	PRDM1	PRDM1	-2.183
hsa-miR-125a-5p	miR-125b-5p (and other miRNAs w/seed CCCUGAG)	249.316	TargetScan Human	High (predicted)	PROX1	PROX1	1.522
hsa-miR-125a-5p	miR-125b-5p (and other miRNAs w/seed CCCUGAG)	249.316	TargetScan Human	High (predicted)	PSMD7	PSMD7	-1.188	Protein Ubiquitination Pathway
hsa-miR-125a-5p	miR-125b-5p (and other miRNAs w/seed CCCUGAG)	249.316	TargetScan Human	Moderate (predicted)	PSMG3	PSMG3	-1.176
hsa-miR-125a-5p	miR-125b-5p (and other miRNAs w/seed CCCUGAG)	249.316	TargetScan Human	High (predicted)	QKI	QKI	-1.256
hsa-miR-125a-5p	miR-125b-5p (and other miRNAs w/seed CCCUGAG)	249.316	TargetScan Human	Moderate (predicted)	RAB37	RAB37	1.195
hsa-miR-125a-5p	miR-125b-5p (and other miRNAs w/seed CCCUGAG)	249.316	TargetScan Human	Moderate (predicted)	RAB43	RAB43	1.239
hsa-miR-125a-5p	miR-125b-5p (and other miRNAs w/seed CCCUGAG)	249.316	TargetScan Human	High (predicted)	RAB8B	RAB8B	1.638	Germ Cell-Sertoli Cell Junction Signaling Sertoli Cell-Sertoli Cell Junction Signaling
hsa-miR-125a-5p	miR-125b-5p (and other miRNAs w/seed CCCUGAG)	249.316	TargetScan Human	Moderate (predicted)	RASA3	RASA3	1.696
hsa-miR-125a-5p	miR-125b-5p (and other miRNAs w/seed CCCUGAG)	249.316	TargetScan Human	High (predicted)	RBCK1	RBCK1	1.411
hsa-miR-125a-5p	miR-125b-5p (and other miRNAs w/seed CCCUGAG)	249.316	TargetScan Human	Moderate (predicted)	RBM14	RBM14	-1.272
hsa-miR-125a-5p	miR-125b-5p (and other miRNAs w/seed CCCUGAG)	249.316	TargetScan Human	High (predicted)	RBM38	RBM38	1.517
hsa-miR-125a-5p	miR-125b-5p (and other miRNAs w/seed CCCUGAG)	249.316	TargetScan Human	Moderate (predicted)	RBM4	RBM4	1.286
hsa-miR-125a-5p	miR-125b-5p (and other miRNAs w/seed CCCUGAG)	249.316	TargetScan Human	Moderate (predicted)	RFC5	RFC5	-1.909	Hereditary Breast Cancer Signaling Mismatch Repair in Eukaryotes Role of BRCA1 in DNA Damage Response Role of CHK Proteins in Cell Cycle Checkpoint Control
hsa-miR-125a-5p	miR-125b-5p (and other miRNAs w/seed CCCUGAG)	249.316	TargetScan Human	High (predicted)	RNF144B	RNF144B	1.225
hsa-miR-125a-5p	miR-125b-5p (and other miRNAs w/seed CCCUGAG)	249.316	TargetScan Human	Moderate (predicted)	RNF26	RNF26	-1.277
hsa-miR-125a-5p	miR-125b-5p (and other miRNAs w/seed CCCUGAG)	249.316	TargetScan Human	High (predicted)	RNF44	RNF44	1.477
hsa-miR-125a-5p	miR-125b-5p (and other miRNAs w/seed CCCUGAG)	249.316	TargetScan Human	Moderate (predicted)	RPL36A	RPL36A/RPL36A-HNRNPH2	-1.346	EIF2 Signaling
hsa-miR-125a-5p	miR-125b-5p (and other miRNAs w/seed CCCUGAG)	249.316	TargetScan Human	High (predicted)	RPS6KA1	RPS6KA1	1.363	14-3-3-mediated Signaling Antiproliferative Role of TOB in T Cell Signaling Apoptosis Signaling CNTF Signaling CREB Signaling in Neurons Cardiac Hypertrophy Signaling Cell Cycle: G2/M DNA Damage Checkpoint Regulation ERK/MAPK Signaling ERK5 Signaling FLT3 Signaling in Hematopoietic Progenitor Cells G-Protein Coupled Receptor Signaling Growth Hormone Signaling Melanocyte Development and Pigmentati…
hsa-miR-125a-5p	miR-125b-5p (and other miRNAs w/seed CCCUGAG)	249.316	TargetScan Human	Moderate (predicted)	RRM2	RRM2	-3.536	Pyrimidine Deoxyribonucleotides De Novo Biosynthesis I
hsa-miR-125a-5p	miR-125b-5p (and other miRNAs w/seed CCCUGAG)	249.316	TargetScan Human	High (predicted)	RYBP	RYBP	1.488
hsa-miR-125a-5p	miR-125b-5p (and other miRNAs w/seed CCCUGAG)	249.316	TargetScan Human	High (predicted)	SARM1	SARM1	1.22
hsa-miR-125a-5p	miR-125b-5p (and other miRNAs w/seed CCCUGAG)	249.316	TargetScan Human	High (predicted)	SCARA5	SCARA5	1.28
hsa-miR-125a-5p	miR-125b-5p (and other miRNAs w/seed CCCUGAG)	249.316	TargetScan Human	High (predicted)	SCARB1	SCARB1	-1.238	FXR/RXR Activation LPS/IL-1 Mediated Inhibition of RXR Function NRF2-mediated Oxidative Stress Response TR/RXR Activation
hsa-miR-125a-5p	miR-125b-5p (and other miRNAs w/seed CCCUGAG)	249.316	TargetScan Human	High (predicted)	SCARB2	SCARB2	-1.31
hsa-miR-125a-5p	miR-125b-5p (and other miRNAs w/seed CCCUGAG)	249.316	Ingenuity Expert Findings,TargetScan Human	Experimentally Observed,High (predicted)	SCD	SCD	-3.951	LXR/RXR Activation Oleate Biosynthesis II (Animals) PXR/RXR Activation
hsa-miR-125a-5p	miR-125b-5p (and other miRNAs w/seed CCCUGAG)	249.316	TargetScan Human	Moderate (predicted)	SEC14L1	SEC14L1	1.748
hsa-miR-125a-5p	miR-125b-5p (and other miRNAs w/seed CCCUGAG)	249.316	TargetScan Human	Moderate (predicted)	SEC23IP	SEC23IP	1.162
hsa-miR-125a-5p	miR-125b-5p (and other miRNAs w/seed CCCUGAG)	249.316	TargetScan Human	Moderate (predicted)	SEC31B	SEC31B	1.314
hsa-miR-125a-5p	miR-125b-5p (and other miRNAs w/seed CCCUGAG)	249.316	TargetScan Human	High (predicted)	SEL1L	SEL1L	-1.599
hsa-miR-125a-5p	miR-125b-5p (and other miRNAs w/seed CCCUGAG)	249.316	TargetScan Human	High (predicted)	SEMA4B	SEMA4B	1.272	Axonal Guidance Signaling
hsa-miR-125a-5p	miR-125b-5p (and other miRNAs w/seed CCCUGAG)	249.316	TargetScan Human	High (predicted)	SEMA4D	SEMA4D	1.449	Axonal Guidance Signaling Semaphorin Signaling in Neurons
hsa-miR-125a-5p	miR-125b-5p (and other miRNAs w/seed CCCUGAG)	249.316	TargetScan Human	High (predicted)	SERTAD3	SERTAD3	1.487
hsa-miR-125a-5p	miR-125b-5p (and other miRNAs w/seed CCCUGAG)	249.316	TargetScan Human	Moderate (predicted)	SGOL1	SGOL1	-2.137
hsa-miR-125a-5p	miR-125b-5p (and other miRNAs w/seed CCCUGAG)	249.316	TargetScan Human	High (predicted)	SH3BP4	SH3BP4	-1.219	Clathrin-mediated Endocytosis Signaling
hsa-miR-125a-5p	miR-125b-5p (and other miRNAs w/seed CCCUGAG)	249.316	TargetScan Human	Moderate (predicted)	SIRT2	SIRT2	1.28
hsa-miR-125a-5p	miR-125b-5p (and other miRNAs w/seed CCCUGAG)	249.316	TargetScan Human	Moderate (predicted)	SIRT5	SIRT5	1.7
hsa-miR-125a-5p	miR-125b-5p (and other miRNAs w/seed CCCUGAG)	249.316	TargetScan Human	High (predicted)	SLC19A1	SLC19A1	-1.601	Hereditary Breast Cancer Signaling Mismatch Repair in Eukaryotes Role of BRCA1 in DNA Damage Response Role of CHK Proteins in Cell Cycle Checkpoint Control
hsa-miR-125a-5p	miR-125b-5p (and other miRNAs w/seed CCCUGAG)	249.316	TargetScan Human	Moderate (predicted)	SLC1A5	SLC1A5	-1.598
hsa-miR-125a-5p	miR-125b-5p (and other miRNAs w/seed CCCUGAG)	249.316	TargetScan Human	Moderate (predicted)	SLC25A10	SLC25A10	-1.515	Induction of Apoptosis by HIV1
hsa-miR-125a-5p	miR-125b-5p (and other miRNAs w/seed CCCUGAG)	249.316	TargetScan Human	High (predicted)	SLC31A1	SLC31A1	-1.259
hsa-miR-125a-5p	miR-125b-5p (and other miRNAs w/seed CCCUGAG)	249.316	TargetScan Human	High (predicted)	SLC35A4	SLC35A4	1.265
hsa-miR-125a-5p	miR-125b-5p (and other miRNAs w/seed CCCUGAG)	249.316	TargetScan Human	High (predicted)	SLC35C1	SLC35C1	1.255
hsa-miR-125a-5p	miR-125b-5p (and other miRNAs w/seed CCCUGAG)	249.316	TargetScan Human	High (predicted)	SLC38A9	SLC38A9	1.329
hsa-miR-125a-5p	miR-125b-5p (and other miRNAs w/seed CCCUGAG)	249.316	TargetScan Human	Moderate (predicted)	SLC39A8	SLC39A8	-1.873
hsa-miR-125a-5p	miR-125b-5p (and other miRNAs w/seed CCCUGAG)	249.316	TargetScan Human	Moderate (predicted)	SLC44A2	SLC44A2	1.456
hsa-miR-125a-5p	miR-125b-5p (and other miRNAs w/seed CCCUGAG)	249.316	TargetScan Human	High (predicted)	SLC6A15	SLC6A15	1.194
hsa-miR-125a-5p	miR-125b-5p (and other miRNAs w/seed CCCUGAG)	249.316	TargetScan Human	High (predicted)	SLC7A1	SLC7A1	-1.549	Nitric Oxide Signaling in the Cardiovascular System eNOS Signaling
hsa-miR-125a-5p	miR-125b-5p (and other miRNAs w/seed CCCUGAG)	249.316	TargetScan Human	High (predicted)	SLC7A6	SLC7A6	1.386
hsa-miR-125a-5p	miR-125b-5p (and other miRNAs w/seed CCCUGAG)	249.316	TargetScan Human	Moderate (predicted)	SMC2	SMC2	-2.088	ATM Signaling
hsa-miR-125a-5p	miR-125b-5p (and other miRNAs w/seed CCCUGAG)	249.316	TargetScan Human	High (predicted)	SMG1	SMG1	1.576
hsa-miR-125a-5p	miR-125b-5p (and other miRNAs w/seed CCCUGAG)	249.316	TargetScan Human	High (predicted)	SMG5	SMG5	-1.364
hsa-miR-125a-5p	miR-125b-5p (and other miRNAs w/seed CCCUGAG)	249.316	TargetScan Human	Moderate (predicted)	SNAI3	SNAI3	1.238
hsa-miR-125a-5p	miR-125b-5p (and other miRNAs w/seed CCCUGAG)	249.316	TargetScan Human	High (predicted)	SNTB2	SNTB2	-1.441	nNOS Signaling in Skeletal Muscle Cells
hsa-miR-125a-5p	miR-125b-5p (and other miRNAs w/seed CCCUGAG)	249.316	TargetScan Human	High (predicted)	SORT1	SORT1	1.3
hsa-miR-125a-5p	miR-125b-5p (and other miRNAs w/seed CCCUGAG)	249.316	TargetScan Human	High (predicted)	SRGAP2	SRGAP2	1.203	Axonal Guidance Signaling
hsa-miR-125a-5p	miR-125b-5p (and other miRNAs w/seed CCCUGAG)	249.316	TargetScan Human	High (predicted)	SRPRB	SRPRB	-1.529
hsa-miR-125a-5p	miR-125b-5p (and other miRNAs w/seed CCCUGAG)	249.316	TargetScan Human	High (predicted)	SFRS6	SRSF6	-1.193
hsa-miR-125a-5p	miR-125b-5p (and other miRNAs w/seed CCCUGAG)	249.316	TargetScan Human	Moderate (predicted)	SSR2	SSR2	-1.242
hsa-miR-125a-5p	miR-125b-5p (and other miRNAs w/seed CCCUGAG)	249.316	TargetScan Human	High (predicted)	ST6GAL1	ST6GAL1	2.203
hsa-miR-125a-5p	miR-125b-5p (and other miRNAs w/seed CCCUGAG)	249.316	TargetScan Human	High (predicted)	STAT3	STAT3	1.305	Acute Myeloid Leukemia Signaling Acute Phase Response Signaling CD40 Signaling CNTF Signaling Colorectal Cancer Metastasis Signaling EGF Signaling ERK/MAPK Signaling Ephrin Receptor Signaling ErbB2-ErbB3 Signaling FGF Signaling FLT3 Signaling in Hematopoietic Progenitor Cells G-Protein Coupled Receptor Signaling GM-CSF Signaling Glucocorticoid Receptor Signaling Growth Hormone Signaling GÎ±i Sign…
hsa-miR-125a-5p	miR-125b-5p (and other miRNAs w/seed CCCUGAG)	249.316	TargetScan Human	High (predicted)	STMN3	STMN3	1.615
hsa-miR-125a-5p	miR-125b-5p (and other miRNAs w/seed CCCUGAG)	249.316	TargetScan Human	High (predicted)	STX6	STX6	1.426
hsa-miR-125a-5p	miR-125b-5p (and other miRNAs w/seed CCCUGAG)	249.316	TargetScan Human	High (predicted)	SUV39H1	SUV39H1	-2.374	Bladder Cancer Signaling Cell Cycle: G1/S Checkpoint Regulation Chronic Myeloid Leukemia Signaling Cyclins and Cell Cycle Regulation Cysteine Biosynthesis III (mammalia) Glioma Signaling Methionine Degradation I (to Homocysteine) Molecular Mechanisms of Cancer Non-Small Cell Lung Cancer Signaling Ovarian Cancer Signaling Pancreatic Adenocarcinoma Signaling Prostate Cancer Signaling Small Cell Lun…
hsa-miR-125a-5p	miR-125b-5p (and other miRNAs w/seed CCCUGAG)	249.316	TargetScan Human	High (predicted)	SYVN1	SYVN1	1.301
hsa-miR-125a-5p	miR-125b-5p (and other miRNAs w/seed CCCUGAG)	249.316	TargetScan Human	High (predicted)	TACC2	TACC2	1.172
hsa-miR-125a-5p	miR-125b-5p (and other miRNAs w/seed CCCUGAG)	249.316	TargetScan Human	High (predicted)	TADA2B	TADA2B	1.326
hsa-miR-125a-5p	miR-125b-5p (and other miRNAs w/seed CCCUGAG)	249.316	TargetScan Human	High (predicted)	TAF9L	TAF9B	1.64	Assembly of RNA Polymerase II Complex Estrogen Receptor Signaling Glucocorticoid Receptor Signaling Huntington's Disease Signaling
hsa-miR-125a-5p	miR-125b-5p (and other miRNAs w/seed CCCUGAG)	249.316	TargetScan Human	High (predicted)	TAOK1	TAOK1	1.349
hsa-miR-125a-5p	miR-125b-5p (and other miRNAs w/seed CCCUGAG)	249.316	TargetScan Human	High (predicted)	TAZ	TAZ	1.368
hsa-miR-125a-5p	miR-125b-5p (and other miRNAs w/seed CCCUGAG)	249.316	TargetScan Human	Moderate (predicted)	TCF7	TCF7	-1.181	Acute Myeloid Leukemia Signaling Basal Cell Carcinoma Signaling Colorectal Cancer Metastasis Signaling Epithelial Adherens Junction Signaling Factors Promoting Cardiogenesis in Vertebrates Human Embryonic Stem Cell Pluripotency Mouse Embryonic Stem Cell Pluripotency Ovarian Cancer Signaling PEDF Signaling Prolactin Signaling Protein Kinase A Signaling Regulation of the Epithelial-Mesenchymal Tran…
hsa-miR-125a-5p	miR-125b-5p (and other miRNAs w/seed CCCUGAG)	249.316	TargetScan Human	High (predicted)	TCTA	TCTA	1.57
hsa-miR-125a-5p	miR-125b-5p (and other miRNAs w/seed CCCUGAG)	249.316	TargetScan Human	High (predicted)	TDG	TDG	-1.316
hsa-miR-125a-5p	miR-125b-5p (and other miRNAs w/seed CCCUGAG)	249.316	TargetScan Human	High (predicted)	TMBIM6	TMBIM6	1.223
hsa-miR-125a-5p	miR-125b-5p (and other miRNAs w/seed CCCUGAG)	249.316	TargetScan Human	High (predicted)	TMED9	TMED9	-1.341
hsa-miR-125a-5p	miR-125b-5p (and other miRNAs w/seed CCCUGAG)	249.316	TargetScan Human	High (predicted)	TMEM123	TMEM123	1.318
hsa-miR-125a-5p	miR-125b-5p (and other miRNAs w/seed CCCUGAG)	249.316	TargetScan Human	High (predicted)	TMEM135	TMEM135	-1.243
hsa-miR-125a-5p	miR-125b-5p (and other miRNAs w/seed CCCUGAG)	249.316	TargetScan Human	High (predicted)	TMEM194A	TMEM194A	-2.185
hsa-miR-125a-5p	miR-125b-5p (and other miRNAs w/seed CCCUGAG)	249.316	TargetScan Human	High (predicted)	TMEM201	TMEM201	-1.182
hsa-miR-125a-5p	miR-125b-5p (and other miRNAs w/seed CCCUGAG)	249.316	TargetScan Human	Moderate (predicted)	TMEM50A	TMEM50A	1.211
hsa-miR-125a-5p	miR-125b-5p (and other miRNAs w/seed CCCUGAG)	249.316	TargetScan Human	High (predicted)	TNFAIP3	TNFAIP3	1.754	CD40 Signaling NF-ÎºB Signaling TNFR1 Signaling TNFR2 Signaling Toll-like Receptor Signaling
hsa-miR-125a-5p	miR-125b-5p (and other miRNAs w/seed CCCUGAG)	249.316	TargetScan Human	High (predicted)	TNFRSF1B	TNFRSF1B	-1.589	Acute Phase Response Signaling Apoptosis Signaling Ceramide Signaling Crosstalk between Dendritic Cells and Natural Killer Cells Death Receptor Signaling Dendritic Cell Maturation Granulocyte Adhesion and Diapedesis HMGB1 Signaling Hepatic Cholestasis Hepatic Fibrosis / Hepatic Stellate Cell Activation IL-6 Signaling Induction of Apoptosis by HIV1 LPS/IL-1 Mediated Inhibition of RXR Function LXR/…
hsa-miR-125a-5p	miR-125b-5p (and other miRNAs w/seed CCCUGAG)	249.316	TargetScan Human	High (predicted)	TOMM40	TOMM40	-1.263
hsa-miR-125a-5p	miR-125b-5p (and other miRNAs w/seed CCCUGAG)	249.316	TargetScan Human	High (predicted)	TP53INP1	TP53INP1	1.848	p53 Signaling
hsa-miR-125a-5p	miR-125b-5p (and other miRNAs w/seed CCCUGAG)	249.316	TargetScan Human	High (predicted)	TRAF6	TRAF6	1.245	Activation of IRF by Cytosolic Pattern Recognition Receptors Acute Phase Response Signaling April Mediated Signaling B Cell Activating Factor Signaling CD40 Signaling Dendritic Cell Maturation Glucocorticoid Receptor Signaling Hepatic Cholestasis IL-1 Signaling IL-10 Signaling IL-12 Signaling and Production in Macrophages IL-17 Signaling IL-17A Signaling in Airway Cells IL-17A Signaling in Fibrob…
hsa-miR-125a-5p	miR-125b-5p (and other miRNAs w/seed CCCUGAG)	249.316	TargetScan Human	Moderate (predicted)	TRIOBP	TRIOBP	-1.36
hsa-miR-125a-5p	miR-125b-5p (and other miRNAs w/seed CCCUGAG)	249.316	TargetScan Human	High (predicted)	TRMT5	TRMT5	-2.039
hsa-miR-125a-5p	miR-125b-5p (and other miRNAs w/seed CCCUGAG)	249.316	TargetScan Human	Moderate (predicted)	TTC19	TTC19	1.378
hsa-miR-125a-5p	miR-125b-5p (and other miRNAs w/seed CCCUGAG)	249.316	TargetScan Human	High (predicted)	TXNRD1	TXNRD1	-1.358	Antioxidant Action of Vitamin C NRF2-mediated Oxidative Stress Response Thioredoxin Pathway Vitamin-C Transport
hsa-miR-125a-5p	miR-125b-5p (and other miRNAs w/seed CCCUGAG)	249.316	TargetScan Human	High (predicted)	UBE2G1	UBE2G1	-1.238	Hypoxia Signaling in the Cardiovascular System Protein Ubiquitination Pathway
hsa-miR-125a-5p	miR-125b-5p (and other miRNAs w/seed CCCUGAG)	249.316	TargetScan Human	High (predicted)	UBE2J1	UBE2J1	1.312	Hypoxia Signaling in the Cardiovascular System Protein Ubiquitination Pathway
hsa-miR-125a-5p	miR-125b-5p (and other miRNAs w/seed CCCUGAG)	249.316	TargetScan Human	High (predicted)	UBR7	UBR7	-1.342
hsa-miR-125a-5p	miR-125b-5p (and other miRNAs w/seed CCCUGAG)	249.316	TargetScan Human	High (predicted)	UCK2	UCK2	-1.286	Salvage Pathways of Pyrimidine Ribonucleotides
hsa-miR-125a-5p	miR-125b-5p (and other miRNAs w/seed CCCUGAG)	249.316	miRecords	Experimentally Observed	UGT2B17	UGT2B17	1.231	Melatonin Degradation I Nicotine Degradation II Nicotine Degradation III Serotonin Degradation Superpathway of Melatonin Degradation Thyroid Hormone Metabolism II (via Conjugation and/or Degradation) Xenobiotic Metabolism Signaling
hsa-miR-125a-5p	miR-125b-5p (and other miRNAs w/seed CCCUGAG)	249.316	TargetScan Human	High (predicted)	ULK3	ULK3	1.264
hsa-miR-125a-5p	miR-125b-5p (and other miRNAs w/seed CCCUGAG)	249.316	TargetScan Human	Moderate (predicted)	ZC3H5	UNK	-1.211
hsa-miR-125a-5p	miR-125b-5p (and other miRNAs w/seed CCCUGAG)	249.316	TargetScan Human	High (predicted)	USP37	USP37	-1.348	Protein Ubiquitination Pathway
hsa-miR-125a-5p	miR-125b-5p (and other miRNAs w/seed CCCUGAG)	249.316	TargetScan Human	High (predicted)	USP45	USP45	1.163	Protein Ubiquitination Pathway
hsa-miR-125a-5p	miR-125b-5p (and other miRNAs w/seed CCCUGAG)	249.316	TargetScan Human	High (predicted)	USP8	USP8	1.177	Protein Ubiquitination Pathway
hsa-miR-125a-5p	miR-125b-5p (and other miRNAs w/seed CCCUGAG)	249.316	TargetScan Human	High (predicted)	VEGFA	VEGFA	-1.293	Amyotrophic Lateral Sclerosis Signaling Axonal Guidance Signaling Bladder Cancer Signaling Clathrin-mediated Endocytosis Signaling Colorectal Cancer Metastasis Signaling Corticotropin Releasing Hormone Signaling Ephrin Receptor Signaling HIF1Î± Signaling Hepatic Fibrosis / Hepatic Stellate Cell Activation Hypoxia Signaling in the Cardiovascular System IL-6 Signaling IL-8 Signaling ILK Signaling I…
hsa-miR-125a-5p	miR-125b-5p (and other miRNAs w/seed CCCUGAG)	249.316	TargetScan Human	High (predicted)	VPS4B	VPS4B	1.282
hsa-miR-125a-5p	miR-125b-5p (and other miRNAs w/seed CCCUGAG)	249.316	TargetScan Human	High (predicted)	WARS	WARS	-1.203	tRNA Charging
hsa-miR-125a-5p	miR-125b-5p (and other miRNAs w/seed CCCUGAG)	249.316	TargetScan Human	Moderate (predicted)	WSCD1	WSCD1	-1.731
hsa-miR-125a-5p	miR-125b-5p (and other miRNAs w/seed CCCUGAG)	249.316	TargetScan Human	High (predicted)	ZBTB33	ZBTB33	1.466
hsa-miR-125a-5p	miR-125b-5p (and other miRNAs w/seed CCCUGAG)	249.316	TargetScan Human	Moderate (predicted)	ZDHHC8	ZDHHC8	1.675
hsa-miR-125a-5p	miR-125b-5p (and other miRNAs w/seed CCCUGAG)	249.316	TargetScan Human	High (predicted)	ZFP62	ZFP62	1.367
hsa-miR-125a-5p	miR-125b-5p (and other miRNAs w/seed CCCUGAG)	249.316	TargetScan Human	Moderate (predicted)	ZNF75D	ZNF75D	1.358
hsa-miR-125a-5p	miR-125b-5p (and other miRNAs w/seed CCCUGAG)	249.316	TargetScan Human	High (predicted)	ZNRF3	ZNRF3	-1.167
hsa-miR-125a-5p	miR-125b-5p (and other miRNAs w/seed CCCUGAG)	249.316	TargetScan Human	High (predicted)	ZSWIM4	ZSWIM4	1.195
hsa-miR-126	miR-126a-3p (and other miRNAs w/seed CGUACCG)	267.338	TargetScan Human	High (predicted)	ADAM9	ADAM9	-1.203	Axonal Guidance Signaling
hsa-miR-126	miR-126a-3p (and other miRNAs w/seed CGUACCG)	267.338	TargetScan Human	High (predicted)	AKAP13	AKAP13	1.32	Cardiac Î²-adrenergic Signaling Protein Kinase A Signaling cAMP-mediated signaling
hsa-miR-126	miR-126a-3p (and other miRNAs w/seed CGUACCG)	267.338	TargetScan Human	Moderate (predicted)	ARSA	ARSA	1.401
hsa-miR-126	miR-126a-3p (and other miRNAs w/seed CGUACCG)	267.338	TargetScan Human	Moderate (predicted)	BICD2	BICD2	1.403
hsa-miR-126	miR-126a-3p (and other miRNAs w/seed CGUACCG)	267.338	TargetScan Human	Moderate (predicted)	CDKN2AIP	CDKN2AIP	-1.292
hsa-miR-126	miR-126a-3p (and other miRNAs w/seed CGUACCG)	267.338	TargetScan Human	High (predicted)	CRK	CRK	1.244	Actin Cytoskeleton Signaling Angiopoietin Signaling Axonal Guidance Signaling CXCR4 Signaling Chronic Myeloid Leukemia Signaling ERK/MAPK Signaling Ephrin Receptor Signaling Epithelial Adherens Junction Signaling FAK Signaling FGF Signaling FcÎ³ Receptor-mediated Phagocytosis in Macrophages and Monocytes Insulin Receptor Signaling Integrin Signaling Leukocyte Extravasation Signaling Melanocyte De…
hsa-miR-126	miR-126a-3p (and other miRNAs w/seed CGUACCG)	267.338	TargetScan Human	Moderate (predicted)	CTSB	CTSB	-1.217
hsa-miR-126	miR-126a-3p (and other miRNAs w/seed CGUACCG)	267.338	TargetScan Human	High (predicted)	FBXO33	FBXO33	-1.25
hsa-miR-126	miR-126a-3p (and other miRNAs w/seed CGUACCG)	267.338	TargetScan Human	Moderate (predicted)	FOXO3	FOXO3	1.183	ERK5 Signaling Endometrial Cancer Signaling Glucocorticoid Receptor Signaling IGF-1 Signaling Insulin Receptor Signaling Non-Small Cell Lung Cancer Signaling PI3K Signaling in B Lymphocytes PI3K/AKT Signaling PTEN Signaling PXR/RXR Activation VEGF Signaling
hsa-miR-126	miR-126a-3p (and other miRNAs w/seed CGUACCG)	267.338	TargetScan Human	High (predicted)	GNA13	GNA13	1.302	Actin Cytoskeleton Signaling Androgen Signaling Axonal Guidance Signaling Breast Cancer Regulation by Stathmin1 CREB Signaling in Neurons CXCR4 Signaling Cardiac Hypertrophy Signaling Cholecystokinin/Gastrin-mediated Signaling ERK5 Signaling Endothelin-1 Signaling Ephrin B Signaling Ephrin Receptor Signaling G Beta Gamma Signaling GÎ±12/13 Signaling IL-1 Signaling IL-8 Signaling Molecular Mechani…
hsa-miR-126	miR-126a-3p (and other miRNAs w/seed CGUACCG)	267.338	TargetScan Human	Moderate (predicted)	HERPUD1	HERPUD1	1.612	NRF2-mediated Oxidative Stress Response
hsa-miR-126	miR-126a-3p (and other miRNAs w/seed CGUACCG)	267.338	Ingenuity Expert Findings,TargetScan Human,miRecords	Experimentally Observed,High (predicted)	IRS1	IRS1	1.781	AMPK Signaling Cardiac Hypertrophy Signaling GDNF Family Ligand-Receptor Interactions Growth Hormone Signaling IGF-1 Signaling IL-4 Signaling IL-9 Signaling ILK Signaling Insulin Receptor Signaling Molecular Mechanisms of Cancer PI3K Signaling in B Lymphocytes PPARÎ±/RXRÎ± Activation Prolactin Signaling Regulation of eIF4 and p70S6K Signaling Role of JAK1 and JAK3 in Î³c Cytokine Signaling Role o…
hsa-miR-126	miR-126a-3p (and other miRNAs w/seed CGUACCG)	267.338	TargetScan Human	High (predicted)	KANK2	KANK2	-1.459
hsa-miR-126	miR-126a-3p (and other miRNAs w/seed CGUACCG)	267.338	TargetScan Human	High (predicted)	KIAA1715	KIAA1715	-1.224
hsa-miR-126	miR-126a-3p (and other miRNAs w/seed CGUACCG)	267.338	TargetScan Human	Moderate (predicted)	LARGE	LARGE	-1.23
hsa-miR-126	miR-126a-3p (and other miRNAs w/seed CGUACCG)	267.338	TargetScan Human	Moderate (predicted)	MAP3K13	MAP3K13	-1.281	B Cell Receptor Signaling CD27 Signaling in Lymphocytes Cardiac Hypertrophy Signaling GNRH Signaling Germ Cell-Sertoli Cell Junction Signaling HGF Signaling NGF Signaling PKCÎ¸ Signaling in T Lymphocytes Production of Nitric Oxide and Reactive Oxygen Species in Macrophages RANK Signaling in Osteoclasts SAPK/JNK Signaling Sertoli Cell-Sertoli Cell Junction Signaling Xenobiotic Metabolism Signaling
hsa-miR-126	miR-126a-3p (and other miRNAs w/seed CGUACCG)	267.338	TargetScan Human	Moderate (predicted)	NR2F2	NR2F2	1.184	RAR Activation Role of Oct4 in Mammalian Embryonic Stem Cell Pluripotency
hsa-miR-126	miR-126a-3p (and other miRNAs w/seed CGUACCG)	267.338	TargetScan Human	Moderate (predicted)	OPA3	OPA3	-1.335
hsa-miR-126	miR-126a-3p (and other miRNAs w/seed CGUACCG)	267.338	TargetScan Human	High (predicted)	PEX5	PEX5	1.23
hsa-miR-126	miR-126a-3p (and other miRNAs w/seed CGUACCG)	267.338	TargetScan Human	High (predicted)	PLK2	PLK2	1.336	Mitotic Roles of Polo-Like Kinase
hsa-miR-126	miR-126a-3p (and other miRNAs w/seed CGUACCG)	267.338	TargetScan Human	Moderate (predicted)	PPP3CB	PPP3CB	1.19	Axonal Guidance Signaling B Cell Receptor Signaling CD28 Signaling in T Helper Cells Calcium Signaling Calcium-induced T Lymphocyte Apoptosis Cardiac Hypertrophy Signaling Clathrin-mediated Endocytosis Signaling Dopamine-DARPP32 Feedback in cAMP Signaling GM-CSF Signaling Gap Junction Signaling Glucocorticoid Receptor Signaling GÎ±q Signaling IL-3 Signaling Netrin Signaling Nur77 Signaling in T L…
hsa-miR-126	miR-126a-3p (and other miRNAs w/seed CGUACCG)	267.338	TargetScan Human	Moderate (predicted)	SEMA4D	SEMA4D	1.449	Axonal Guidance Signaling Semaphorin Signaling in Neurons
hsa-miR-126	miR-126a-3p (and other miRNAs w/seed CGUACCG)	267.338	TargetScan Human	Moderate (predicted)	SLC15A4	SLC15A4	1.416
hsa-miR-126	miR-126a-3p (and other miRNAs w/seed CGUACCG)	267.338	TargetScan Human	Moderate (predicted)	SOX2	SOX2	-1.488	Embryonic Stem Cell Differentiation into Cardiac Lineages Human Embryonic Stem Cell Pluripotency Mouse Embryonic Stem Cell Pluripotency Role of NANOG in Mammalian Embryonic Stem Cell Pluripotency Role of Oct4 in Mammalian Embryonic Stem Cell Pluripotency Transcriptional Regulatory Network in Embryonic Stem Cells Wnt/Î²-catenin Signaling
hsa-miR-126	miR-126a-3p (and other miRNAs w/seed CGUACCG)	267.338	TargetScan Human,miRecords	Experimentally Observed,High (predicted)	SPRED1	SPRED1	2.127
hsa-miR-126	miR-126a-3p (and other miRNAs w/seed CGUACCG)	267.338	TargetScan Human,miRecords	Experimentally Observed,High (predicted)	TOM1	TOM1	1.668
hsa-miR-126	miR-126a-3p (and other miRNAs w/seed CGUACCG)	267.338	TargetScan Human	Moderate (predicted)	TRPC4AP	TRPC4AP	1.204
hsa-miR-126	miR-126a-3p (and other miRNAs w/seed CGUACCG)	267.338	TargetScan Human	Moderate (predicted)	TSC1	TSC1	1.253	14-3-3-mediated Signaling AMPK Signaling Glioblastoma Multiforme Signaling HER-2 Signaling in Breast Cancer Insulin Receptor Signaling PI3K/AKT Signaling mTOR Signaling
hsa-miR-126	miR-126a-3p (and other miRNAs w/seed CGUACCG)	267.338	TargetScan Human	Moderate (predicted)	UBQLN2	UBQLN2	1.229
hsa-miR-126	miR-126a-3p (and other miRNAs w/seed CGUACCG)	267.338	miRecords	Experimentally Observed	VEGFA	VEGFA	-1.293	Amyotrophic Lateral Sclerosis Signaling Axonal Guidance Signaling Bladder Cancer Signaling Clathrin-mediated Endocytosis Signaling Colorectal Cancer Metastasis Signaling Corticotropin Releasing Hormone Signaling Ephrin Receptor Signaling HIF1Î± Signaling Hepatic Fibrosis / Hepatic Stellate Cell Activation Hypoxia Signaling in the Cardiovascular System IL-6 Signaling IL-8 Signaling ILK Signaling I…
hsa-miR-1290	miR-1290 (miRNAs w/seed GGAUUUU)	4.07	TargetScan Human	Moderate (predicted)	ACYP2	ACYP2	1.484
hsa-miR-1290	miR-1290 (miRNAs w/seed GGAUUUU)	4.07	TargetScan Human	Moderate (predicted)	AGBL5	AGBL5	-1.385
hsa-miR-1290	miR-1290 (miRNAs w/seed GGAUUUU)	4.07	TargetScan Human	Moderate (predicted)	AIDA	AIDA	1.254
hsa-miR-1290	miR-1290 (miRNAs w/seed GGAUUUU)	4.07	TargetScan Human	Moderate (predicted)	AKAP7	AKAP7	1.196	Cardiac Î²-adrenergic Signaling Protein Kinase A Signaling cAMP-mediated signaling
hsa-miR-1290	miR-1290 (miRNAs w/seed GGAUUUU)	4.07	TargetScan Human	Moderate (predicted)	ARHGAP17	ARHGAP17	2.544
hsa-miR-1290	miR-1290 (miRNAs w/seed GGAUUUU)	4.07	TargetScan Human	Moderate (predicted)	ATF1	ATF1	1.184	CD40 Signaling Dopamine-DARPP32 Feedback in cAMP Signaling ERK/MAPK Signaling LPS-stimulated MAPK Signaling PI3K Signaling in B Lymphocytes Protein Kinase A Signaling Role of BRCA1 in DNA Damage Response p38 MAPK Signaling
hsa-miR-1290	miR-1290 (miRNAs w/seed GGAUUUU)	4.07	TargetScan Human	Moderate (predicted)	BCCIP	BCCIP	1.302
hsa-miR-1290	miR-1290 (miRNAs w/seed GGAUUUU)	4.07	TargetScan Human	Moderate (predicted)	BECN1	BECN1	1.538
hsa-miR-1290	miR-1290 (miRNAs w/seed GGAUUUU)	4.07	TargetScan Human	Moderate (predicted)	CCNE2	CCNE2	-1.758	Antiproliferative Role of TOB in T Cell Signaling Aryl Hydrocarbon Receptor Signaling Breast Cancer Regulation by Stathmin1 Cell Cycle Regulation by BTG Family Proteins Cell Cycle: G1/S Checkpoint Regulation Cyclins and Cell Cycle Regulation DNA damage-induced 14-3-3Ïƒ Signaling Estrogen-mediated S-phase Entry Factors Promoting Cardiogenesis in Vertebrates GADD45 Signaling HER-2 Signaling in Brea…
hsa-miR-1290	miR-1290 (miRNAs w/seed GGAUUUU)	4.07	TargetScan Human	Moderate (predicted)	CCPG1	CCPG1	1.501
hsa-miR-1290	miR-1290 (miRNAs w/seed GGAUUUU)	4.07	TargetScan Human	Moderate (predicted)	CHN2	CHN2	1.685
hsa-miR-1290	miR-1290 (miRNAs w/seed GGAUUUU)	4.07	TargetScan Human	Moderate (predicted)	CISD1	CISD1	-1.411
hsa-miR-1290	miR-1290 (miRNAs w/seed GGAUUUU)	4.07	TargetScan Human	Moderate (predicted)	CNOT7	CNOT7	-1.415	Cell Cycle Regulation by BTG Family Proteins
hsa-miR-1290	miR-1290 (miRNAs w/seed GGAUUUU)	4.07	TargetScan Human	Moderate (predicted)	CSE1L	CSE1L	-1.888	RAN Signaling
hsa-miR-1290	miR-1290 (miRNAs w/seed GGAUUUU)	4.07	TargetScan Human	Moderate (predicted)	CTDP1	CTDP1	1.207
hsa-miR-1290	miR-1290 (miRNAs w/seed GGAUUUU)	4.07	TargetScan Human	Moderate (predicted)	CUL2	CUL2	-1.243	HIF1Î± Signaling Protein Ubiquitination Pathway Renal Cell Carcinoma Signaling
hsa-miR-1290	miR-1290 (miRNAs w/seed GGAUUUU)	4.07	TargetScan Human	Moderate (predicted)	DCUN1D5	DCUN1D5	-1.2
hsa-miR-1290	miR-1290 (miRNAs w/seed GGAUUUU)	4.07	TargetScan Human	Moderate (predicted)	DTL	DTL	-2.372
hsa-miR-1290	miR-1290 (miRNAs w/seed GGAUUUU)	4.07	TargetScan Human	Moderate (predicted)	DYNLL1	DYNLL1	1.225
hsa-miR-1290	miR-1290 (miRNAs w/seed GGAUUUU)	4.07	TargetScan Human	Moderate (predicted)	DYRK1A	DYRK1A	1.436	Pyridoxal 5'-phosphate Salvage Pathway Salvage Pathways of Pyrimidine Ribonucleotides Sonic Hedgehog Signaling
hsa-miR-1290	miR-1290 (miRNAs w/seed GGAUUUU)	4.07	TargetScan Human	Moderate (predicted)	EIF5	EIF5	-1.276	EIF2 Signaling
hsa-miR-1290	miR-1290 (miRNAs w/seed GGAUUUU)	4.07	TargetScan Human	Moderate (predicted)	ENOSF1	ENOSF1	-1.388
hsa-miR-1290	miR-1290 (miRNAs w/seed GGAUUUU)	4.07	TargetScan Human	Moderate (predicted)	EPCAM	EPCAM	-1.187
hsa-miR-1290	miR-1290 (miRNAs w/seed GGAUUUU)	4.07	TargetScan Human	Moderate (predicted)	ERCC8	ERCC8	-1.262	Nucleotide Excision Repair Pathway
hsa-miR-1290	miR-1290 (miRNAs w/seed GGAUUUU)	4.07	TargetScan Human	Moderate (predicted)	FADS1	FADS1	-2.348	Oleate Biosynthesis II (Animals) Î³-linolenate Biosynthesis II (Animals)
hsa-miR-1290	miR-1290 (miRNAs w/seed GGAUUUU)	4.07	TargetScan Human	Moderate (predicted)	FAM19A5	FAM19A5	1.172
hsa-miR-1290	miR-1290 (miRNAs w/seed GGAUUUU)	4.07	TargetScan Human	Moderate (predicted)	FAM53C	FAM53C	-1.244
hsa-miR-1290	miR-1290 (miRNAs w/seed GGAUUUU)	4.07	TargetScan Human	Moderate (predicted)	FAR2	FAR2	2.691
hsa-miR-1290	miR-1290 (miRNAs w/seed GGAUUUU)	4.07	TargetScan Human	Moderate (predicted)	FKBP5	FKBP5	10.62	Glucocorticoid Receptor Signaling NRF2-mediated Oxidative Stress Response
hsa-miR-1290	miR-1290 (miRNAs w/seed GGAUUUU)	4.07	TargetScan Human	Moderate (predicted)	FNDC3A	FNDC3A	1.455
hsa-miR-1290	miR-1290 (miRNAs w/seed GGAUUUU)	4.07	TargetScan Human	Moderate (predicted)	FOXA1	FOXA1	-1.268	FXR/RXR Activation Role of Oct4 in Mammalian Embryonic Stem Cell Pluripotency
hsa-miR-1290	miR-1290 (miRNAs w/seed GGAUUUU)	4.07	TargetScan Human	Moderate (predicted)	IGFBP3	IGFBP3	1.828	Growth Hormone Signaling Hepatic Fibrosis / Hepatic Stellate Cell Activation IGF-1 Signaling RAR Activation VDR/RXR Activation
hsa-miR-1290	miR-1290 (miRNAs w/seed GGAUUUU)	4.07	TargetScan Human	Moderate (predicted)	KIAA1191	KIAA1191	1.25
hsa-miR-1290	miR-1290 (miRNAs w/seed GGAUUUU)	4.07	TargetScan Human	Moderate (predicted)	KIAA1429	KIAA1429	1.247
hsa-miR-1290	miR-1290 (miRNAs w/seed GGAUUUU)	4.07	TargetScan Human	Moderate (predicted)	KLHL12	KLHL12	1.182
hsa-miR-1290	miR-1290 (miRNAs w/seed GGAUUUU)	4.07	TargetScan Human	Moderate (predicted)	KLHL6	KLHL6	2.061
hsa-miR-1290	miR-1290 (miRNAs w/seed GGAUUUU)	4.07	TargetScan Human	Moderate (predicted)	LAMP2	LAMP2	1.29
hsa-miR-1290	miR-1290 (miRNAs w/seed GGAUUUU)	4.07	TargetScan Human	Moderate (predicted)	LDHA	LDHA	-1.68	HIF1Î± Signaling Hypoxia Signaling in the Cardiovascular System Pyruvate Fermentation to Lactate
hsa-miR-1290	miR-1290 (miRNAs w/seed GGAUUUU)	4.07	TargetScan Human	Moderate (predicted)	MAPK6	MAPK6	-1.179	Endothelin-1 Signaling HIF1Î± Signaling Pyridoxal 5'-phosphate Salvage Pathway Salvage Pathways of Pyrimidine Ribonucleotides
hsa-miR-1290	miR-1290 (miRNAs w/seed GGAUUUU)	4.07	TargetScan Human	Moderate (predicted)	MND1	MND1	-2.044
hsa-miR-1290	miR-1290 (miRNAs w/seed GGAUUUU)	4.07	TargetScan Human	Moderate (predicted)	MRE11A	MRE11A	-1.384	ATM Signaling DNA Double-Strand Break Repair by Homologous Recombination DNA Double-Strand Break Repair by Non-Homologous End Joining Hereditary Breast Cancer Signaling Role of BRCA1 in DNA Damage Response Role of CHK Proteins in Cell Cycle Checkpoint Control Telomere Extension by Telomerase
hsa-miR-1290	miR-1290 (miRNAs w/seed GGAUUUU)	4.07	TargetScan Human	Moderate (predicted)	MTMR4	MTMR4	1.558	3-phosphoinositide Biosynthesis 3-phosphoinositide Degradation D-myo-inositol (1,4,5,6)-Tetrakisphosphate Biosynthesis D-myo-inositol (3,4,5,6)-tetrakisphosphate Biosynthesis D-myo-inositol-5-phosphate Metabolism Superpathway of Inositol Phosphate Compounds
hsa-miR-1290	miR-1290 (miRNAs w/seed GGAUUUU)	4.07	TargetScan Human	Moderate (predicted)	MUT	MUT	-1.313	2-oxobutanoate Degradation I Methylmalonyl Pathway Superpathway of Methionine Degradation
hsa-miR-1290	miR-1290 (miRNAs w/seed GGAUUUU)	4.07	TargetScan Human	Moderate (predicted)	NEK11	NEK11	1.518
hsa-miR-1290	miR-1290 (miRNAs w/seed GGAUUUU)	4.07	TargetScan Human	Moderate (predicted)	NPAL3	NIPAL3	1.324
hsa-miR-1290	miR-1290 (miRNAs w/seed GGAUUUU)	4.07	TargetScan Human	Moderate (predicted)	ORC5L	ORC5	-1.311	Cell Cycle Control of Chromosomal Replication
hsa-miR-1290	miR-1290 (miRNAs w/seed GGAUUUU)	4.07	TargetScan Human	High (predicted)	OSBPL6	OSBPL6	-1.179
hsa-miR-1290	miR-1290 (miRNAs w/seed GGAUUUU)	4.07	TargetScan Human	Moderate (predicted)	OSTC	OSTC	-1.303
hsa-miR-1290	miR-1290 (miRNAs w/seed GGAUUUU)	4.07	TargetScan Human	Moderate (predicted)	PHF19	PHF19	-2.409
hsa-miR-1290	miR-1290 (miRNAs w/seed GGAUUUU)	4.07	TargetScan Human	Moderate (predicted)	PIP5K1B	PIP5K1B	1.294	3-phosphoinositide Biosynthesis Actin Cytoskeleton Signaling Aldosterone Signaling in Epithelial Cells D-myo-inositol (1,4,5)-Trisphosphate Biosynthesis Rac Signaling Regulation of Actin-based Motility by Rho RhoA Signaling RhoGDI Signaling Signaling by Rho Family GTPases Superpathway of Inositol Phosphate Compounds
hsa-miR-1290	miR-1290 (miRNAs w/seed GGAUUUU)	4.07	TargetScan Human	Moderate (predicted)	PPTC7	PPTC7	-1.198	3-phosphoinositide Biosynthesis 3-phosphoinositide Degradation D-myo-inositol (1,4,5,6)-Tetrakisphosphate Biosynthesis D-myo-inositol (3,4,5,6)-tetrakisphosphate Biosynthesis D-myo-inositol-5-phosphate Metabolism Superpathway of Inositol Phosphate Compounds
hsa-miR-1290	miR-1290 (miRNAs w/seed GGAUUUU)	4.07	TargetScan Human	Moderate (predicted)	PRDX6	PRDX6	1.436	Antioxidant Action of Vitamin C Atherosclerosis Signaling Eicosanoid Signaling Endothelin-1 Signaling Glutathione Redox Reactions I Heparan Sulfate Biosynthesis Heparan Sulfate Biosynthesis (Late Stages) Phospholipases Role of MAPK Signaling in the Pathogenesis of Influenza Sperm Motility Synaptic Long Term Depression Triacylglycerol Degradation
hsa-miR-1290	miR-1290 (miRNAs w/seed GGAUUUU)	4.07	TargetScan Human	Moderate (predicted)	PRPS1	PRPS1	-1.407	PRPP Biosynthesis I
hsa-miR-1290	miR-1290 (miRNAs w/seed GGAUUUU)	4.07	TargetScan Human	Moderate (predicted)	PSIP1	PSIP1	-1.385
hsa-miR-1290	miR-1290 (miRNAs w/seed GGAUUUU)	4.07	TargetScan Human	Moderate (predicted)	PSMA2	PSMA2	-1.234	Protein Ubiquitination Pathway
hsa-miR-1290	miR-1290 (miRNAs w/seed GGAUUUU)	4.07	TargetScan Human	Moderate (predicted)	PSMC2	PSMC2	-1.209	Protein Ubiquitination Pathway
hsa-miR-1290	miR-1290 (miRNAs w/seed GGAUUUU)	4.07	TargetScan Human	Moderate (predicted)	PYGO2	PYGO2	1.193	Regulation of the Epithelial-Mesenchymal Transition Pathway
hsa-miR-1290	miR-1290 (miRNAs w/seed GGAUUUU)	4.07	TargetScan Human	Moderate (predicted)	RALGDS	RALGDS	1.211	Colorectal Cancer Metastasis Signaling GÎ±i Signaling Molecular Mechanisms of Cancer Pancreatic Adenocarcinoma Signaling Phospholipase C Signaling
hsa-miR-1290	miR-1290 (miRNAs w/seed GGAUUUU)	4.07	TargetScan Human	Moderate (predicted)	RAP2C	RAP2C	1.449
hsa-miR-1290	miR-1290 (miRNAs w/seed GGAUUUU)	4.07	TargetScan Human	Moderate (predicted)	RPL34	RPL34	1.371	EIF2 Signaling
hsa-miR-1290	miR-1290 (miRNAs w/seed GGAUUUU)	4.07	TargetScan Human	Moderate (predicted)	RPL36A	RPL36A/RPL36A-HNRNPH2	-1.346	EIF2 Signaling
hsa-miR-1290	miR-1290 (miRNAs w/seed GGAUUUU)	4.07	TargetScan Human	Moderate (predicted)	RTTN	RTTN	-1.538
hsa-miR-1290	miR-1290 (miRNAs w/seed GGAUUUU)	4.07	TargetScan Human	Moderate (predicted)	SDHC	SDHC	1.303	Mitochondrial Dysfunction Oxidative Phosphorylation TCA Cycle II (Eukaryotic)
hsa-miR-1290	miR-1290 (miRNAs w/seed GGAUUUU)	4.07	TargetScan Human	Moderate (predicted)	SEC22C	SEC22C	-1.279
hsa-miR-1290	miR-1290 (miRNAs w/seed GGAUUUU)	4.07	TargetScan Human	Moderate (predicted)	SEPHS1	SEPHS1	-1.705	Selenocysteine Biosynthesis II (Archaea and Eukaryotes)
hsa-miR-1290	miR-1290 (miRNAs w/seed GGAUUUU)	4.07	TargetScan Human	High (predicted)	SGOL1	SGOL1	-2.137
hsa-miR-1290	miR-1290 (miRNAs w/seed GGAUUUU)	4.07	TargetScan Human	Moderate (predicted)	SLAIN1	SLAIN1	-1.53
hsa-miR-1290	miR-1290 (miRNAs w/seed GGAUUUU)	4.07	TargetScan Human	Moderate (predicted)	SLAMF6	SLAMF6	1.187
hsa-miR-1290	miR-1290 (miRNAs w/seed GGAUUUU)	4.07	TargetScan Human	Moderate (predicted)	SLC11A2	SLC11A2	-1.391
hsa-miR-1290	miR-1290 (miRNAs w/seed GGAUUUU)	4.07	TargetScan Human	Moderate (predicted)	SLTM	SLTM	-1.331
hsa-miR-1290	miR-1290 (miRNAs w/seed GGAUUUU)	4.07	TargetScan Human	Moderate (predicted)	SMC4	SMC4	-2.561
hsa-miR-1290	miR-1290 (miRNAs w/seed GGAUUUU)	4.07	TargetScan Human	Moderate (predicted)	SNRK	SNRK	1.348
hsa-miR-1290	miR-1290 (miRNAs w/seed GGAUUUU)	4.07	TargetScan Human	Moderate (predicted)	SORL1	SORL1	1.589
hsa-miR-1290	miR-1290 (miRNAs w/seed GGAUUUU)	4.07	TargetScan Human	Moderate (predicted)	STK17A	STK17A	1.196
hsa-miR-1290	miR-1290 (miRNAs w/seed GGAUUUU)	4.07	TargetScan Human	Moderate (predicted)	SYNJ2	SYNJ2	-1.241	1D-myo-inositol Hexakisphosphate Biosynthesis II (Mammalian) 3-phosphoinositide Degradation B Cell Receptor Signaling D-myo-inositol (1,3,4)-trisphosphate Biosynthesis D-myo-inositol (1,4,5)-trisphosphate Degradation Fc Epsilon RI Signaling IL-4 Signaling Insulin Receptor Signaling Natural Killer Cell Signaling PDGF Signaling PI3K/AKT Signaling PTEN Signaling Superpathway of D-myo-inositol (1,4,5…
hsa-miR-1290	miR-1290 (miRNAs w/seed GGAUUUU)	4.07	TargetScan Human	Moderate (predicted)	TCHP	TCHP	-1.213
hsa-miR-1290	miR-1290 (miRNAs w/seed GGAUUUU)	4.07	TargetScan Human	Moderate (predicted)	TM2D3	TM2D3	-1.884
hsa-miR-1290	miR-1290 (miRNAs w/seed GGAUUUU)	4.07	TargetScan Human	Moderate (predicted)	ZAK	ZAK	-2.021	SAPK/JNK Signaling Sertoli Cell-Sertoli Cell Junction Signaling
hsa-miR-146b-5p	miR-146a-5p (and other miRNAs w/seed GAGAACU)	2.238	TargetScan Human	High (predicted)	ADARB1	ADARB1	1.499
hsa-miR-146b-5p	miR-146a-5p (and other miRNAs w/seed GAGAACU)	2.238	TargetScan Human	Moderate (predicted)	AGMAT	AGMAT	-1.322
hsa-miR-146b-5p	miR-146a-5p (and other miRNAs w/seed GAGAACU)	2.238	TargetScan Human	High (predicted)	AP3M2	AP3M2	-1.396
hsa-miR-146b-5p	miR-146a-5p (and other miRNAs w/seed GAGAACU)	2.238	TargetScan Human	Moderate (predicted)	ARFGAP3	ARFGAP3	-1.237
hsa-miR-146b-5p	miR-146a-5p (and other miRNAs w/seed GAGAACU)	2.238	TargetScan Human	Moderate (predicted)	ARID3A	ARID3A	-1.305
hsa-miR-146b-5p	miR-146a-5p (and other miRNAs w/seed GAGAACU)	2.238	TargetScan Human	Moderate (predicted)	ARPC5	ARPC5	1.339	Actin Cytoskeleton Signaling Actin Nucleation by ARP-WASP Complex Axonal Guidance Signaling CD28 Signaling in T Helper Cells Cdc42 Signaling Clathrin-mediated Endocytosis Signaling Corticotropin Releasing Hormone Signaling Ephrin Receptor Signaling Epithelial Adherens Junction Signaling FcÎ³ Receptor-mediated Phagocytosis in Macrophages and Monocytes Integrin Signaling Rac Signaling Regulation of…
hsa-miR-146b-5p	miR-146a-5p (and other miRNAs w/seed GAGAACU)	2.238	TargetScan Human	Moderate (predicted)	ARSB	ARSB	-1.412	Chondroitin Sulfate Degradation (Metazoa)
hsa-miR-146b-5p	miR-146a-5p (and other miRNAs w/seed GAGAACU)	2.238	TargetScan Human	Moderate (predicted)	ATP10B	ATP10B	-1.201
hsa-miR-146b-5p	miR-146a-5p (and other miRNAs w/seed GAGAACU)	2.238	TargetScan Human	Moderate (predicted)	ATP6V1C2	ATP6V1C2	1.348
hsa-miR-146b-5p	miR-146a-5p (and other miRNAs w/seed GAGAACU)	2.238	TargetScan Human	High (predicted)	BCL11A	BCL11A	1.286
hsa-miR-146b-5p	miR-146a-5p (and other miRNAs w/seed GAGAACU)	2.238	TargetScan Human	Moderate (predicted)	BCLAF1	BCLAF1	-1.206
hsa-miR-146b-5p	miR-146a-5p (and other miRNAs w/seed GAGAACU)	2.238	TargetScan Human	High (predicted)	BEND4	BEND4	1.364
hsa-miR-146b-5p	miR-146a-5p (and other miRNAs w/seed GAGAACU)	2.238	TargetScan Human	High (predicted)	BIVM	BIVM	1.311
hsa-miR-146b-5p	miR-146a-5p (and other miRNAs w/seed GAGAACU)	2.238	miRecords	Experimentally Observed	BRCA1	BRCA1	-1.811	ATM Signaling Cell Cycle: G2/M DNA Damage Checkpoint Regulation DNA Double-Strand Break Repair by Homologous Recombination DNA damage-induced 14-3-3Ïƒ Signaling GADD45 Signaling Hereditary Breast Cancer Signaling Molecular Mechanisms of Cancer Ovarian Cancer Signaling Protein Ubiquitination Pathway Role of BRCA1 in DNA Damage Response Role of CHK Proteins in Cell Cycle Checkpoint Control Role of …
hsa-miR-146b-5p	miR-146a-5p (and other miRNAs w/seed GAGAACU)	2.238	TargetScan Human	High (predicted)	BTG2	BTG2	1.564	Cell Cycle Regulation by BTG Family Proteins
hsa-miR-146b-5p	miR-146a-5p (and other miRNAs w/seed GAGAACU)	2.238	TargetScan Human	Moderate (predicted)	CASP7	CASP7	-1.371	Amyotrophic Lateral Sclerosis Signaling Apoptosis Signaling Cytotoxic T Lymphocyte-mediated Apoptosis of Target Cells Death Receptor Signaling Endoplasmic Reticulum Stress Pathway Endothelin-1 Signaling Huntington's Disease Signaling Molecular Mechanisms of Cancer PEDF Signaling Sphingosine-1-phosphate Signaling TNFR1 Signaling TWEAK Signaling Tumoricidal Function of Hepatic Natural Killer Cells
hsa-miR-146b-5p	miR-146a-5p (and other miRNAs w/seed GAGAACU)	2.238	TargetScan Human	Moderate (predicted)	CCDC117	CCDC117	-1.758
hsa-miR-146b-5p	miR-146a-5p (and other miRNAs w/seed GAGAACU)	2.238	TargetScan Human	Moderate (predicted)	CCDC42	CCDC42	-1.205
hsa-miR-146b-5p	miR-146a-5p (and other miRNAs w/seed GAGAACU)	2.238	TargetScan Human	High (predicted)	CCDC6	CCDC6	1.383
hsa-miR-146b-5p	miR-146a-5p (and other miRNAs w/seed GAGAACU)	2.238	miRecords	Experimentally Observed	CCNA2	CCNA2	-3.124	Antiproliferative Role of TOB in T Cell Signaling Aryl Hydrocarbon Receptor Signaling Cyclins and Cell Cycle Regulation Estrogen-mediated S-phase Entry Regulation of Cellular Mechanics by Calpain Protease eNOS Signaling
hsa-miR-146b-5p	miR-146a-5p (and other miRNAs w/seed GAGAACU)	2.238	TargetScan Human	Moderate (predicted)	CDKN2AIP	CDKN2AIP	-1.292
hsa-miR-146b-5p	miR-146a-5p (and other miRNAs w/seed GAGAACU)	2.238	miRecords	Experimentally Observed	CDKN3	CDKN3	-2.752	Protein Kinase A Signaling
hsa-miR-146b-5p	miR-146a-5p (and other miRNAs w/seed GAGAACU)	2.238	TargetScan Human	High (predicted)	CDS1	CDS1	-1.423	CDP-diacylglycerol Biosynthesis I Phosphatidylglycerol Biosynthesis II (Non-plastidic)
hsa-miR-146b-5p	miR-146a-5p (and other miRNAs w/seed GAGAACU)	2.238	TargetScan Human	High (predicted)	CUGBP2	CELF2	1.904
hsa-miR-146b-5p	miR-146a-5p (and other miRNAs w/seed GAGAACU)	2.238	Ingenuity Expert Findings	Experimentally Observed	CHUK	CHUK	-1.34	4-1BB Signaling in T Lymphocytes Activation of IRF by Cytosolic Pattern Recognition Receptors Acute Phase Response Signaling Altered T Cell and B Cell Signaling in Rheumatoid Arthritis Angiopoietin Signaling Antioxidant Action of Vitamin C Apoptosis Signaling April Mediated Signaling B Cell Activating Factor Signaling B Cell Receptor Signaling CD27 Signaling in Lymphocytes CD28 Signaling in T Hel…
hsa-miR-146b-5p	miR-146a-5p (and other miRNAs w/seed GAGAACU)	2.238	TargetScan Human	Moderate (predicted)	CKAP4	CKAP4	-1.185
hsa-miR-146b-5p	miR-146a-5p (and other miRNAs w/seed GAGAACU)	2.238	TargetScan Human	Moderate (predicted)	CNDP2	CNDP2	1.341
hsa-miR-146b-5p	miR-146a-5p (and other miRNAs w/seed GAGAACU)	2.238	TargetScan Human	Moderate (predicted)	COL4A3	COL4A3	1.701
hsa-miR-146b-5p	miR-146a-5p (and other miRNAs w/seed GAGAACU)	2.238	TargetScan Human	Moderate (predicted)	COPS8	COPS8	-1.345
hsa-miR-146b-5p	miR-146a-5p (and other miRNAs w/seed GAGAACU)	2.238	TargetScan Human	Moderate (predicted)	CRY1	CRY1	-1.296	Circadian Rhythm Signaling
hsa-miR-146b-5p	miR-146a-5p (and other miRNAs w/seed GAGAACU)	2.238	TargetScan Human	High (predicted)	CTAGE6	CTAGE9 (includes others)	1.154
hsa-miR-146b-5p	miR-146a-5p (and other miRNAs w/seed GAGAACU)	2.238	TargetScan Human	Moderate (predicted)	CTDP1	CTDP1	1.207
hsa-miR-146b-5p	miR-146a-5p (and other miRNAs w/seed GAGAACU)	2.238	TargetScan Human	High (predicted)	CUTL1	CUX1	1.556
hsa-miR-146b-5p	miR-146a-5p (and other miRNAs w/seed GAGAACU)	2.238	miRecords	Experimentally Observed	CXCR4	CXCR4	4.758	Agranulocyte Adhesion and Diapedesis Atherosclerosis Signaling Axonal Guidance Signaling CXCR4 Signaling Chemokine Signaling Ephrin B Signaling Ephrin Receptor Signaling Granulocyte Adhesion and Diapedesis Induction of Apoptosis by HIV1 Leukocyte Extravasation Signaling
hsa-miR-146b-5p	miR-146a-5p (and other miRNAs w/seed GAGAACU)	2.238	TargetScan Human	High (predicted)	DGKG	DGKG	-1.29
hsa-miR-146b-5p	miR-146a-5p (and other miRNAs w/seed GAGAACU)	2.238	TargetScan Human	Moderate (predicted)	DLC1	DLC1	-1.183	Leukocyte Extravasation Signaling RhoA Signaling RhoGDI Signaling
hsa-miR-146b-5p	miR-146a-5p (and other miRNAs w/seed GAGAACU)	2.238	TargetScan Human	High (predicted)	DNAL1	DNAL1	-1.17
hsa-miR-146b-5p	miR-146a-5p (and other miRNAs w/seed GAGAACU)	2.238	TargetScan Human	High (predicted)	DYNLL2	DYNLL2	-1.184
hsa-miR-146b-5p	miR-146a-5p (and other miRNAs w/seed GAGAACU)	2.238	TargetScan Human	Moderate (predicted)	ERLIN1	ERLIN1	-1.205
hsa-miR-146b-5p	miR-146a-5p (and other miRNAs w/seed GAGAACU)	2.238	TargetScan Human	Moderate (predicted)	FBXL3	FBXL3	1.191
hsa-miR-146b-5p	miR-146a-5p (and other miRNAs w/seed GAGAACU)	2.238	TargetScan Human	High (predicted)	FLOT2	FLOT2	1.284	Caveolar-mediated Endocytosis Signaling
hsa-miR-146b-5p	miR-146a-5p (and other miRNAs w/seed GAGAACU)	2.238	TargetScan Human	Moderate (predicted)	FMNL3	FMNL3	1.167
hsa-miR-146b-5p	miR-146a-5p (and other miRNAs w/seed GAGAACU)	2.238	TargetScan Human	Moderate (predicted)	FNBP4	FNBP4	1.163
hsa-miR-146b-5p	miR-146a-5p (and other miRNAs w/seed GAGAACU)	2.238	TargetScan Human	High (predicted)	GALNT10	GALNT10	1.395
hsa-miR-146b-5p	miR-146a-5p (and other miRNAs w/seed GAGAACU)	2.238	TargetScan Human	High (predicted)	GGA2	GGA2	-1.194
hsa-miR-146b-5p	miR-146a-5p (and other miRNAs w/seed GAGAACU)	2.238	TargetScan Human	Moderate (predicted)	GOLM1	GOLM1	-1.268
hsa-miR-146b-5p	miR-146a-5p (and other miRNAs w/seed GAGAACU)	2.238	TargetScan Human	High (predicted)	GRSF1	GRSF1	1.213
hsa-miR-146b-5p	miR-146a-5p (and other miRNAs w/seed GAGAACU)	2.238	TargetScan Human	High (predicted)	HNRNPD	HNRNPD	-1.189	Estrogen Receptor Signaling
hsa-miR-146b-5p	miR-146a-5p (and other miRNAs w/seed GAGAACU)	2.238	TargetScan Human	Moderate (predicted)	HSPA1B	HSPA1A/HSPA1B	-1.465	Aldosterone Signaling in Epithelial Cells Glucocorticoid Receptor Signaling Huntington's Disease Signaling Protein Ubiquitination Pathway eNOS Signaling
hsa-miR-146b-5p	miR-146a-5p (and other miRNAs w/seed GAGAACU)	2.238	TargetScan Human	High (predicted)	IER5L	IER5L	-1.184
hsa-miR-146b-5p	miR-146a-5p (and other miRNAs w/seed GAGAACU)	2.238	TargetScan Human	Moderate (predicted)	IQGAP1	IQGAP1	1.407	Actin Cytoskeleton Signaling Cdc42 Signaling Epithelial Adherens Junction Signaling Germ Cell-Sertoli Cell Junction Signaling IL-8 Signaling Rac Signaling Remodeling of Epithelial Adherens Junctions Signaling by Rho Family GTPases
hsa-miR-146b-5p	miR-146a-5p (and other miRNAs w/seed GAGAACU)	2.238	TargetScan Human	Moderate (predicted)	IQGAP3	IQGAP3	-1.211	Actin Cytoskeleton Signaling Cdc42 Signaling Rac Signaling
hsa-miR-146b-5p	miR-146a-5p (and other miRNAs w/seed GAGAACU)	2.238	TargetScan Human,miRecords	Experimentally Observed,High (predicted)	IRAK1	IRAK1	1.304	Acute Phase Response Signaling Hepatic Cholestasis IL-1 Signaling IL-8 Signaling LPS/IL-1 Mediated Inhibition of RXR Function NF-ÎºB Signaling Pyridoxal 5'-phosphate Salvage Pathway Role of Macrophages, Fibroblasts and Endothelial Cells in Rheumatoid Arthritis Salvage Pathways of Pyrimidine Ribonucleotides TREM1 Signaling Toll-like Receptor Signaling Type I Diabetes Mellitus Signaling iNOS Signal…
hsa-miR-146b-5p	miR-146a-5p (and other miRNAs w/seed GAGAACU)	2.238	TargetScan Human	Moderate (predicted)	IRAK4	IRAK4	1.207	Hepatic Cholestasis IL-1 Signaling IL-8 Signaling NF-ÎºB Signaling Role of Macrophages, Fibroblasts and Endothelial Cells in Rheumatoid Arthritis Toll-like Receptor Signaling iNOS Signaling p38 MAPK Signaling
hsa-miR-146b-5p	miR-146a-5p (and other miRNAs w/seed GAGAACU)	2.238	miRecords	Experimentally Observed	IRF5	IRF5	1.551
hsa-miR-146b-5p	miR-146a-5p (and other miRNAs w/seed GAGAACU)	2.238	TargetScan Human	High (predicted)	JAZF1	JAZF1	1.629
hsa-miR-146b-5p	miR-146a-5p (and other miRNAs w/seed GAGAACU)	2.238	TargetScan Human	High (predicted)	KBTBD3	KBTBD3	1.249
hsa-miR-146b-5p	miR-146a-5p (and other miRNAs w/seed GAGAACU)	2.238	TargetScan Human	Moderate (predicted)	KCTD3	KCTD3	-1.373
hsa-miR-146b-5p	miR-146a-5p (and other miRNAs w/seed GAGAACU)	2.238	TargetScan Human	High (predicted)	FBXL10	KDM2B	-1.174
hsa-miR-146b-5p	miR-146a-5p (and other miRNAs w/seed GAGAACU)	2.238	TargetScan Human	Moderate (predicted)	KIAA1211	KIAA1211	-1.195
hsa-miR-146b-5p	miR-146a-5p (and other miRNAs w/seed GAGAACU)	2.238	TargetScan Human	Moderate (predicted)	KIAA1715	KIAA1715	-1.224
hsa-miR-146b-5p	miR-146a-5p (and other miRNAs w/seed GAGAACU)	2.238	miRecords	Experimentally Observed	KIF22	KIF22	-2.059
hsa-miR-146b-5p	miR-146a-5p (and other miRNAs w/seed GAGAACU)	2.238	TargetScan Human	High (predicted)	KIF24	KIF24	-1.343
hsa-miR-146b-5p	miR-146a-5p (and other miRNAs w/seed GAGAACU)	2.238	TargetScan Human	High (predicted)	KPNA6	KPNA6	1.221	RAN Signaling
hsa-miR-146b-5p	miR-146a-5p (and other miRNAs w/seed GAGAACU)	2.238	TargetScan Human	High (predicted)	LANCL1	LANCL1	1.208
hsa-miR-146b-5p	miR-146a-5p (and other miRNAs w/seed GAGAACU)	2.238	TargetScan Human	High (predicted)	LCOR	LCOR	1.294
hsa-miR-146b-5p	miR-146a-5p (and other miRNAs w/seed GAGAACU)	2.238	TargetScan Human	Moderate (predicted)	LRRK1	LRRK1	2.373
hsa-miR-146b-5p	miR-146a-5p (and other miRNAs w/seed GAGAACU)	2.238	TargetScan Human	High (predicted)	LRTOMT	LRTOMT	-1.29	Dopamine Degradation L-DOPA Degradation Noradrenaline and Adrenaline Degradation
hsa-miR-146b-5p	miR-146a-5p (and other miRNAs w/seed GAGAACU)	2.238	TargetScan Human	Moderate (predicted)	MAGEE1	MAGEE1	1.257
hsa-miR-146b-5p	miR-146a-5p (and other miRNAs w/seed GAGAACU)	2.238	miRecords	Experimentally Observed	MCM10	MCM10	-2.57
hsa-miR-146b-5p	miR-146a-5p (and other miRNAs w/seed GAGAACU)	2.238	miRecords	Experimentally Observed	MCPH1	MCPH1	1.18
hsa-miR-146b-5p	miR-146a-5p (and other miRNAs w/seed GAGAACU)	2.238	TargetScan Human	Moderate (predicted)	MED20	MED20	1.376	Estrogen Receptor Signaling Protein Ubiquitination Pathway
hsa-miR-146b-5p	miR-146a-5p (and other miRNAs w/seed GAGAACU)	2.238	miRecords	Experimentally Observed	METTL7A	METTL7A	1.998
hsa-miR-146b-5p	miR-146a-5p (and other miRNAs w/seed GAGAACU)	2.238	TargetScan Human	High (predicted)	CBARA1	MICU1	-1.394	Calcium Signaling
hsa-miR-146b-5p	miR-146a-5p (and other miRNAs w/seed GAGAACU)	2.238	TargetScan Human	High (predicted)	MRS2	MRS2	-1.215
hsa-miR-146b-5p	miR-146a-5p (and other miRNAs w/seed GAGAACU)	2.238	TargetScan Human	Moderate (predicted)	MTA2	MTA2	-1.232	DNA Methylation and Transcriptional Repression Signaling
hsa-miR-146b-5p	miR-146a-5p (and other miRNAs w/seed GAGAACU)	2.238	TargetScan Human	High (predicted)	MYO5A	MYO5A	1.672	FcÎ³ Receptor-mediated Phagocytosis in Macrophages and Monocytes
hsa-miR-146b-5p	miR-146a-5p (and other miRNAs w/seed GAGAACU)	2.238	TargetScan Human	High (predicted)	MYO6	MYO6	1.375	Clathrin-mediated Endocytosis Signaling
hsa-miR-146b-5p	miR-146a-5p (and other miRNAs w/seed GAGAACU)	2.238	TargetScan Human	Moderate (predicted)	NFAT5	NFAT5	1.358	April Mediated Signaling Axonal Guidance Signaling B Cell Activating Factor Signaling B Cell Receptor Signaling CD28 Signaling in T Helper Cells Calcium Signaling Glucocorticoid Receptor Signaling IL-4 Signaling Netrin Signaling PI3K Signaling in B Lymphocytes PKCÎ¸ Signaling in T Lymphocytes Phospholipase C Signaling Protein Kinase A Signaling Regulation of IL-2 Expression in Activated and Anerg…
hsa-miR-146b-5p	miR-146a-5p (and other miRNAs w/seed GAGAACU)	2.238	TargetScan Human	High (predicted)	NRAS	NRAS	-1.367	14-3-3-mediated Signaling Actin Cytoskeleton Signaling Actin Nucleation by ARP-WASP Complex Acute Myeloid Leukemia Signaling Acute Phase Response Signaling Agrin Interactions at Neuromuscular Junction Angiopoietin Signaling Antiproliferative Role of Somatostatin Receptor 2 Apoptosis Signaling Axonal Guidance Signaling B Cell Receptor Signaling BMP signaling pathway Bladder Cancer Signaling Breast…
hsa-miR-146b-5p	miR-146a-5p (and other miRNAs w/seed GAGAACU)	2.238	TargetScan Human	High (predicted)	NUCKS1	NUCKS1	-1.469
hsa-miR-146b-5p	miR-146a-5p (and other miRNAs w/seed GAGAACU)	2.238	miRecords	Experimentally Observed	PA2G4	PA2G4	-1.33	Bladder Cancer Signaling Cell Cycle: G1/S Checkpoint Regulation Chronic Myeloid Leukemia Signaling Cyclins and Cell Cycle Regulation Glioma Signaling Molecular Mechanisms of Cancer Non-Small Cell Lung Cancer Signaling Ovarian Cancer Signaling Pancreatic Adenocarcinoma Signaling Prostate Cancer Signaling Small Cell Lung Cancer Signaling
hsa-miR-146b-5p	miR-146a-5p (and other miRNAs w/seed GAGAACU)	2.238	TargetScan Human	High (predicted)	KIAA1274	PALD1	1.626	3-phosphoinositide Biosynthesis 3-phosphoinositide Degradation D-myo-inositol (1,4,5,6)-Tetrakisphosphate Biosynthesis D-myo-inositol (3,4,5,6)-tetrakisphosphate Biosynthesis D-myo-inositol-5-phosphate Metabolism Superpathway of Inositol Phosphate Compounds
hsa-miR-146b-5p	miR-146a-5p (and other miRNAs w/seed GAGAACU)	2.238	TargetScan Human	Moderate (predicted)	PARP9	PARP9	1.241	Retinoic acid Mediated Apoptosis Signaling UVA-Induced MAPK Signaling
hsa-miR-146b-5p	miR-146a-5p (and other miRNAs w/seed GAGAACU)	2.238	TargetScan Human	High (predicted)	PBX2	PBX2	1.266
hsa-miR-146b-5p	miR-146a-5p (and other miRNAs w/seed GAGAACU)	2.238	TargetScan Human	High (predicted)	PHKB	PHKB	1.285	Protein Kinase A Signaling Î±-Adrenergic Signaling
hsa-miR-146b-5p	miR-146a-5p (and other miRNAs w/seed GAGAACU)	2.238	TargetScan Human	Moderate (predicted)	PNPO	PNPO	1.245	Pyridoxal 5'-phosphate Salvage Pathway
hsa-miR-146b-5p	miR-146a-5p (and other miRNAs w/seed GAGAACU)	2.238	miRecords	Experimentally Observed	POLE2	POLE2	-1.795
hsa-miR-146b-5p	miR-146a-5p (and other miRNAs w/seed GAGAACU)	2.238	TargetScan Human	High (predicted)	PPP1R11	PPP1R11	1.377	Breast Cancer Regulation by Stathmin1 CDK5 Signaling Cardiac Î²-adrenergic Signaling Dopamine Receptor Signaling Dopamine-DARPP32 Feedback in cAMP Signaling ERK/MAPK Signaling Insulin Receptor Signaling Production of Nitric Oxide and Reactive Oxygen Species in Macrophages Protein Kinase A Signaling Synaptic Long Term Potentiation
hsa-miR-146b-5p	miR-146a-5p (and other miRNAs w/seed GAGAACU)	2.238	TargetScan Human	Moderate (predicted)	KIAA1949	PPP1R18	1.543
hsa-miR-146b-5p	miR-146a-5p (and other miRNAs w/seed GAGAACU)	2.238	TargetScan Human	Moderate (predicted)	PQLC3	PQLC3	1.434
hsa-miR-146b-5p	miR-146a-5p (and other miRNAs w/seed GAGAACU)	2.238	TargetScan Human	High (predicted)	PRC1	PRC1	-2.62	Mitotic Roles of Polo-Like Kinase
hsa-miR-146b-5p	miR-146a-5p (and other miRNAs w/seed GAGAACU)	2.238	TargetScan Human	High (predicted)	PRMT3	PRMT3	-1.269	Cysteine Biosynthesis III (mammalia) Methionine Degradation I (to Homocysteine) Superpathway of Methionine Degradation
hsa-miR-146b-5p	miR-146a-5p (and other miRNAs w/seed GAGAACU)	2.238	miRecords	Experimentally Observed	PRR15	PRR15	1.214
hsa-miR-146b-5p	miR-146a-5p (and other miRNAs w/seed GAGAACU)	2.238	TargetScan Human	Moderate (predicted)	PSMC6	PSMC6	-1.19	Protein Ubiquitination Pathway
hsa-miR-146b-5p	miR-146a-5p (and other miRNAs w/seed GAGAACU)	2.238	TargetScan Human	High (predicted)	PSMD3	PSMD3	-1.178	Protein Ubiquitination Pathway
hsa-miR-146b-5p	miR-146a-5p (and other miRNAs w/seed GAGAACU)	2.238	TargetScan Human	Moderate (predicted)	PTPRA	PTPRA	1.263	Protein Kinase A Signaling
hsa-miR-146b-5p	miR-146a-5p (and other miRNAs w/seed GAGAACU)	2.238	TargetScan Human	Moderate (predicted)	PTPRE	PTPRE	-1.225	Protein Kinase A Signaling
hsa-miR-146b-5p	miR-146a-5p (and other miRNAs w/seed GAGAACU)	2.238	TargetScan Human	High (predicted)	QKI	QKI	-1.256
hsa-miR-146b-5p	miR-146a-5p (and other miRNAs w/seed GAGAACU)	2.238	TargetScan Human	Moderate (predicted)	RAB8B	RAB8B	1.638	Germ Cell-Sertoli Cell Junction Signaling Sertoli Cell-Sertoli Cell Junction Signaling
hsa-miR-146b-5p	miR-146a-5p (and other miRNAs w/seed GAGAACU)	2.238	TargetScan Human	Moderate (predicted)	RACGAP1	RACGAP1	-2.555
hsa-miR-146b-5p	miR-146a-5p (and other miRNAs w/seed GAGAACU)	2.238	miRecords	Experimentally Observed	RAD54L	RAD54L	-1.991
hsa-miR-146b-5p	miR-146a-5p (and other miRNAs w/seed GAGAACU)	2.238	TargetScan Human	Moderate (predicted)	RCAN1	RCAN1	-1.171	Calcium Signaling Role of NFAT in Cardiac Hypertrophy Role of NFAT in Regulation of the Immune Response
hsa-miR-146b-5p	miR-146a-5p (and other miRNAs w/seed GAGAACU)	2.238	TargetScan Human	High (predicted)	RCSD1	RCSD1	1.962
hsa-miR-146b-5p	miR-146a-5p (and other miRNAs w/seed GAGAACU)	2.238	TargetScan Human	High (predicted)	REEP5	REEP5	1.242
hsa-miR-146b-5p	miR-146a-5p (and other miRNAs w/seed GAGAACU)	2.238	TargetScan Human	Moderate (predicted)	RNF26	RNF26	-1.277
hsa-miR-146b-5p	miR-146a-5p (and other miRNAs w/seed GAGAACU)	2.238	TargetScan Human	Moderate (predicted)	RPL34	RPL34	1.371	EIF2 Signaling
hsa-miR-146b-5p	miR-146a-5p (and other miRNAs w/seed GAGAACU)	2.238	TargetScan Human	High (predicted)	SEC23IP	SEC23IP	1.162
hsa-miR-146b-5p	miR-146a-5p (and other miRNAs w/seed GAGAACU)	2.238	TargetScan Human	Moderate (predicted)	SETD2	SETD2	1.913
hsa-miR-146b-5p	miR-146a-5p (and other miRNAs w/seed GAGAACU)	2.238	TargetScan Human	High (predicted)	SH3GL2	SH3GL2	-1.451	Clathrin-mediated Endocytosis Signaling Mechanisms of Viral Exit from Host Cells
hsa-miR-146b-5p	miR-146a-5p (and other miRNAs w/seed GAGAACU)	2.238	TargetScan Human	Moderate (predicted)	SLC16A14	SLC16A14	-1.409
hsa-miR-146b-5p	miR-146a-5p (and other miRNAs w/seed GAGAACU)	2.238	TargetScan Human	High (predicted)	SLC2A3	SLC2A3	1.4	Antioxidant Action of Vitamin C HIF1Î± Signaling Vitamin-C Transport
hsa-miR-146b-5p	miR-146a-5p (and other miRNAs w/seed GAGAACU)	2.238	TargetScan Human	Moderate (predicted)	SLC6A15	SLC6A15	1.194
hsa-miR-146b-5p	miR-146a-5p (and other miRNAs w/seed GAGAACU)	2.238	TargetScan Human	High (predicted)	SMARCA5	SMARCA5	1.263
hsa-miR-146b-5p	miR-146a-5p (and other miRNAs w/seed GAGAACU)	2.238	TargetScan Human	High (predicted)	SORT1	SORT1	1.3
hsa-miR-146b-5p	miR-146a-5p (and other miRNAs w/seed GAGAACU)	2.238	TargetScan Human	Moderate (predicted)	SPIN4	SPIN4	-1.234
hsa-miR-146b-5p	miR-146a-5p (and other miRNAs w/seed GAGAACU)	2.238	TargetScan Human	Moderate (predicted)	SRPRB	SRPRB	-1.529
hsa-miR-146b-5p	miR-146a-5p (and other miRNAs w/seed GAGAACU)	2.238	TargetScan Human	High (predicted)	SFRS6	SRSF6	-1.193
hsa-miR-146b-5p	miR-146a-5p (and other miRNAs w/seed GAGAACU)	2.238	TargetScan Human	Moderate (predicted)	ST13	ST13	-1.695	p53 Signaling
hsa-miR-146b-5p	miR-146a-5p (and other miRNAs w/seed GAGAACU)	2.238	miRecords	Experimentally Observed	STAT1	STAT1	-1.454	Activation of IRF by Cytosolic Pattern Recognition Receptors CNTF Signaling Colorectal Cancer Metastasis Signaling Dendritic Cell Maturation EGF Signaling ERK/MAPK Signaling FLT3 Signaling in Hematopoietic Progenitor Cells GM-CSF Signaling Glucocorticoid Receptor Signaling Growth Hormone Signaling Hepatic Fibrosis / Hepatic Stellate Cell Activation IL-12 Signaling and Production in Macrophages IL…
hsa-miR-146b-5p	miR-146a-5p (and other miRNAs w/seed GAGAACU)	2.238	TargetScan Human	Moderate (predicted)	STIL	STIL	-2.38
hsa-miR-146b-5p	miR-146a-5p (and other miRNAs w/seed GAGAACU)	2.238	TargetScan Human	High (predicted)	STRA13	STRA13	-1.76
hsa-miR-146b-5p	miR-146a-5p (and other miRNAs w/seed GAGAACU)	2.238	TargetScan Human	Moderate (predicted)	SYNJ2	SYNJ2	-1.241	1D-myo-inositol Hexakisphosphate Biosynthesis II (Mammalian) 3-phosphoinositide Degradation B Cell Receptor Signaling D-myo-inositol (1,3,4)-trisphosphate Biosynthesis D-myo-inositol (1,4,5)-trisphosphate Degradation Fc Epsilon RI Signaling IL-4 Signaling Insulin Receptor Signaling Natural Killer Cell Signaling PDGF Signaling PI3K/AKT Signaling PTEN Signaling Superpathway of D-myo-inositol (1,4,5…
hsa-miR-146b-5p	miR-146a-5p (and other miRNAs w/seed GAGAACU)	2.238	TargetScan Human	High (predicted)	SYT1	SYT1	1.581
hsa-miR-146b-5p	miR-146a-5p (and other miRNAs w/seed GAGAACU)	2.238	TargetScan Human	High (predicted)	TAF9L	TAF9B	1.64	Assembly of RNA Polymerase II Complex Estrogen Receptor Signaling Glucocorticoid Receptor Signaling Huntington's Disease Signaling
hsa-miR-146b-5p	miR-146a-5p (and other miRNAs w/seed GAGAACU)	2.238	TargetScan Human	High (predicted)	TDRKH	TDRKH	1.367
hsa-miR-146b-5p	miR-146a-5p (and other miRNAs w/seed GAGAACU)	2.238	TargetScan Human	Moderate (predicted)	TEAD1	TEAD1	-1.181
hsa-miR-146b-5p	miR-146a-5p (and other miRNAs w/seed GAGAACU)	2.238	TargetScan Human,miRecords	Experimentally Observed,High (predicted)	TIMELESS	TIMELESS	-2.454
hsa-miR-146b-5p	miR-146a-5p (and other miRNAs w/seed GAGAACU)	2.238	TargetScan Human	High (predicted)	TMEM194A	TMEM194A	-2.185
hsa-miR-146b-5p	miR-146a-5p (and other miRNAs w/seed GAGAACU)	2.238	TargetScan Human	Moderate (predicted)	TMEM209	TMEM209	-1.307
hsa-miR-146b-5p	miR-146a-5p (and other miRNAs w/seed GAGAACU)	2.238	miRecords	Experimentally Observed	TMSB15A	TMSB15A	-3.624
hsa-miR-146b-5p	miR-146a-5p (and other miRNAs w/seed GAGAACU)	2.238	TargetScan Human	Moderate (predicted)	TMX1	TMX1	-1.387
hsa-miR-146b-5p	miR-146a-5p (and other miRNAs w/seed GAGAACU)	2.238	TargetScan Human	Moderate (predicted)	TOR1A	TOR1A	1.239
hsa-miR-146b-5p	miR-146a-5p (and other miRNAs w/seed GAGAACU)	2.238	TargetScan Human	Moderate (predicted)	TP53RK	TP53RK	1.199
hsa-miR-146b-5p	miR-146a-5p (and other miRNAs w/seed GAGAACU)	2.238	TargetScan Human	Moderate (predicted)	TPD52	TPD52	1.442
hsa-miR-146b-5p	miR-146a-5p (and other miRNAs w/seed GAGAACU)	2.238	TargetScan Human	High (predicted)	TPM1	TPM1	-1.242	Calcium Signaling
hsa-miR-146b-5p	miR-146a-5p (and other miRNAs w/seed GAGAACU)	2.238	Ingenuity Expert Findings,TargetScan Human	Experimentally Observed,High (predicted)	TRAF6	TRAF6	1.245	Activation of IRF by Cytosolic Pattern Recognition Receptors Acute Phase Response Signaling April Mediated Signaling B Cell Activating Factor Signaling CD40 Signaling Dendritic Cell Maturation Glucocorticoid Receptor Signaling Hepatic Cholestasis IL-1 Signaling IL-10 Signaling IL-12 Signaling and Production in Macrophages IL-17 Signaling IL-17A Signaling in Airway Cells IL-17A Signaling in Fibrob…
hsa-miR-146b-5p	miR-146a-5p (and other miRNAs w/seed GAGAACU)	2.238	TargetScan Human	Moderate (predicted)	TRAK2	TRAK2	1.262
hsa-miR-146b-5p	miR-146a-5p (and other miRNAs w/seed GAGAACU)	2.238	TargetScan Human	Moderate (predicted)	TRIM37	TRIM37	-1.368
hsa-miR-146b-5p	miR-146a-5p (and other miRNAs w/seed GAGAACU)	2.238	TargetScan Human	High (predicted)	TTL	TTL	-1.335
hsa-miR-146b-5p	miR-146a-5p (and other miRNAs w/seed GAGAACU)	2.238	TargetScan Human	Moderate (predicted)	UBE2G1	UBE2G1	-1.238	Hypoxia Signaling in the Cardiovascular System Protein Ubiquitination Pathway
hsa-miR-146b-5p	miR-146a-5p (and other miRNAs w/seed GAGAACU)	2.238	TargetScan Human,miRecords	Experimentally Observed,High (predicted)	UHRF1	UHRF1	-2.734
hsa-miR-146b-5p	miR-146a-5p (and other miRNAs w/seed GAGAACU)	2.238	TargetScan Human	High (predicted)	VBP1	VBP1	-1.322
hsa-miR-146b-5p	miR-146a-5p (and other miRNAs w/seed GAGAACU)	2.238	TargetScan Human	High (predicted)	WASF2	WASF2	1.671	Actin Cytoskeleton Signaling PEDF Signaling RhoGDI Signaling
hsa-miR-146b-5p	miR-146a-5p (and other miRNAs w/seed GAGAACU)	2.238	TargetScan Human	High (predicted)	WASF3	WASF3	-1.224	Signaling by Rho Family GTPases
hsa-miR-146b-5p	miR-146a-5p (and other miRNAs w/seed GAGAACU)	2.238	TargetScan Human	Moderate (predicted)	WDR76	WDR76	-1.474
hsa-miR-146b-5p	miR-146a-5p (and other miRNAs w/seed GAGAACU)	2.238	TargetScan Human	Moderate (predicted)	ZC3H8	ZC3H8	1.282
hsa-miR-146b-5p	miR-146a-5p (and other miRNAs w/seed GAGAACU)	2.238	TargetScan Human	High (predicted)	ZDHHC13	ZDHHC13	-1.288
hsa-miR-146b-5p	miR-146a-5p (and other miRNAs w/seed GAGAACU)	2.238	TargetScan Human	Moderate (predicted)	ZNF275	ZNF275	-1.271
hsa-miR-146b-5p	miR-146a-5p (and other miRNAs w/seed GAGAACU)	2.238	TargetScan Human	Moderate (predicted)	ZNF32	ZNF32	1.386
hsa-miR-146b-5p	miR-146a-5p (and other miRNAs w/seed GAGAACU)	2.238	TargetScan Human	Moderate (predicted)	ZNF493	ZNF493	1.375
hsa-miR-146b-5p	miR-146a-5p (and other miRNAs w/seed GAGAACU)	2.238	TargetScan Human	Moderate (predicted)	ZNF626	ZNF626	-1.165
hsa-miR-146b-5p	miR-146a-5p (and other miRNAs w/seed GAGAACU)	2.238	TargetScan Human	High (predicted)	ZNRF3	ZNRF3	-1.167
hsa-miR-152	miR-148b-3p (and other miRNAs w/seed CAGUGCA)	2.167	TargetScan Human	High (predicted)	ABCA1	ABCA1	-1.525	LPS/IL-1 Mediated Inhibition of RXR Function LXR/RXR Activation PPARÎ±/RXRÎ± Activation
hsa-miR-152	miR-148b-3p (and other miRNAs w/seed CAGUGCA)	2.167	TargetScan Human	High (predicted),Moderate (predicted)	ABHD12	ABHD12	1.392	Triacylglycerol Degradation
hsa-miR-152	miR-148b-3p (and other miRNAs w/seed CAGUGCA)	2.167	TargetScan Human	Moderate (predicted)	ACSL3	ACSL3	-1.876	Acetate Conversion to Acetyl-CoA Ethanol Degradation II Ethanol Degradation IV Fatty Acid Activation Fatty Acid Î²-oxidation I LPS/IL-1 Mediated Inhibition of RXR Function Mitochondrial L-carnitine Shuttle Pathway Oxidative Ethanol Degradation III Stearate Biosynthesis I (Animals) Type II Diabetes Mellitus Signaling Î³-linolenate Biosynthesis II (Animals)
hsa-miR-152	miR-148b-3p (and other miRNAs w/seed CAGUGCA)	2.167	TargetScan Human	Moderate (predicted)	ADCY7	ADCY7	1.25	Breast Cancer Regulation by Stathmin1 CDK5 Signaling CREB Signaling in Neurons CXCR4 Signaling Cardiac Hypertrophy Signaling Cardiac Î²-adrenergic Signaling Cellular Effects of Sildenafil (Viagra) Colorectal Cancer Metastasis Signaling Corticotropin Releasing Hormone Signaling Dopamine Receptor Signaling Dopamine-DARPP32 Feedback in cAMP Signaling Endothelin-1 Signaling G-Protein Coupled Receptor…
hsa-miR-152	miR-148b-3p (and other miRNAs w/seed CAGUGCA)	2.167	TargetScan Human	Moderate (predicted)	AK2	AK2	-1.424	AMPK Signaling
hsa-miR-152	miR-148b-3p (and other miRNAs w/seed CAGUGCA)	2.167	TargetScan Human	Moderate (predicted)	AK3	AK3	-1.173	AMPK Signaling
hsa-miR-152	miR-148b-3p (and other miRNAs w/seed CAGUGCA)	2.167	TargetScan Human	Moderate (predicted)	AK3L1	AK4	-1.399	AMPK Signaling Pyrimidine Deoxyribonucleotides De Novo Biosynthesis I Pyrimidine Ribonucleotides De Novo Biosynthesis Pyrimidine Ribonucleotides Interconversion Salvage Pathways of Pyrimidine Ribonucleotides
hsa-miR-152	miR-148b-3p (and other miRNAs w/seed CAGUGCA)	2.167	TargetScan Human	Moderate (predicted)	AKAP11	AKAP11	1.298	Cardiac Î²-adrenergic Signaling Protein Kinase A Signaling cAMP-mediated signaling
hsa-miR-152	miR-148b-3p (and other miRNAs w/seed CAGUGCA)	2.167	TargetScan Human	High (predicted)	AKAP7	AKAP7	1.196	Cardiac Î²-adrenergic Signaling Protein Kinase A Signaling cAMP-mediated signaling
hsa-miR-152	miR-148b-3p (and other miRNAs w/seed CAGUGCA)	2.167	TargetScan Human	High (predicted)	ALCAM	ALCAM	-1.287
hsa-miR-152	miR-148b-3p (and other miRNAs w/seed CAGUGCA)	2.167	TargetScan Human	High (predicted)	ALG13	ALG13	-1.243	Dolichyl-diphosphooligosaccharide Biosynthesis
hsa-miR-152	miR-148b-3p (and other miRNAs w/seed CAGUGCA)	2.167	TargetScan Human	Moderate (predicted)	ANGEL2	ANGEL2	1.199
hsa-miR-152	miR-148b-3p (and other miRNAs w/seed CAGUGCA)	2.167	TargetScan Human	High (predicted)	ANKRD13A	ANKRD13A	1.47
hsa-miR-152	miR-148b-3p (and other miRNAs w/seed CAGUGCA)	2.167	TargetScan Human	Moderate (predicted)	AP1G2	AP1G2	1.346	CTLA4 Signaling in Cytotoxic T Lymphocytes Clathrin-mediated Endocytosis Signaling GABA Receptor Signaling Lipid Antigen Presentation by CD1 Virus Entry via Endocytic Pathways
hsa-miR-152	miR-148b-3p (and other miRNAs w/seed CAGUGCA)	2.167	TargetScan Human	Moderate (predicted)	ARFGEF1	ARFGEF1	1.191
hsa-miR-152	miR-148b-3p (and other miRNAs w/seed CAGUGCA)	2.167	TargetScan Human	High (predicted)	ARID3A	ARID3A	-1.305
hsa-miR-152	miR-148b-3p (and other miRNAs w/seed CAGUGCA)	2.167	TargetScan Human	High (predicted)	ARL6IP1	ARL6IP1	-1.372
hsa-miR-152	miR-148b-3p (and other miRNAs w/seed CAGUGCA)	2.167	TargetScan Human	High (predicted)	KIAA0831	ATG14	1.186
hsa-miR-152	miR-148b-3p (and other miRNAs w/seed CAGUGCA)	2.167	TargetScan Human	High (predicted)	ATP2A2	ATP2A2	-1.441	Calcium Signaling Calcium Transport I Calcium-induced T Lymphocyte Apoptosis Cardiac Î²-adrenergic Signaling Dopamine-DARPP32 Feedback in cAMP Signaling Nitric Oxide Signaling in the Cardiovascular System
hsa-miR-152	miR-148b-3p (and other miRNAs w/seed CAGUGCA)	2.167	TargetScan Human	High (predicted)	ATP2B4	ATP2B4	1.376	Calcium Signaling Calcium Transport I
hsa-miR-152	miR-148b-3p (and other miRNAs w/seed CAGUGCA)	2.167	TargetScan Human	High (predicted)	ATP6AP2	ATP6AP2	1.207
hsa-miR-152	miR-148b-3p (and other miRNAs w/seed CAGUGCA)	2.167	TargetScan Human	High (predicted)	ATP7A	ATP7A	1.368
hsa-miR-152	miR-148b-3p (and other miRNAs w/seed CAGUGCA)	2.167	TargetScan Human	High (predicted)	B4GALT5	B4GALT5	1.208
hsa-miR-152	miR-148b-3p (and other miRNAs w/seed CAGUGCA)	2.167	TargetScan Human	High (predicted)	BACH2	BACH2	2.573
hsa-miR-152	miR-148b-3p (and other miRNAs w/seed CAGUGCA)	2.167	TargetScan Human	High (predicted)	BCCIP	BCCIP	1.302
hsa-miR-152	miR-148b-3p (and other miRNAs w/seed CAGUGCA)	2.167	TargetScan Human	High (predicted)	BCL11A	BCL11A	1.286
hsa-miR-152	miR-148b-3p (and other miRNAs w/seed CAGUGCA)	2.167	TargetScan Human	Moderate (predicted)	BEND4	BEND4	1.364
hsa-miR-152	miR-148b-3p (and other miRNAs w/seed CAGUGCA)	2.167	TargetScan Human	High (predicted)	BZRAP1	BZRAP1	1.395
hsa-miR-152	miR-148b-3p (and other miRNAs w/seed CAGUGCA)	2.167	TargetScan Human	High (predicted)	CAND1	CAND1	-1.302	PPARÎ±/RXRÎ± Activation
hsa-miR-152	miR-148b-3p (and other miRNAs w/seed CAGUGCA)	2.167	TargetScan Human	High (predicted)	CAST	CAST	1.325	Regulation of Cellular Mechanics by Calpain Protease
hsa-miR-152	miR-148b-3p (and other miRNAs w/seed CAGUGCA)	2.167	TargetScan Human	High (predicted)	CAV2	CAV2	-2.599	G Beta Gamma Signaling
hsa-miR-152	miR-148b-3p (and other miRNAs w/seed CAGUGCA)	2.167	TargetScan Human	High (predicted)	CBX5	CBX5	-1.264	ATM Signaling
hsa-miR-152	miR-148b-3p (and other miRNAs w/seed CAGUGCA)	2.167	TargetScan Human	High (predicted)	CCDC6	CCDC6	1.383
hsa-miR-152	miR-148b-3p (and other miRNAs w/seed CAGUGCA)	2.167	TargetScan Human	High (predicted)	CCT6A	CCT6A	-1.363
hsa-miR-152	miR-148b-3p (and other miRNAs w/seed CAGUGCA)	2.167	TargetScan Human	High (predicted)	CDC25B	CDC25B	-1.689	3-phosphoinositide Biosynthesis 3-phosphoinositide Degradation Cell Cycle: G2/M DNA Damage Checkpoint Regulation D-myo-inositol (1,4,5,6)-Tetrakisphosphate Biosynthesis D-myo-inositol (3,4,5,6)-tetrakisphosphate Biosynthesis D-myo-inositol-5-phosphate Metabolism Mitotic Roles of Polo-Like Kinase Molecular Mechanisms of Cancer Protein Kinase A Signaling Superpathway of Inositol Phosphate Compounds…
hsa-miR-152	miR-148b-3p (and other miRNAs w/seed CAGUGCA)	2.167	TargetScan Human	Moderate (predicted)	CDCP1	CDCP1	-1.194
hsa-miR-152	miR-148b-3p (and other miRNAs w/seed CAGUGCA)	2.167	TargetScan Human	High (predicted)	CDC2	CDK1	-2.792	ATM Signaling Apoptosis Signaling Breast Cancer Regulation by Stathmin1 Cell Cycle: G2/M DNA Damage Checkpoint Regulation Cyclins and Cell Cycle Regulation DNA damage-induced 14-3-3Ïƒ Signaling Estrogen-mediated S-phase Entry GADD45 Signaling Hereditary Breast Cancer Signaling Mitotic Roles of Polo-Like Kinase Pyridoxal 5'-phosphate Salvage Pathway Regulation of Cellular Mechanics by Calpain Prot…
hsa-miR-152	miR-148b-3p (and other miRNAs w/seed CAGUGCA)	2.167	TargetScan Human	High (predicted)	PFTK1	CDK14	1.21
hsa-miR-152	miR-148b-3p (and other miRNAs w/seed CAGUGCA)	2.167	TargetScan Human	High (predicted)	CDKN1B	CDKN1B	1.268	14-3-3-mediated Signaling Antiproliferative Role of Somatostatin Receptor 2 Antiproliferative Role of TOB in T Cell Signaling Aryl Hydrocarbon Receptor Signaling Breast Cancer Regulation by Stathmin1 Cell Cycle: G1/S Checkpoint Regulation Chronic Myeloid Leukemia Signaling Cyclins and Cell Cycle Regulation ErbB2-ErbB3 Signaling Estrogen-mediated S-phase Entry Glioblastoma Multiforme Signaling HER…
hsa-miR-152	miR-148b-3p (and other miRNAs w/seed CAGUGCA)	2.167	TargetScan Human	Moderate (predicted)	CDS1	CDS1	-1.423	CDP-diacylglycerol Biosynthesis I Phosphatidylglycerol Biosynthesis II (Non-plastidic)
hsa-miR-152	miR-148b-3p (and other miRNAs w/seed CAGUGCA)	2.167	TargetScan Human	High (predicted)	CEBPG	CEBPG	-1.248	Role of Macrophages, Fibroblasts and Endothelial Cells in Rheumatoid Arthritis
hsa-miR-152	miR-148b-3p (and other miRNAs w/seed CAGUGCA)	2.167	TargetScan Human	Moderate (predicted)	CENPN	CENPN	-2.384
hsa-miR-152	miR-148b-3p (and other miRNAs w/seed CAGUGCA)	2.167	TargetScan Human	Moderate (predicted)	CEP55	CEP55	-2.694
hsa-miR-152	miR-148b-3p (and other miRNAs w/seed CAGUGCA)	2.167	TargetScan Human	Moderate (predicted)	CHCHD3	CHCHD3	-1.192
hsa-miR-152	miR-148b-3p (and other miRNAs w/seed CAGUGCA)	2.167	TargetScan Human	High (predicted)	CHD7	CHD7	1.168
hsa-miR-152	miR-148b-3p (and other miRNAs w/seed CAGUGCA)	2.167	TargetScan Human	High (predicted)	CHD9	CHD9	1.719
hsa-miR-152	miR-148b-3p (and other miRNAs w/seed CAGUGCA)	2.167	TargetScan Human	Moderate (predicted)	CHUK	CHUK	-1.34	4-1BB Signaling in T Lymphocytes Activation of IRF by Cytosolic Pattern Recognition Receptors Acute Phase Response Signaling Altered T Cell and B Cell Signaling in Rheumatoid Arthritis Angiopoietin Signaling Antioxidant Action of Vitamin C Apoptosis Signaling April Mediated Signaling B Cell Activating Factor Signaling B Cell Receptor Signaling CD27 Signaling in Lymphocytes CD28 Signaling in T Hel…
hsa-miR-152	miR-148b-3p (and other miRNAs w/seed CAGUGCA)	2.167	TargetScan Human	Moderate (predicted)	CKAP2	CKAP2	-2.004
hsa-miR-152	miR-148b-3p (and other miRNAs w/seed CAGUGCA)	2.167	TargetScan Human	High (predicted)	CLOCK	CLOCK	1.403	Circadian Rhythm Signaling PPARÎ±/RXRÎ± Activation
hsa-miR-152	miR-148b-3p (and other miRNAs w/seed CAGUGCA)	2.167	TargetScan Human	Moderate (predicted)	CLSPN	CLSPN	-1.178	Role of CHK Proteins in Cell Cycle Checkpoint Control
hsa-miR-152	miR-148b-3p (and other miRNAs w/seed CAGUGCA)	2.167	TargetScan Human	Moderate (predicted)	CNOT4	CNOT4	1.269
hsa-miR-152	miR-148b-3p (and other miRNAs w/seed CAGUGCA)	2.167	TargetScan Human	High (predicted)	CPT1A	CPT1A	1.165	AMPK Signaling LPS/IL-1 Mediated Inhibition of RXR Function Mitochondrial Dysfunction Mitochondrial L-carnitine Shuttle Pathway PXR/RXR Activation
hsa-miR-152	miR-148b-3p (and other miRNAs w/seed CAGUGCA)	2.167	TargetScan Human	High (predicted)	CREB3L2	CREB3L2	2.64
hsa-miR-152	miR-148b-3p (and other miRNAs w/seed CAGUGCA)	2.167	TargetScan Human	High (predicted)	CRTC3	CRTC3	-1.215
hsa-miR-152	miR-148b-3p (and other miRNAs w/seed CAGUGCA)	2.167	TargetScan Human	High (predicted)	CS	CS	-1.312	TCA Cycle II (Eukaryotic)
hsa-miR-152	miR-148b-3p (and other miRNAs w/seed CAGUGCA)	2.167	TargetScan Human	Moderate (predicted)	CSNK1D	CSNK1D	1.213	Amyloid Processing Circadian Rhythm Signaling Dopamine-DARPP32 Feedback in cAMP Signaling Gap Junction Signaling Hypoxia Signaling in the Cardiovascular System Pyridoxal 5'-phosphate Salvage Pathway Role of NFAT in Regulation of the Immune Response Role of Wnt/GSK-3Î² Signaling in the Pathogenesis of Influenza Salvage Pathways of Pyrimidine Ribonucleotides Wnt/Î²-catenin Signaling p53 Signaling
hsa-miR-152	miR-148b-3p (and other miRNAs w/seed CAGUGCA)	2.167	TargetScan Human	High (predicted)	CTSA	CTSA	1.238
hsa-miR-152	miR-148b-3p (and other miRNAs w/seed CAGUGCA)	2.167	TargetScan Human	High (predicted)	CTSL1	CTSL	-1.784
hsa-miR-152	miR-148b-3p (and other miRNAs w/seed CAGUGCA)	2.167	TargetScan Human	High (predicted)	CUTL1	CUX1	1.556
hsa-miR-152	miR-148b-3p (and other miRNAs w/seed CAGUGCA)	2.167	TargetScan Human	High (predicted)	DCK	DCK	-1.776
hsa-miR-152	miR-148b-3p (and other miRNAs w/seed CAGUGCA)	2.167	TargetScan Human	High (predicted)	DCP1A	DCP1A	1.159
hsa-miR-152	miR-148b-3p (and other miRNAs w/seed CAGUGCA)	2.167	TargetScan Human	High (predicted)	DCP2	DCP2	-1.924
hsa-miR-152	miR-148b-3p (and other miRNAs w/seed CAGUGCA)	2.167	TargetScan Human	High (predicted)	DDAH1	DDAH1	-1.363
hsa-miR-152	miR-148b-3p (and other miRNAs w/seed CAGUGCA)	2.167	TargetScan Human	High (predicted)	DEDD	DEDD	1.292
hsa-miR-152	miR-148b-3p (and other miRNAs w/seed CAGUGCA)	2.167	TargetScan Human	Moderate (predicted)	DENND2C	DENND2C	1.334
hsa-miR-152	miR-148b-3p (and other miRNAs w/seed CAGUGCA)	2.167	TargetScan Human	High (predicted)	DENND4C	DENND4C	1.182
hsa-miR-152	miR-148b-3p (and other miRNAs w/seed CAGUGCA)	2.167	TargetScan Human	Moderate (predicted)	DGCR2	DGCR2	1.427
hsa-miR-152	miR-148b-3p (and other miRNAs w/seed CAGUGCA)	2.167	TargetScan Human	High (predicted)	DHRS13	DHRS13	-1.509
hsa-miR-152	miR-148b-3p (and other miRNAs w/seed CAGUGCA)	2.167	TargetScan Human	High (predicted)	DLG2	DLG2	1.178	nNOS Signaling in Neurons
hsa-miR-152	miR-148b-3p (and other miRNAs w/seed CAGUGCA)	2.167	TargetScan Human	High (predicted)	DNAJB4	DNAJB4	1.199	Aldosterone Signaling in Epithelial Cells NRF2-mediated Oxidative Stress Response Protein Ubiquitination Pathway
hsa-miR-152	miR-148b-3p (and other miRNAs w/seed CAGUGCA)	2.167	TargetScan Human,miRecords	Experimentally Observed,High (predicted)	DNMT1	DNMT1	-1.651	DNA Methylation and Transcriptional Repression Signaling
hsa-miR-152	miR-148b-3p (and other miRNAs w/seed CAGUGCA)	2.167	TarBase,miRecords	Experimentally Observed	DNMT3B	DNMT3B	-1.312	DNA Methylation and Transcriptional Repression Signaling
hsa-miR-152	miR-148b-3p (and other miRNAs w/seed CAGUGCA)	2.167	TargetScan Human	Moderate (predicted)	WDR85	DPH7	1.428
hsa-miR-152	miR-148b-3p (and other miRNAs w/seed CAGUGCA)	2.167	TargetScan Human	Moderate (predicted)	DUS4L	DUS4L	-1.182
hsa-miR-152	miR-148b-3p (and other miRNAs w/seed CAGUGCA)	2.167	TargetScan Human	High (predicted)	DYNLL2	DYNLL2	-1.184
hsa-miR-152	miR-148b-3p (and other miRNAs w/seed CAGUGCA)	2.167	TargetScan Human	High (predicted)	DYRK1A	DYRK1A	1.436	Pyridoxal 5'-phosphate Salvage Pathway Salvage Pathways of Pyrimidine Ribonucleotides Sonic Hedgehog Signaling
hsa-miR-152	miR-148b-3p (and other miRNAs w/seed CAGUGCA)	2.167	TargetScan Human	Moderate (predicted)	DYRK2	DYRK2	1.3
hsa-miR-152	miR-148b-3p (and other miRNAs w/seed CAGUGCA)	2.167	TargetScan Human	High (predicted)	E2F7	E2F7	-2.14
hsa-miR-152	miR-148b-3p (and other miRNAs w/seed CAGUGCA)	2.167	TargetScan Human	Moderate (predicted)	ELOVL5	ELOVL5	-1.256
hsa-miR-152	miR-148b-3p (and other miRNAs w/seed CAGUGCA)	2.167	TargetScan Human	High (predicted)	EMP1	EMP1	-1.174
hsa-miR-152	miR-148b-3p (and other miRNAs w/seed CAGUGCA)	2.167	TargetScan Human	Moderate (predicted)	EPDR1	EPDR1	-1.287
hsa-miR-152	miR-148b-3p (and other miRNAs w/seed CAGUGCA)	2.167	TargetScan Human	High (predicted)	KIAA1632	EPG5	1.165
hsa-miR-152	miR-148b-3p (and other miRNAs w/seed CAGUGCA)	2.167	TargetScan Human	High (predicted)	EPS15	EPS15	1.26	Clathrin-mediated Endocytosis Signaling
hsa-miR-152	miR-148b-3p (and other miRNAs w/seed CAGUGCA)	2.167	TargetScan Human	High (predicted)	ERLIN1	ERLIN1	-1.205
hsa-miR-152	miR-148b-3p (and other miRNAs w/seed CAGUGCA)	2.167	TargetScan Human	High (predicted)	ERMP1	ERMP1	-1.381
hsa-miR-152	miR-148b-3p (and other miRNAs w/seed CAGUGCA)	2.167	TargetScan Human	High (predicted)	EYA3	EYA3	1.651	Protein Kinase A Signaling
hsa-miR-152	miR-148b-3p (and other miRNAs w/seed CAGUGCA)	2.167	TargetScan Human	Moderate (predicted)	FAM13B	FAM13B	1.181
hsa-miR-152	miR-148b-3p (and other miRNAs w/seed CAGUGCA)	2.167	TargetScan Human	High (predicted)	FAM184A	FAM184A	-1.242
hsa-miR-152	miR-148b-3p (and other miRNAs w/seed CAGUGCA)	2.167	TargetScan Human	High (predicted)	FBXO11	FBXO11	-1.273
hsa-miR-152	miR-148b-3p (and other miRNAs w/seed CAGUGCA)	2.167	TargetScan Human	High (predicted)	FBXO33	FBXO33	-1.25
hsa-miR-152	miR-148b-3p (and other miRNAs w/seed CAGUGCA)	2.167	TargetScan Human	High (predicted)	FEZ2	FEZ2	1.553
hsa-miR-152	miR-148b-3p (and other miRNAs w/seed CAGUGCA)	2.167	TargetScan Human	Moderate (predicted)	FGF9	FGF9	-1.281	Actin Cytoskeleton Signaling Bladder Cancer Signaling Clathrin-mediated Endocytosis Signaling FGF Signaling Ovarian Cancer Signaling Regulation of the Epithelial-Mesenchymal Transition Pathway
hsa-miR-152	miR-148b-3p (and other miRNAs w/seed CAGUGCA)	2.167	TargetScan Human	High (predicted)	FLOT2	FLOT2	1.284	Caveolar-mediated Endocytosis Signaling
hsa-miR-152	miR-148b-3p (and other miRNAs w/seed CAGUGCA)	2.167	TargetScan Human	High (predicted)	FMNL3	FMNL3	1.167
hsa-miR-152	miR-148b-3p (and other miRNAs w/seed CAGUGCA)	2.167	TargetScan Human	Moderate (predicted)	GABPB2	GABPB2	-1.326
hsa-miR-152	miR-148b-3p (and other miRNAs w/seed CAGUGCA)	2.167	TargetScan Human	High (predicted)	GGA2	GGA2	-1.194
hsa-miR-152	miR-148b-3p (and other miRNAs w/seed CAGUGCA)	2.167	TargetScan Human	High (predicted)	GLG1	GLG1	1.215	Agranulocyte Adhesion and Diapedesis Atherosclerosis Signaling Granulocyte Adhesion and Diapedesis
hsa-miR-152	miR-148b-3p (and other miRNAs w/seed CAGUGCA)	2.167	TargetScan Human	High (predicted)	GLRX5	GLRX5	-1.231
hsa-miR-152	miR-148b-3p (and other miRNAs w/seed CAGUGCA)	2.167	TargetScan Human	High (predicted)	GMFB	GMFB	-1.196
hsa-miR-152	miR-148b-3p (and other miRNAs w/seed CAGUGCA)	2.167	TargetScan Human	High (predicted)	GNS	GNS	-1.255
hsa-miR-152	miR-148b-3p (and other miRNAs w/seed CAGUGCA)	2.167	TargetScan Human	High (predicted)	GOLT1B	GOLT1B	-1.194
hsa-miR-152	miR-148b-3p (and other miRNAs w/seed CAGUGCA)	2.167	TargetScan Human	Moderate (predicted)	GPR132	GPR132	1.404
hsa-miR-152	miR-148b-3p (and other miRNAs w/seed CAGUGCA)	2.167	TargetScan Human	High (predicted)	GPR180	GPR180	-1.535
hsa-miR-152	miR-148b-3p (and other miRNAs w/seed CAGUGCA)	2.167	TargetScan Human	Moderate (predicted)	HAVCR2	HAVCR2	1.856
hsa-miR-152	miR-148b-3p (and other miRNAs w/seed CAGUGCA)	2.167	TargetScan Human	Moderate (predicted)	HCCS	HCCS	1.247
hsa-miR-152	miR-148b-3p (and other miRNAs w/seed CAGUGCA)	2.167	TargetScan Human	Moderate (predicted)	HES6	HES6	-4.938
hsa-miR-152	miR-148b-3p (and other miRNAs w/seed CAGUGCA)	2.167	TargetScan Human	High (predicted)	HLA-A	HLA-A	1.399	Allograft Rejection Signaling Antigen Presentation Pathway Autoimmune Thyroid Disease Signaling CTLA4 Signaling in Cytotoxic T Lymphocytes Caveolar-mediated Endocytosis Signaling Cdc42 Signaling Communication between Innate and Adaptive Immune Cells Crosstalk between Dendritic Cells and Natural Killer Cells Cytotoxic T Lymphocyte-mediated Apoptosis of Target Cells Dendritic Cell Maturation Graft-…
hsa-miR-152	miR-148b-3p (and other miRNAs w/seed CAGUGCA)	2.167	TargetScan Human	Moderate (predicted)	HLA-B	HLA-B	-1.466	Allograft Rejection Signaling Antigen Presentation Pathway Autoimmune Thyroid Disease Signaling CTLA4 Signaling in Cytotoxic T Lymphocytes Caveolar-mediated Endocytosis Signaling Cdc42 Signaling Communication between Innate and Adaptive Immune Cells Crosstalk between Dendritic Cells and Natural Killer Cells Cytotoxic T Lymphocyte-mediated Apoptosis of Target Cells Dendritic Cell Maturation Graft-…
hsa-miR-152	miR-148b-3p (and other miRNAs w/seed CAGUGCA)	2.167	TargetScan Human	High (predicted)	HLA-DQB1	HLA-DQB1	-1.213	Allograft Rejection Signaling Altered T Cell and B Cell Signaling in Rheumatoid Arthritis Autoimmune Thyroid Disease Signaling B Cell Development CD28 Signaling in T Helper Cells Calcium-induced T Lymphocyte Apoptosis Cdc42 Signaling Cytotoxic T Lymphocyte-mediated Apoptosis of Target Cells Dendritic Cell Maturation Graft-versus-Host Disease Signaling IL-4 Signaling Nur77 Signaling in T Lymphocyt…
hsa-miR-152	miR-148b-3p (and other miRNAs w/seed CAGUGCA)	2.167	TargetScan Human	High (predicted)	HMGA2	HMGA2	1.222	Regulation of the Epithelial-Mesenchymal Transition Pathway
hsa-miR-152	miR-148b-3p (and other miRNAs w/seed CAGUGCA)	2.167	TargetScan Human	High (predicted)	HOPX	HOPX	2.057
hsa-miR-152	miR-148b-3p (and other miRNAs w/seed CAGUGCA)	2.167	TargetScan Human	Moderate (predicted)	HSP90B1	HSP90B1	-1.626	Aldosterone Signaling in Epithelial Cells Aryl Hydrocarbon Receptor Signaling Glucocorticoid Receptor Signaling Hypoxia Signaling in the Cardiovascular System Mitotic Roles of Polo-Like Kinase Neuregulin Signaling Nitric Oxide Signaling in the Cardiovascular System PI3K/AKT Signaling PPAR Signaling PPARÎ±/RXRÎ± Activation Prostate Cancer Signaling Protein Ubiquitination Pathway Telomerase Signali…
hsa-miR-152	miR-148b-3p (and other miRNAs w/seed CAGUGCA)	2.167	TargetScan Human	High (predicted)	HSPA4L	HSPA4L	-2.289	Aldosterone Signaling in Epithelial Cells Protein Ubiquitination Pathway
hsa-miR-152	miR-148b-3p (and other miRNAs w/seed CAGUGCA)	2.167	TargetScan Human	High (predicted)	IGF1	IGF1	1.429	Amyotrophic Lateral Sclerosis Signaling Axonal Guidance Signaling Cardiac Hypertrophy Signaling Clathrin-mediated Endocytosis Signaling Estrogen-Dependent Breast Cancer Signaling Glioblastoma Multiforme Signaling Glioma Signaling Growth Hormone Signaling Hepatic Fibrosis / Hepatic Stellate Cell Activation Huntington's Disease Signaling IGF-1 Signaling Myc Mediated Apoptosis Signaling RhoA Signali…
hsa-miR-152	miR-148b-3p (and other miRNAs w/seed CAGUGCA)	2.167	TargetScan Human	High (predicted)	IKZF1	IKZF1	1.464
hsa-miR-152	miR-148b-3p (and other miRNAs w/seed CAGUGCA)	2.167	TargetScan Human	High (predicted)	IL15	IL15	1.23	Altered T Cell and B Cell Signaling in Rheumatoid Arthritis Communication between Innate and Adaptive Immune Cells Crosstalk between Dendritic Cells and Natural Killer Cells Dendritic Cell Maturation Hematopoiesis from Multipotent Stem Cells IL-15 Production IL-15 Signaling Role of Cytokines in Mediating Communication between Immune Cells Role of Hypercytokinemia/hyperchemokinemia in the Pathogen…
hsa-miR-152	miR-148b-3p (and other miRNAs w/seed CAGUGCA)	2.167	TargetScan Human	Moderate (predicted)	IL17RD	IL17RD	1.205
hsa-miR-152	miR-148b-3p (and other miRNAs w/seed CAGUGCA)	2.167	TargetScan Human	High (predicted)	IL6ST	IL6ST	1.901	Acute Phase Response Signaling CNTF Signaling Colorectal Cancer Metastasis Signaling ERK5 Signaling IL-6 Signaling Mouse Embryonic Stem Cell Pluripotency Oncostatin M Signaling Role of JAK family kinases in IL-6-type Cytokine Signaling Role of Macrophages, Fibroblasts and Endothelial Cells in Rheumatoid Arthritis Role of NANOG in Mammalian Embryonic Stem Cell Pluripotency Role of NFAT in Cardiac …
hsa-miR-152	miR-148b-3p (and other miRNAs w/seed CAGUGCA)	2.167	TargetScan Human	High (predicted)	INVS	INVS	1.239
hsa-miR-152	miR-148b-3p (and other miRNAs w/seed CAGUGCA)	2.167	TargetScan Human	Moderate (predicted)	IRS1	IRS1	1.781	AMPK Signaling Cardiac Hypertrophy Signaling GDNF Family Ligand-Receptor Interactions Growth Hormone Signaling IGF-1 Signaling IL-4 Signaling IL-9 Signaling ILK Signaling Insulin Receptor Signaling Molecular Mechanisms of Cancer PI3K Signaling in B Lymphocytes PPARÎ±/RXRÎ± Activation Prolactin Signaling Regulation of eIF4 and p70S6K Signaling Role of JAK1 and JAK3 in Î³c Cytokine Signaling Role o…
hsa-miR-152	miR-148b-3p (and other miRNAs w/seed CAGUGCA)	2.167	TargetScan Human	Moderate (predicted)	ITPKB	ITPKB	1.981	1D-myo-inositol Hexakisphosphate Biosynthesis II (Mammalian) D-myo-inositol (1,3,4)-trisphosphate Biosynthesis Superpathway of D-myo-inositol (1,4,5)-trisphosphate Metabolism Superpathway of Inositol Phosphate Compounds
hsa-miR-152	miR-148b-3p (and other miRNAs w/seed CAGUGCA)	2.167	TargetScan Human	High (predicted)	JHDM1D	JHDM1D	1.262
hsa-miR-152	miR-148b-3p (and other miRNAs w/seed CAGUGCA)	2.167	TargetScan Human	High (predicted)	JMY	JMY	1.262	p53 Signaling
hsa-miR-152	miR-148b-3p (and other miRNAs w/seed CAGUGCA)	2.167	TargetScan Human	Moderate (predicted)	FBXL10	KDM2B	-1.174
hsa-miR-152	miR-148b-3p (and other miRNAs w/seed CAGUGCA)	2.167	TargetScan Human	High (predicted)	KIAA0226	KIAA0226	1.233
hsa-miR-152	miR-148b-3p (and other miRNAs w/seed CAGUGCA)	2.167	TargetScan Human	Moderate (predicted)	KIAA0430	KIAA0430	1.556
hsa-miR-152	miR-148b-3p (and other miRNAs w/seed CAGUGCA)	2.167	TargetScan Human	High (predicted)	KIAA1217	KIAA1217	1.275
hsa-miR-152	miR-148b-3p (and other miRNAs w/seed CAGUGCA)	2.167	TargetScan Human	High (predicted)	KIAA1324L	KIAA1324L	1.458
hsa-miR-152	miR-148b-3p (and other miRNAs w/seed CAGUGCA)	2.167	TargetScan Human	High (predicted)	KIAA1468	KIAA1468	1.391
hsa-miR-152	miR-148b-3p (and other miRNAs w/seed CAGUGCA)	2.167	TargetScan Human	High (predicted)	KIF14	KIF14	-2.687
hsa-miR-152	miR-148b-3p (and other miRNAs w/seed CAGUGCA)	2.167	TargetScan Human	High (predicted)	KLF5	KLF5	1.171
hsa-miR-152	miR-148b-3p (and other miRNAs w/seed CAGUGCA)	2.167	TargetScan Human	High (predicted)	KLHL18	KLHL18	1.202
hsa-miR-152	miR-148b-3p (and other miRNAs w/seed CAGUGCA)	2.167	TargetScan Human	High (predicted)	KLHL5	KLHL5	-1.419
hsa-miR-152	miR-148b-3p (and other miRNAs w/seed CAGUGCA)	2.167	TargetScan Human	Moderate (predicted)	L2HGDH	L2HGDH	-1.205
hsa-miR-152	miR-148b-3p (and other miRNAs w/seed CAGUGCA)	2.167	TargetScan Human	Moderate (predicted)	LAMP2	LAMP2	1.29
hsa-miR-152	miR-148b-3p (and other miRNAs w/seed CAGUGCA)	2.167	TargetScan Human	Moderate (predicted)	LARP1B	LARP1B	-1.71
hsa-miR-152	miR-148b-3p (and other miRNAs w/seed CAGUGCA)	2.167	TargetScan Human	High (predicted)	LBR	LBR	-2.228	Cholesterol Biosynthesis I Cholesterol Biosynthesis II (via 24,25-dihydrolanosterol) Cholesterol Biosynthesis III (via Desmosterol) Superpathway of Cholesterol Biosynthesis Zymosterol Biosynthesis
hsa-miR-152	miR-148b-3p (and other miRNAs w/seed CAGUGCA)	2.167	TargetScan Human	High (predicted)	LCOR	LCOR	1.294
hsa-miR-152	miR-148b-3p (and other miRNAs w/seed CAGUGCA)	2.167	TargetScan Human	High (predicted)	LDLR	LDLR	-2.963	Clathrin-mediated Endocytosis Signaling LXR/RXR Activation TR/RXR Activation
hsa-miR-152	miR-148b-3p (and other miRNAs w/seed CAGUGCA)	2.167	TargetScan Human	Moderate (predicted)	LDOC1	LDOC1	1.519
hsa-miR-152	miR-148b-3p (and other miRNAs w/seed CAGUGCA)	2.167	TargetScan Human	High (predicted)	LMAN1	LMAN1	-1.548
hsa-miR-152	miR-148b-3p (and other miRNAs w/seed CAGUGCA)	2.167	TargetScan Human	High (predicted)	LRP8	LRP8	-1.877	Reelin Signaling in Neurons
hsa-miR-152	miR-148b-3p (and other miRNAs w/seed CAGUGCA)	2.167	TargetScan Human	High (predicted)	LRRC41	LRRC41	1.25
hsa-miR-152	miR-148b-3p (and other miRNAs w/seed CAGUGCA)	2.167	TargetScan Human	Moderate (predicted)	LUC7L	LUC7L	1.394
hsa-miR-152	miR-148b-3p (and other miRNAs w/seed CAGUGCA)	2.167	TargetScan Human	Moderate (predicted)	LZTFL1	LZTFL1	-1.393
hsa-miR-152	miR-148b-3p (and other miRNAs w/seed CAGUGCA)	2.167	TargetScan Human	High (predicted)	MAF	MAF	2.011	IL-12 Signaling and Production in Macrophages NRF2-mediated Oxidative Stress Response Xenobiotic Metabolism Signaling
hsa-miR-152	miR-148b-3p (and other miRNAs w/seed CAGUGCA)	2.167	TargetScan Human	Moderate (predicted)	MAFF	MAFF	1.275	NRF2-mediated Oxidative Stress Response
hsa-miR-152	miR-148b-3p (and other miRNAs w/seed CAGUGCA)	2.167	TargetScan Human	High (predicted)	MAFG	MAFG	1.221	NRF2-mediated Oxidative Stress Response
hsa-miR-152	miR-148b-3p (and other miRNAs w/seed CAGUGCA)	2.167	TargetScan Human	Moderate (predicted)	MAGOHB	MAGOHB	-1.197
hsa-miR-152	miR-148b-3p (and other miRNAs w/seed CAGUGCA)	2.167	TargetScan Human	Moderate (predicted)	MAP2K1	MAP2K1	1.356	14-3-3-mediated Signaling 4-1BB Signaling in T Lymphocytes Actin Cytoskeleton Signaling Acute Myeloid Leukemia Signaling Acute Phase Response Signaling Aldosterone Signaling in Epithelial Cells Antiproliferative Role of Somatostatin Receptor 2 Apoptosis Signaling Axonal Guidance Signaling B Cell Receptor Signaling BMP signaling pathway Bladder Cancer Signaling Breast Cancer Regulation by Stathmin…
hsa-miR-152	miR-148b-3p (and other miRNAs w/seed CAGUGCA)	2.167	TargetScan Human	High (predicted)	MDFIC	MDFIC	-1.27
hsa-miR-152	miR-148b-3p (and other miRNAs w/seed CAGUGCA)	2.167	TargetScan Human	Moderate (predicted)	MEF2A	MEF2A	1.185	Calcium Signaling Cardiac Hypertrophy Signaling Cholecystokinin/Gastrin-mediated Signaling Corticotropin Releasing Hormone Signaling ERK5 Signaling GÎ±12/13 Signaling Phospholipase C Signaling Role of NFAT in Cardiac Hypertrophy Role of NFAT in Regulation of the Immune Response Role of Oct4 in Mammalian Embryonic Stem Cell Pluripotency p38 MAPK Signaling
hsa-miR-152	miR-148b-3p (and other miRNAs w/seed CAGUGCA)	2.167	TargetScan Human	High (predicted)	MIER1	MIER1	-1.729
hsa-miR-152	miR-148b-3p (and other miRNAs w/seed CAGUGCA)	2.167	TargetScan Human	High (predicted)	MITF	MITF	-1.203	Melanocyte Development and Pigmentation Signaling Melanoma Signaling RANK Signaling in Osteoclasts
hsa-miR-152	miR-148b-3p (and other miRNAs w/seed CAGUGCA)	2.167	TargetScan Human	High (predicted)	MLEC	MLEC	-1.205
hsa-miR-152	miR-148b-3p (and other miRNAs w/seed CAGUGCA)	2.167	TargetScan Human	High (predicted)	MLF1IP	MLF1IP	-1.841
hsa-miR-152	miR-148b-3p (and other miRNAs w/seed CAGUGCA)	2.167	TargetScan Human	High (predicted)	MLLT10	MLLT10	1.204
hsa-miR-152	miR-148b-3p (and other miRNAs w/seed CAGUGCA)	2.167	TargetScan Human	High (predicted)	MMD	MMD	-1.858
hsa-miR-152	miR-148b-3p (and other miRNAs w/seed CAGUGCA)	2.167	TargetScan Human	High (predicted)	MPP5	MPP5	-1.227	Tight Junction Signaling
hsa-miR-152	miR-148b-3p (and other miRNAs w/seed CAGUGCA)	2.167	TargetScan Human	Moderate (predicted)	MRPL37	MRPL37	-1.468
hsa-miR-152	miR-148b-3p (and other miRNAs w/seed CAGUGCA)	2.167	TargetScan Human	High (predicted)	MTA2	MTA2	-1.232	DNA Methylation and Transcriptional Repression Signaling
hsa-miR-152	miR-148b-3p (and other miRNAs w/seed CAGUGCA)	2.167	TargetScan Human	High (predicted)	MTMR14	MTMR14	1.289	3-phosphoinositide Degradation
hsa-miR-152	miR-148b-3p (and other miRNAs w/seed CAGUGCA)	2.167	TargetScan Human	High (predicted)	NARG1	NAA15	-1.295
hsa-miR-152	miR-148b-3p (and other miRNAs w/seed CAGUGCA)	2.167	TargetScan Human	High (predicted)	AADACL1	NCEH1	-1.23
hsa-miR-152	miR-148b-3p (and other miRNAs w/seed CAGUGCA)	2.167	TargetScan Human	Moderate (predicted)	NCLN	NCLN	-1.384
hsa-miR-152	miR-148b-3p (and other miRNAs w/seed CAGUGCA)	2.167	TargetScan Human	High (predicted)	NFAT5	NFAT5	1.358	April Mediated Signaling Axonal Guidance Signaling B Cell Activating Factor Signaling B Cell Receptor Signaling CD28 Signaling in T Helper Cells Calcium Signaling Glucocorticoid Receptor Signaling IL-4 Signaling Netrin Signaling PI3K Signaling in B Lymphocytes PKCÎ¸ Signaling in T Lymphocytes Phospholipase C Signaling Protein Kinase A Signaling Regulation of IL-2 Expression in Activated and Anerg…
hsa-miR-152	miR-148b-3p (and other miRNAs w/seed CAGUGCA)	2.167	TargetScan Human	Moderate (predicted)	NFE2L3	NFE2L3	-1.454
hsa-miR-152	miR-148b-3p (and other miRNAs w/seed CAGUGCA)	2.167	TargetScan Human	Moderate (predicted)	NIPA1	NIPA1	-1.348
hsa-miR-152	miR-148b-3p (and other miRNAs w/seed CAGUGCA)	2.167	TargetScan Human	Moderate (predicted)	NME7	NME7	1.232	Pyrimidine Deoxyribonucleotides De Novo Biosynthesis I Pyrimidine Ribonucleotides De Novo Biosynthesis Pyrimidine Ribonucleotides Interconversion Salvage Pathways of Pyrimidine Ribonucleotides
hsa-miR-152	miR-148b-3p (and other miRNAs w/seed CAGUGCA)	2.167	TargetScan Human	Moderate (predicted)	NMI	NMI	1.191	Prolactin Signaling
hsa-miR-152	miR-148b-3p (and other miRNAs w/seed CAGUGCA)	2.167	TargetScan Human	High (predicted)	NPEPL1	NPEPL1	1.762
hsa-miR-152	miR-148b-3p (and other miRNAs w/seed CAGUGCA)	2.167	TargetScan Human	High (predicted)	NRAS	NRAS	-1.367	14-3-3-mediated Signaling Actin Cytoskeleton Signaling Actin Nucleation by ARP-WASP Complex Acute Myeloid Leukemia Signaling Acute Phase Response Signaling Agrin Interactions at Neuromuscular Junction Angiopoietin Signaling Antiproliferative Role of Somatostatin Receptor 2 Apoptosis Signaling Axonal Guidance Signaling B Cell Receptor Signaling BMP signaling pathway Bladder Cancer Signaling Breast…
hsa-miR-152	miR-148b-3p (and other miRNAs w/seed CAGUGCA)	2.167	TargetScan Human	Moderate (predicted)	FAM55C	NXPE3	1.61
hsa-miR-152	miR-148b-3p (and other miRNAs w/seed CAGUGCA)	2.167	TargetScan Human	Moderate (predicted)	OAS2	OAS2	1.394	Role of Pattern Recognition Receptors in Recognition of Bacteria and Viruses
hsa-miR-152	miR-148b-3p (and other miRNAs w/seed CAGUGCA)	2.167	TargetScan Human	High (predicted)	OTUD4	OTUD4	1.189
hsa-miR-152	miR-148b-3p (and other miRNAs w/seed CAGUGCA)	2.167	TargetScan Human	Moderate (predicted)	PAPSS2	PAPSS2	1.958	LPS/IL-1 Mediated Inhibition of RXR Function PXR/RXR Activation Sulfate Activation for Sulfonation
hsa-miR-152	miR-148b-3p (and other miRNAs w/seed CAGUGCA)	2.167	TargetScan Human	Moderate (predicted)	PAQR8	PAQR8	1.258
hsa-miR-152	miR-148b-3p (and other miRNAs w/seed CAGUGCA)	2.167	TargetScan Human	High (predicted)	PBXIP1	PBXIP1	1.571
hsa-miR-152	miR-148b-3p (and other miRNAs w/seed CAGUGCA)	2.167	TargetScan Human	Moderate (predicted)	PFAS	PFAS	-1.349	5-aminoimidazole Ribonucleotide Biosynthesis I Purine Nucleotides De Novo Biosynthesis II
hsa-miR-152	miR-148b-3p (and other miRNAs w/seed CAGUGCA)	2.167	TargetScan Human	High (predicted)	PHAX	PHAX	1.246
hsa-miR-152	miR-148b-3p (and other miRNAs w/seed CAGUGCA)	2.167	TargetScan Human	High (predicted)	BRWD2	PHIP	1.237
hsa-miR-152	miR-148b-3p (and other miRNAs w/seed CAGUGCA)	2.167	TargetScan Human	High (predicted)	PIK4CA	PI4KA	1.302	3-phosphoinositide Biosynthesis Aldosterone Signaling in Epithelial Cells D-myo-inositol (1,4,5)-Trisphosphate Biosynthesis Rac Signaling Regulation of Actin-based Motility by Rho RhoA Signaling RhoGDI Signaling Signaling by Rho Family GTPases Superpathway of Inositol Phosphate Compounds
hsa-miR-152	miR-148b-3p (and other miRNAs w/seed CAGUGCA)	2.167	TargetScan Human	Moderate (predicted)	LRDD	PIDD	-1.291	p53 Signaling
hsa-miR-152	miR-148b-3p (and other miRNAs w/seed CAGUGCA)	2.167	TargetScan Human	High (predicted)	PIK3IP1	PIK3IP1	4.514
hsa-miR-152	miR-148b-3p (and other miRNAs w/seed CAGUGCA)	2.167	TargetScan Human	Moderate (predicted)	PNPLA2	PNPLA2	1.299	Docosahexaenoic Acid (DHA) Signaling PEDF Signaling Retinol Biosynthesis Triacylglycerol Degradation
hsa-miR-152	miR-148b-3p (and other miRNAs w/seed CAGUGCA)	2.167	TargetScan Human	Moderate (predicted)	PNPO	PNPO	1.245	Pyridoxal 5'-phosphate Salvage Pathway
hsa-miR-152	miR-148b-3p (and other miRNAs w/seed CAGUGCA)	2.167	TargetScan Human	High (predicted)	PNRC2	PNRC2	-1.209
hsa-miR-152	miR-148b-3p (and other miRNAs w/seed CAGUGCA)	2.167	TargetScan Human	High (predicted)	PODXL	PODXL	-1.307	Agranulocyte Adhesion and Diapedesis
hsa-miR-152	miR-148b-3p (and other miRNAs w/seed CAGUGCA)	2.167	TargetScan Human	Moderate (predicted)	POLM	POLM	1.347
hsa-miR-152	miR-148b-3p (and other miRNAs w/seed CAGUGCA)	2.167	TargetScan Human	Moderate (predicted)	PQLC3	PQLC3	1.434
hsa-miR-152	miR-148b-3p (and other miRNAs w/seed CAGUGCA)	2.167	TargetScan Human	High (predicted)	PRICKLE2	PRICKLE2	1.233
hsa-miR-152	miR-148b-3p (and other miRNAs w/seed CAGUGCA)	2.167	TargetScan Human	High (predicted)	PRKAA1	PRKAA1	1.249	AMPK Signaling Glucocorticoid Receptor Signaling Nitric Oxide Signaling in the Cardiovascular System PPARÎ±/RXRÎ± Activation Pyridoxal 5'-phosphate Salvage Pathway Salvage Pathways of Pyrimidine Ribonucleotides Type II Diabetes Mellitus Signaling eNOS Signaling mTOR Signaling
hsa-miR-152	miR-148b-3p (and other miRNAs w/seed CAGUGCA)	2.167	TargetScan Human	High (predicted)	PRNP	PRNP	1.214
hsa-miR-152	miR-148b-3p (and other miRNAs w/seed CAGUGCA)	2.167	TargetScan Human	Moderate (predicted)	PRR15	PRR15	1.214
hsa-miR-152	miR-148b-3p (and other miRNAs w/seed CAGUGCA)	2.167	TargetScan Human	High (predicted)	PSEN1	PSEN1	1.227	Amyloid Processing ErbB4 Signaling Mitochondrial Dysfunction Molecular Mechanisms of Cancer Neuregulin Signaling Notch Signaling Regulation of the Epithelial-Mesenchymal Transition Pathway
hsa-miR-152	miR-148b-3p (and other miRNAs w/seed CAGUGCA)	2.167	TargetScan Human	High (predicted)	PSMC2	PSMC2	-1.209	Protein Ubiquitination Pathway
hsa-miR-152	miR-148b-3p (and other miRNAs w/seed CAGUGCA)	2.167	TargetScan Human	Moderate (predicted)	PSMC3IP	PSMC3IP	-2.055
hsa-miR-152	miR-148b-3p (and other miRNAs w/seed CAGUGCA)	2.167	TargetScan Human	Moderate (predicted)	PSMD1	PSMD1	-1.406	Protein Ubiquitination Pathway
hsa-miR-152	miR-148b-3p (and other miRNAs w/seed CAGUGCA)	2.167	TargetScan Human	Moderate (predicted)	PTPRA	PTPRA	1.263	Protein Kinase A Signaling
hsa-miR-152	miR-148b-3p (and other miRNAs w/seed CAGUGCA)	2.167	TargetScan Human	High (predicted)	PTPRD	PTPRD	-1.171	Protein Kinase A Signaling
hsa-miR-152	miR-148b-3p (and other miRNAs w/seed CAGUGCA)	2.167	TargetScan Human	High (predicted)	PTPRM	PTPRM	1.248	3-phosphoinositide Biosynthesis 3-phosphoinositide Degradation D-myo-inositol (1,4,5,6)-Tetrakisphosphate Biosynthesis D-myo-inositol (3,4,5,6)-tetrakisphosphate Biosynthesis D-myo-inositol-5-phosphate Metabolism Epithelial Adherens Junction Signaling Protein Kinase A Signaling Superpathway of Inositol Phosphate Compounds
hsa-miR-152	miR-148b-3p (and other miRNAs w/seed CAGUGCA)	2.167	TargetScan Human	High (predicted)	QKI	QKI	-1.256
hsa-miR-152	miR-148b-3p (and other miRNAs w/seed CAGUGCA)	2.167	TargetScan Human	High (predicted)	RAB24	RAB24	1.484
hsa-miR-152	miR-148b-3p (and other miRNAs w/seed CAGUGCA)	2.167	TargetScan Human	Moderate (predicted)	RAD51	RAD51	-1.246	ATM Signaling DNA Double-Strand Break Repair by Homologous Recombination Hereditary Breast Cancer Signaling Ovarian Cancer Signaling Pancreatic Adenocarcinoma Signaling Role of BRCA1 in DNA Damage Response
hsa-miR-152	miR-148b-3p (and other miRNAs w/seed CAGUGCA)	2.167	TargetScan Human	High (predicted)	RAI14	RAI14	-1.732
hsa-miR-152	miR-148b-3p (and other miRNAs w/seed CAGUGCA)	2.167	TargetScan Human	Moderate (predicted)	RASA3	RASA3	1.696
hsa-miR-152	miR-148b-3p (and other miRNAs w/seed CAGUGCA)	2.167	TargetScan Human	High (predicted)	RCC2	RCC2	-1.605
hsa-miR-152	miR-148b-3p (and other miRNAs w/seed CAGUGCA)	2.167	TargetScan Human	High (predicted)	RNF144B	RNF144B	1.225
hsa-miR-152	miR-148b-3p (and other miRNAs w/seed CAGUGCA)	2.167	TargetScan Human	High (predicted)	RNF38	RNF38	1.495
hsa-miR-152	miR-148b-3p (and other miRNAs w/seed CAGUGCA)	2.167	TargetScan Human	High (predicted)	RNF44	RNF44	1.477
hsa-miR-152	miR-148b-3p (and other miRNAs w/seed CAGUGCA)	2.167	TargetScan Human	High (predicted)	RPL36A	RPL36A/RPL36A-HNRNPH2	-1.346	EIF2 Signaling
hsa-miR-152	miR-148b-3p (and other miRNAs w/seed CAGUGCA)	2.167	TargetScan Human	Moderate (predicted)	RSU1	RSU1	1.286	ILK Signaling
hsa-miR-152	miR-148b-3p (and other miRNAs w/seed CAGUGCA)	2.167	TargetScan Human	Moderate (predicted)	RTN3	RTN3	-1.442
hsa-miR-152	miR-148b-3p (and other miRNAs w/seed CAGUGCA)	2.167	TargetScan Human	High (predicted)	RTN4	RTN4	1.404	Axonal Guidance Signaling
hsa-miR-152	miR-148b-3p (and other miRNAs w/seed CAGUGCA)	2.167	TargetScan Human	High (predicted)	SFRS2IP	SCAF11	1.184
hsa-miR-152	miR-148b-3p (and other miRNAs w/seed CAGUGCA)	2.167	TargetScan Human	High (predicted)	SCN9A	SCN9A	1.435
hsa-miR-152	miR-148b-3p (and other miRNAs w/seed CAGUGCA)	2.167	TargetScan Human	High (predicted)	SECISBP2L	SECISBP2L	-1.196
hsa-miR-152	miR-148b-3p (and other miRNAs w/seed CAGUGCA)	2.167	TargetScan Human	High (predicted)	SFMBT1	SFMBT1	-1.47
hsa-miR-152	miR-148b-3p (and other miRNAs w/seed CAGUGCA)	2.167	TargetScan Human	High (predicted)	SH3KBP1	SH3KBP1	1.505	Clathrin-mediated Endocytosis Signaling
hsa-miR-152	miR-148b-3p (and other miRNAs w/seed CAGUGCA)	2.167	TargetScan Human	High (predicted)	SH3PXD2A	SH3PXD2A	-2.141
hsa-miR-152	miR-148b-3p (and other miRNAs w/seed CAGUGCA)	2.167	TargetScan Human	High (predicted)	SIK1	SIK1	2.331
hsa-miR-152	miR-148b-3p (and other miRNAs w/seed CAGUGCA)	2.167	TargetScan Human	Moderate (predicted)	SLC15A4	SLC15A4	1.416
hsa-miR-152	miR-148b-3p (and other miRNAs w/seed CAGUGCA)	2.167	TargetScan Human	High (predicted)	SLC2A3	SLC2A3	1.4	Antioxidant Action of Vitamin C HIF1Î± Signaling Vitamin-C Transport
hsa-miR-152	miR-148b-3p (and other miRNAs w/seed CAGUGCA)	2.167	TargetScan Human	Moderate (predicted)	SLTM	SLTM	-1.331
hsa-miR-152	miR-148b-3p (and other miRNAs w/seed CAGUGCA)	2.167	TargetScan Human	High (predicted)	SMARCD1	SMARCD1	1.327
hsa-miR-152	miR-148b-3p (and other miRNAs w/seed CAGUGCA)	2.167	TargetScan Human	High (predicted)	SMS	SMS	-1.635	Spermidine Biosynthesis I Spermine Biosynthesis
hsa-miR-152	miR-148b-3p (and other miRNAs w/seed CAGUGCA)	2.167	TargetScan Human	High (predicted)	SNAP91	SNAP91	1.287	Clathrin-mediated Endocytosis Signaling
hsa-miR-152	miR-148b-3p (and other miRNAs w/seed CAGUGCA)	2.167	TargetScan Human	High (predicted)	SNN	SNN	1.473
hsa-miR-152	miR-148b-3p (and other miRNAs w/seed CAGUGCA)	2.167	TargetScan Human	High (predicted)	SNRK	SNRK	1.348
hsa-miR-152	miR-148b-3p (and other miRNAs w/seed CAGUGCA)	2.167	TargetScan Human	Moderate (predicted)	SNRPD1	SNRPD1	-1.245	Systemic Lupus Erythematosus Signaling
hsa-miR-152	miR-148b-3p (and other miRNAs w/seed CAGUGCA)	2.167	TargetScan Human	Moderate (predicted)	SNX2	SNX2	1.259
hsa-miR-152	miR-148b-3p (and other miRNAs w/seed CAGUGCA)	2.167	TargetScan Human	Moderate (predicted)	SRA1	SRA1	-1.241	Estrogen Receptor Signaling Glucocorticoid Receptor Signaling PPAR Signaling RAR Activation Xenobiotic Metabolism Signaling
hsa-miR-152	miR-148b-3p (and other miRNAs w/seed CAGUGCA)	2.167	TargetScan Human	High (predicted)	SRPK2	SRPK2	-1.522	14-3-3-mediated Signaling
hsa-miR-152	miR-148b-3p (and other miRNAs w/seed CAGUGCA)	2.167	TargetScan Human	High (predicted)	SSR1	SSR1	-1.375
hsa-miR-152	miR-148b-3p (and other miRNAs w/seed CAGUGCA)	2.167	TargetScan Human	Moderate (predicted)	STAP1	STAP1	1.302
hsa-miR-152	miR-148b-3p (and other miRNAs w/seed CAGUGCA)	2.167	TargetScan Human	High (predicted)	STK38L	STK38L	-1.429
hsa-miR-152	miR-148b-3p (and other miRNAs w/seed CAGUGCA)	2.167	TargetScan Human	High (predicted)	STT3A	STT3A	-1.488
hsa-miR-152	miR-148b-3p (and other miRNAs w/seed CAGUGCA)	2.167	TargetScan Human	High (predicted)	STX6	STX6	1.426
hsa-miR-152	miR-148b-3p (and other miRNAs w/seed CAGUGCA)	2.167	TargetScan Human	High (predicted)	SULF1	SULF1	-1.549
hsa-miR-152	miR-148b-3p (and other miRNAs w/seed CAGUGCA)	2.167	TargetScan Human	Moderate (predicted)	SUMF1	SUMF1	1.235
hsa-miR-152	miR-148b-3p (and other miRNAs w/seed CAGUGCA)	2.167	TargetScan Human	High (predicted)	SYT1	SYT1	1.581
hsa-miR-152	miR-148b-3p (and other miRNAs w/seed CAGUGCA)	2.167	TargetScan Human	Moderate (predicted)	TAX1BP1	TAX1BP1	1.223
hsa-miR-152	miR-148b-3p (and other miRNAs w/seed CAGUGCA)	2.167	TargetScan Human	High (predicted)	TBL1XR1	TBL1XR1	1.327	TR/RXR Activation
hsa-miR-152	miR-148b-3p (and other miRNAs w/seed CAGUGCA)	2.167	TargetScan Human	High (predicted)	TEAD1	TEAD1	-1.181
hsa-miR-152	miR-148b-3p (and other miRNAs w/seed CAGUGCA)	2.167	TargetScan Human	High (predicted)	TFRC	TFRC	-2.162	Clathrin-mediated Endocytosis Signaling Virus Entry via Endocytic Pathways
hsa-miR-152	miR-148b-3p (and other miRNAs w/seed CAGUGCA)	2.167	TargetScan Human	High (predicted)	TGFA	TGFA	-1.3	ErbB Signaling Hepatic Fibrosis / Hepatic Stellate Cell Activation NF-ÎºB Signaling Neuregulin Signaling Non-Small Cell Lung Cancer Signaling Pancreatic Adenocarcinoma Signaling Renal Cell Carcinoma Signaling
hsa-miR-152	miR-148b-3p (and other miRNAs w/seed CAGUGCA)	2.167	TargetScan Human	High (predicted)	TIGD5	TIGD5	1.21
hsa-miR-152	miR-148b-3p (and other miRNAs w/seed CAGUGCA)	2.167	TargetScan Human	Moderate (predicted)	TIMM23	TIMM23	-1.269
hsa-miR-152	miR-148b-3p (and other miRNAs w/seed CAGUGCA)	2.167	TargetScan Human	Moderate (predicted)	TM7SF3	TM7SF3	-1.235
hsa-miR-152	miR-148b-3p (and other miRNAs w/seed CAGUGCA)	2.167	TargetScan Human	High (predicted)	TMCC3	TMCC3	-1.223
hsa-miR-152	miR-148b-3p (and other miRNAs w/seed CAGUGCA)	2.167	TargetScan Human	High (predicted)	TMEM127	TMEM127	1.242
hsa-miR-152	miR-148b-3p (and other miRNAs w/seed CAGUGCA)	2.167	TargetScan Human	Moderate (predicted)	TMEM170A	TMEM170A	-1.196
hsa-miR-152	miR-148b-3p (and other miRNAs w/seed CAGUGCA)	2.167	TargetScan Human	Moderate (predicted)	TMEM187	TMEM187	1.768
hsa-miR-152	miR-148b-3p (and other miRNAs w/seed CAGUGCA)	2.167	TargetScan Human	Moderate (predicted)	TMEM50B	TMEM50B	1.249
hsa-miR-152	miR-148b-3p (and other miRNAs w/seed CAGUGCA)	2.167	TargetScan Human	High (predicted)	TMEM54	TMEM54	-1.469
hsa-miR-152	miR-148b-3p (and other miRNAs w/seed CAGUGCA)	2.167	TargetScan Human	Moderate (predicted)	TMEM97	TMEM97	-1.871
hsa-miR-152	miR-148b-3p (and other miRNAs w/seed CAGUGCA)	2.167	TargetScan Human	High (predicted)	TMSB10	TMSB10/TMSB4X	1.483	Actin Cytoskeleton Signaling ILK Signaling
hsa-miR-152	miR-148b-3p (and other miRNAs w/seed CAGUGCA)	2.167	TargetScan Human	High (predicted)	TNFRSF1B	TNFRSF1B	-1.589	Acute Phase Response Signaling Apoptosis Signaling Ceramide Signaling Crosstalk between Dendritic Cells and Natural Killer Cells Death Receptor Signaling Dendritic Cell Maturation Granulocyte Adhesion and Diapedesis HMGB1 Signaling Hepatic Cholestasis Hepatic Fibrosis / Hepatic Stellate Cell Activation IL-6 Signaling Induction of Apoptosis by HIV1 LPS/IL-1 Mediated Inhibition of RXR Function LXR/…
hsa-miR-152	miR-148b-3p (and other miRNAs w/seed CAGUGCA)	2.167	TargetScan Human	High (predicted)	TNPO1	TNPO1	-1.45	RAN Signaling
hsa-miR-152	miR-148b-3p (and other miRNAs w/seed CAGUGCA)	2.167	TargetScan Human	High (predicted)	TNPO3	TNPO3	-1.357
hsa-miR-152	miR-148b-3p (and other miRNAs w/seed CAGUGCA)	2.167	TargetScan Human	High (predicted)	TNRC6B	TNRC6B	1.309
hsa-miR-152	miR-148b-3p (and other miRNAs w/seed CAGUGCA)	2.167	TargetScan Human	High (predicted)	TPP1	TPP1	1.177	Telomerase Signaling
hsa-miR-152	miR-148b-3p (and other miRNAs w/seed CAGUGCA)	2.167	TargetScan Human	High (predicted),Moderate (predicted)	TRAK1	TRAK1	1.474	Mitochondrial Dysfunction
hsa-miR-152	miR-148b-3p (and other miRNAs w/seed CAGUGCA)	2.167	TargetScan Human	High (predicted)	TRAK2	TRAK2	1.262
hsa-miR-152	miR-148b-3p (and other miRNAs w/seed CAGUGCA)	2.167	TargetScan Human	Moderate (predicted)	TTC32	TTC32	1.484
hsa-miR-152	miR-148b-3p (and other miRNAs w/seed CAGUGCA)	2.167	TargetScan Human	High (predicted)	TXNIP	TXNIP	2.156
hsa-miR-152	miR-148b-3p (and other miRNAs w/seed CAGUGCA)	2.167	TargetScan Human	High (predicted)	UBAP2L	UBAP2L	1.638
hsa-miR-152	miR-148b-3p (and other miRNAs w/seed CAGUGCA)	2.167	TargetScan Human	Moderate (predicted)	UBE2L6	UBE2L6	1.563	Hypoxia Signaling in the Cardiovascular System Protein Ubiquitination Pathway
hsa-miR-152	miR-148b-3p (and other miRNAs w/seed CAGUGCA)	2.167	TargetScan Human	High (predicted)	UBE4B	UBE4B	1.195	Protein Ubiquitination Pathway
hsa-miR-152	miR-148b-3p (and other miRNAs w/seed CAGUGCA)	2.167	TargetScan Human	High (predicted)	UHMK1	UHMK1	-1.336	Breast Cancer Regulation by Stathmin1
hsa-miR-152	miR-148b-3p (and other miRNAs w/seed CAGUGCA)	2.167	TargetScan Human	High (predicted)	UHRF1	UHRF1	-2.734
hsa-miR-152	miR-148b-3p (and other miRNAs w/seed CAGUGCA)	2.167	TargetScan Human	High (predicted)	ULK3	ULK3	1.264
hsa-miR-152	miR-148b-3p (and other miRNAs w/seed CAGUGCA)	2.167	TargetScan Human	Moderate (predicted)	UQCRQ	UQCRQ	-1.214	Mitochondrial Dysfunction Oxidative Phosphorylation
hsa-miR-152	miR-148b-3p (and other miRNAs w/seed CAGUGCA)	2.167	TargetScan Human	High (predicted)	USF1	USF1	-1.392
hsa-miR-152	miR-148b-3p (and other miRNAs w/seed CAGUGCA)	2.167	TargetScan Human	Moderate (predicted)	USP37	USP37	-1.348	Protein Ubiquitination Pathway
hsa-miR-152	miR-148b-3p (and other miRNAs w/seed CAGUGCA)	2.167	TargetScan Human	High (predicted)	USP4	USP4	1.172	Protein Ubiquitination Pathway
hsa-miR-152	miR-148b-3p (and other miRNAs w/seed CAGUGCA)	2.167	TargetScan Human	High (predicted)	USP48	USP48	-1.258	Protein Ubiquitination Pathway
hsa-miR-152	miR-148b-3p (and other miRNAs w/seed CAGUGCA)	2.167	TargetScan Human	High (predicted)	VASH2	VASH2	-1.63
hsa-miR-152	miR-148b-3p (and other miRNAs w/seed CAGUGCA)	2.167	TargetScan Human	High (predicted)	TMEM49	VMP1	-1.257
hsa-miR-152	miR-148b-3p (and other miRNAs w/seed CAGUGCA)	2.167	TargetScan Human	High (predicted)	WASL	WASL	1.255	Actin Cytoskeleton Signaling Actin Nucleation by ARP-WASP Complex Axonal Guidance Signaling Cdc42 Signaling Clathrin-mediated Endocytosis Signaling Ephrin Receptor Signaling Epithelial Adherens Junction Signaling Germ Cell-Sertoli Cell Junction Signaling Integrin Signaling Leukocyte Extravasation Signaling PAK Signaling Regulation of Actin-based Motility by Rho RhoGDI Signaling Signaling by Rho F…
hsa-miR-152	miR-148b-3p (and other miRNAs w/seed CAGUGCA)	2.167	TargetScan Human	Moderate (predicted)	WDR19	WDR19	1.248
hsa-miR-152	miR-148b-3p (and other miRNAs w/seed CAGUGCA)	2.167	TargetScan Human	High (predicted)	WDR20	WDR20	1.177
hsa-miR-152	miR-148b-3p (and other miRNAs w/seed CAGUGCA)	2.167	TargetScan Human	Moderate (predicted)	WDR59	WDR59	1.3
hsa-miR-152	miR-148b-3p (and other miRNAs w/seed CAGUGCA)	2.167	TargetScan Human	High (predicted)	WHSC1	WHSC1	-1.274
hsa-miR-152	miR-148b-3p (and other miRNAs w/seed CAGUGCA)	2.167	TargetScan Human	High (predicted)	XPO4	XPO4	-1.238
hsa-miR-152	miR-148b-3p (and other miRNAs w/seed CAGUGCA)	2.167	TargetScan Human	High (predicted)	YPEL3	YPEL3	2.012
hsa-miR-152	miR-148b-3p (and other miRNAs w/seed CAGUGCA)	2.167	TargetScan Human	High (predicted)	BTBD15	ZBTB44	1.197
hsa-miR-152	miR-148b-3p (and other miRNAs w/seed CAGUGCA)	2.167	TargetScan Human	High (predicted)	ZC3H12C	ZC3H12C	-1.216
hsa-miR-152	miR-148b-3p (and other miRNAs w/seed CAGUGCA)	2.167	TargetScan Human	Moderate (predicted)	ZDHHC6	ZDHHC6	-1.269
hsa-miR-152	miR-148b-3p (and other miRNAs w/seed CAGUGCA)	2.167	TargetScan Human	High (predicted)	ZMAT3	ZMAT3	1.49
hsa-miR-152	miR-148b-3p (and other miRNAs w/seed CAGUGCA)	2.167	TargetScan Human	High (predicted)	ZNF217	ZNF217	1.479
hsa-miR-152	miR-148b-3p (and other miRNAs w/seed CAGUGCA)	2.167	TargetScan Human	Moderate (predicted)	ZNF544	ZNF544	-1.198
hsa-miR-152	miR-148b-3p (and other miRNAs w/seed CAGUGCA)	2.167	TargetScan Human	Moderate (predicted)	ZNF689	ZNF689	-1.377
hsa-miR-150	miR-150-5p (and other miRNAs w/seed CUCCCAA)	3.542	TargetScan Human	Moderate (predicted)	ABHD12	ABHD12	1.392	Triacylglycerol Degradation
hsa-miR-150	miR-150-5p (and other miRNAs w/seed CUCCCAA)	3.542	TargetScan Human	High (predicted)	ACO1	ACO1	-1.294	TCA Cycle II (Eukaryotic)
hsa-miR-150	miR-150-5p (and other miRNAs w/seed CUCCCAA)	3.542	TargetScan Human	High (predicted)	ACSL4	ACSL4	-1.191	Fatty Acid Activation Fatty Acid Î²-oxidation I LPS/IL-1 Mediated Inhibition of RXR Function Mitochondrial L-carnitine Shuttle Pathway Stearate Biosynthesis I (Animals) Type II Diabetes Mellitus Signaling Î³-linolenate Biosynthesis II (Animals)
hsa-miR-150	miR-150-5p (and other miRNAs w/seed CUCCCAA)	3.542	TargetScan Human	High (predicted)	ADARB1	ADARB1	1.499
hsa-miR-150	miR-150-5p (and other miRNAs w/seed CUCCCAA)	3.542	TargetScan Human	High (predicted)	ADIPOR2	ADIPOR2	-1.308	PPARÎ±/RXRÎ± Activation Type II Diabetes Mellitus Signaling
hsa-miR-150	miR-150-5p (and other miRNAs w/seed CUCCCAA)	3.542	TargetScan Human	Moderate (predicted)	ALG13	ALG13	-1.243	Dolichyl-diphosphooligosaccharide Biosynthesis
hsa-miR-150	miR-150-5p (and other miRNAs w/seed CUCCCAA)	3.542	TargetScan Human	Moderate (predicted)	ANKRD12	ANKRD12	1.437
hsa-miR-150	miR-150-5p (and other miRNAs w/seed CUCCCAA)	3.542	TargetScan Human	Moderate (predicted)	ANKRD50	ANKRD50	1.25
hsa-miR-150	miR-150-5p (and other miRNAs w/seed CUCCCAA)	3.542	TargetScan Human	Moderate (predicted)	ATAD3A	ATAD3A/ATAD3B	-1.455
hsa-miR-150	miR-150-5p (and other miRNAs w/seed CUCCCAA)	3.542	TargetScan Human	High (predicted)	ATP6V1H	ATP6V1H	1.289
hsa-miR-150	miR-150-5p (and other miRNAs w/seed CUCCCAA)	3.542	TargetScan Human	Moderate (predicted)	ATXN1L	ATXN1L	1.173
hsa-miR-150	miR-150-5p (and other miRNAs w/seed CUCCCAA)	3.542	TargetScan Human	High (predicted)	BASP1	BASP1	1.872
hsa-miR-150	miR-150-5p (and other miRNAs w/seed CUCCCAA)	3.542	TargetScan Human	High (predicted)	BET1	BET1	-1.522
hsa-miR-150	miR-150-5p (and other miRNAs w/seed CUCCCAA)	3.542	TargetScan Human	Moderate (predicted)	BTN3A2	BTN3A2	-1.226
hsa-miR-150	miR-150-5p (and other miRNAs w/seed CUCCCAA)	3.542	TargetScan Human	High (predicted)	BZRAP1	BZRAP1	1.395
hsa-miR-150	miR-150-5p (and other miRNAs w/seed CUCCCAA)	3.542	TargetScan Human	Moderate (predicted)	CALML4	CALML4	1.283
hsa-miR-150	miR-150-5p (and other miRNAs w/seed CUCCCAA)	3.542	TargetScan Human	High (predicted)	CALU	CALU	-1.442
hsa-miR-150	miR-150-5p (and other miRNAs w/seed CUCCCAA)	3.542	TargetScan Human	Moderate (predicted)	CAMK1D	CAMK1D	-1.193	Breast Cancer Regulation by Stathmin1 Calcium Signaling Chemokine Signaling Glioma Signaling Neuropathic Pain Signaling In Dorsal Horn Neurons Role of NFAT in Cardiac Hypertrophy Thrombin Signaling Xenobiotic Metabolism Signaling cAMP-mediated signaling
hsa-miR-150	miR-150-5p (and other miRNAs w/seed CUCCCAA)	3.542	TargetScan Human	High (predicted)	CAMK2G	CAMK2G	-1.237	B Cell Receptor Signaling Breast Cancer Regulation by Stathmin1 CREB Signaling in Neurons Calcium Signaling Chemokine Signaling Crosstalk between Dendritic Cells and Natural Killer Cells G-Protein Coupled Receptor Signaling GM-CSF Signaling GNRH Signaling Glioma Signaling Melatonin Signaling Molecular Mechanisms of Cancer Neuropathic Pain Signaling In Dorsal Horn Neurons PI3K Signaling in B Lymph…
hsa-miR-150	miR-150-5p (and other miRNAs w/seed CUCCCAA)	3.542	TargetScan Human	High (predicted)	CAST	CAST	1.325	Regulation of Cellular Mechanics by Calpain Protease
hsa-miR-150	miR-150-5p (and other miRNAs w/seed CUCCCAA)	3.542	TargetScan Human	High (predicted)	CBL	CBL	1.33	14-3-3-mediated Signaling Clathrin-mediated Endocytosis Signaling Ephrin B Signaling Erythropoietin Signaling FLT3 Signaling in Hematopoietic Progenitor Cells FcÎ³ Receptor-mediated Phagocytosis in Macrophages and Monocytes Insulin Receptor Signaling Molecular Mechanisms of Cancer PI3K Signaling in B Lymphocytes PTEN Signaling Protein Ubiquitination Pathway RANK Signaling in Osteoclasts Role of O…
hsa-miR-150	miR-150-5p (and other miRNAs w/seed CUCCCAA)	3.542	TargetScan Human	Moderate (predicted)	CCR2	CCR2	-1.165	Atherosclerosis Signaling MSP-RON Signaling Pathway
hsa-miR-150	miR-150-5p (and other miRNAs w/seed CUCCCAA)	3.542	TargetScan Human	High (predicted)	CD44	CD44	-1.252	Chondroitin Sulfate Degradation (Metazoa) Dermatan Sulfate Degradation (Metazoa) Glioma Invasiveness Signaling Leukocyte Extravasation Signaling Ovarian Cancer Signaling Rac Signaling RhoGDI Signaling Wnt/Î²-catenin Signaling
hsa-miR-150	miR-150-5p (and other miRNAs w/seed CUCCCAA)	3.542	TargetScan Human	High (predicted)	CDAN1	CDAN1	-1.211
hsa-miR-150	miR-150-5p (and other miRNAs w/seed CUCCCAA)	3.542	TargetScan Human	High (predicted)	CDKN1B	CDKN1B	1.268	14-3-3-mediated Signaling Antiproliferative Role of Somatostatin Receptor 2 Antiproliferative Role of TOB in T Cell Signaling Aryl Hydrocarbon Receptor Signaling Breast Cancer Regulation by Stathmin1 Cell Cycle: G1/S Checkpoint Regulation Chronic Myeloid Leukemia Signaling Cyclins and Cell Cycle Regulation ErbB2-ErbB3 Signaling Estrogen-mediated S-phase Entry Glioblastoma Multiforme Signaling HER…
hsa-miR-150	miR-150-5p (and other miRNAs w/seed CUCCCAA)	3.542	TargetScan Human	Moderate (predicted)	CEACAM1	CEACAM1	1.399
hsa-miR-150	miR-150-5p (and other miRNAs w/seed CUCCCAA)	3.542	TargetScan Human	Moderate (predicted)	CELSR3	CELSR3	1.363
hsa-miR-150	miR-150-5p (and other miRNAs w/seed CUCCCAA)	3.542	TargetScan Human	High (predicted)	CCDC21	CEP85	-1.738
hsa-miR-150	miR-150-5p (and other miRNAs w/seed CUCCCAA)	3.542	TargetScan Human	Moderate (predicted)	LASS5	CERS5	1.413
hsa-miR-150	miR-150-5p (and other miRNAs w/seed CUCCCAA)	3.542	TargetScan Human	Moderate (predicted)	CFLAR	CFLAR	2.014	Death Receptor Signaling Molecular Mechanisms of Cancer PEDF Signaling Retinoic acid Mediated Apoptosis Signaling
hsa-miR-150	miR-150-5p (and other miRNAs w/seed CUCCCAA)	3.542	TargetScan Human	Moderate (predicted)	CHURC1	CHURC1	1.27
hsa-miR-150	miR-150-5p (and other miRNAs w/seed CUCCCAA)	3.542	TargetScan Human	Moderate (predicted)	CLDND1	CLDND1	-1.297
hsa-miR-150	miR-150-5p (and other miRNAs w/seed CUCCCAA)	3.542	TargetScan Human	Moderate (predicted)	CLSPN	CLSPN	-1.178	Role of CHK Proteins in Cell Cycle Checkpoint Control
hsa-miR-150	miR-150-5p (and other miRNAs w/seed CUCCCAA)	3.542	TargetScan Human	Moderate (predicted)	CNOT7	CNOT7	-1.415	Cell Cycle Regulation by BTG Family Proteins
hsa-miR-150	miR-150-5p (and other miRNAs w/seed CUCCCAA)	3.542	TargetScan Human	High (predicted)	COL4A4	COL4A4	1.215
hsa-miR-150	miR-150-5p (and other miRNAs w/seed CUCCCAA)	3.542	TargetScan Human	Moderate (predicted)	CTNNB1	CTNNB1	-1.24	Basal Cell Carcinoma Signaling Colorectal Cancer Metastasis Signaling Endometrial Cancer Signaling Ephrin B Signaling Epithelial Adherens Junction Signaling Factors Promoting Cardiogenesis in Vertebrates Gap Junction Signaling Germ Cell-Sertoli Cell Junction Signaling Glioblastoma Multiforme Signaling GÎ±12/13 Signaling Human Embryonic Stem Cell Pluripotency ILK Signaling Leukocyte Extravasation …
hsa-miR-150	miR-150-5p (and other miRNAs w/seed CUCCCAA)	3.542	TargetScan Human	High (predicted)	CYB561D1	CYB561D1	1.658
hsa-miR-150	miR-150-5p (and other miRNAs w/seed CUCCCAA)	3.542	TargetScan Human	High (predicted)	PSCD1	CYTH1	1.257
hsa-miR-150	miR-150-5p (and other miRNAs w/seed CUCCCAA)	3.542	TargetScan Human	Moderate (predicted)	DAB2	DAB2	-1.307	Clathrin-mediated Endocytosis Signaling
hsa-miR-150	miR-150-5p (and other miRNAs w/seed CUCCCAA)	3.542	TargetScan Human	Moderate (predicted)	DCAF16	DCAF16	-1.239
hsa-miR-150	miR-150-5p (and other miRNAs w/seed CUCCCAA)	3.542	TargetScan Human	Moderate (predicted)	DCAF6	DCAF6	1.388
hsa-miR-150	miR-150-5p (and other miRNAs w/seed CUCCCAA)	3.542	TargetScan Human	Moderate (predicted)	DEDD	DEDD	1.292
hsa-miR-150	miR-150-5p (and other miRNAs w/seed CUCCCAA)	3.542	TargetScan Human	Moderate (predicted)	DHX36	DHX36	1.223
hsa-miR-150	miR-150-5p (and other miRNAs w/seed CUCCCAA)	3.542	TargetScan Human	Moderate (predicted)	DPF2	DPF2	1.338
hsa-miR-150	miR-150-5p (and other miRNAs w/seed CUCCCAA)	3.542	TargetScan Human	Moderate (predicted)	DUSP10	DUSP10	1.452	3-phosphoinositide Biosynthesis 3-phosphoinositide Degradation D-myo-inositol (1,4,5,6)-Tetrakisphosphate Biosynthesis D-myo-inositol (3,4,5,6)-tetrakisphosphate Biosynthesis D-myo-inositol-5-phosphate Metabolism Protein Kinase A Signaling SAPK/JNK Signaling Superpathway of Inositol Phosphate Compounds p38 MAPK Signaling
hsa-miR-150	miR-150-5p (and other miRNAs w/seed CUCCCAA)	3.542	TargetScan Human	Moderate (predicted)	DUSP16	DUSP16	-1.203	3-phosphoinositide Biosynthesis 3-phosphoinositide Degradation D-myo-inositol (1,4,5,6)-Tetrakisphosphate Biosynthesis D-myo-inositol (3,4,5,6)-tetrakisphosphate Biosynthesis D-myo-inositol-5-phosphate Metabolism Protein Kinase A Signaling Superpathway of Inositol Phosphate Compounds
hsa-miR-150	miR-150-5p (and other miRNAs w/seed CUCCCAA)	3.542	TargetScan Human	High (predicted)	DUSP3	DUSP3	-1.201	Protein Kinase A Signaling
hsa-miR-150	miR-150-5p (and other miRNAs w/seed CUCCCAA)	3.542	TargetScan Human	High (predicted)	DYRK1A	DYRK1A	1.436	Pyridoxal 5'-phosphate Salvage Pathway Salvage Pathways of Pyrimidine Ribonucleotides Sonic Hedgehog Signaling
hsa-miR-150	miR-150-5p (and other miRNAs w/seed CUCCCAA)	3.542	TargetScan Human	High (predicted)	EIF4B	EIF4B	1.354	mTOR Signaling
hsa-miR-150	miR-150-5p (and other miRNAs w/seed CUCCCAA)	3.542	TargetScan Human	Moderate (predicted)	EIF5	EIF5	-1.276	EIF2 Signaling
hsa-miR-150	miR-150-5p (and other miRNAs w/seed CUCCCAA)	3.542	TargetScan Human	High (predicted)	KIAA1632	EPG5	1.165
hsa-miR-150	miR-150-5p (and other miRNAs w/seed CUCCCAA)	3.542	TargetScan Human	Moderate (predicted)	ERO1L	ERO1L	-1.186
hsa-miR-150	miR-150-5p (and other miRNAs w/seed CUCCCAA)	3.542	TargetScan Human	High (predicted)	FADS1	FADS1	-2.348	Oleate Biosynthesis II (Animals) Î³-linolenate Biosynthesis II (Animals)
hsa-miR-150	miR-150-5p (and other miRNAs w/seed CUCCCAA)	3.542	TargetScan Human	High (predicted)	FAM117B	FAM117B	1.231
hsa-miR-150	miR-150-5p (and other miRNAs w/seed CUCCCAA)	3.542	TargetScan Human	Moderate (predicted)	FAM160B2	FAM160B2	1.214
hsa-miR-150	miR-150-5p (and other miRNAs w/seed CUCCCAA)	3.542	TargetScan Human	High (predicted)	FAM73A	FAM73A	1.242
hsa-miR-150	miR-150-5p (and other miRNAs w/seed CUCCCAA)	3.542	TargetScan Human	Moderate (predicted)	FANCD2	FANCD2	-1.671	ATM Signaling Hereditary Breast Cancer Signaling Molecular Mechanisms of Cancer Role of BRCA1 in DNA Damage Response
hsa-miR-150	miR-150-5p (and other miRNAs w/seed CUCCCAA)	3.542	TargetScan Human	Moderate (predicted)	FBXL5	FBXL5	1.294
hsa-miR-150	miR-150-5p (and other miRNAs w/seed CUCCCAA)	3.542	TargetScan Human	High (predicted)	FBXW11	FBXW11	1.202
hsa-miR-150	miR-150-5p (and other miRNAs w/seed CUCCCAA)	3.542	TargetScan Human	Moderate (predicted)	FEZ2	FEZ2	1.553
