# Supplementary material for: Ectopic MicroRNA-150-5p Transcription Sensitizes Glucocorticoid Therapy Response in MM1S Multiple Myeloma Cells but Fails to Overcome Hormone Therapy Resistance in MM1R Cells
Source: PLoS One. 2014 Dec 4;9(12):e113842. doi: 10.1371/journal.pone.0113842 (PMC4256227; doi:10.1371/journal.pone.0113842)
Supplement: Table S2 — Crosscomparison of 1203 Dex responsive target genes from MM1S cells exposed for 72 h to 1 µM Dex (gene selection was done based on p-value <0.05 and absolute fold change >1.5) and 3626 predicted hsa-mir-150-5p targets via the miRWalk database (prediction by at least 4 out of 10 available algorithms, i.e. DIANAmT, miRanda, miRDB, miRWalk, RNAhybrid, PICTAR4, PICTAR5, PITA, RNA22 and Targetscan) 196 common mRNA/gene targets were identified in MM1S, which remain unaffected in MM1R cells. (XLSX) [file pone.0113842.s002.xlsx]

## Sheet: mir-150 predicted
MicroRNA	Gene	DIANAmT	miRanda	miRDB	miRWalk	RNAhybrid	PICTAR4	PICTAR5	PITA	RNA22	Targetscan	SUM
hsa-miR-150	BASP1	1	1	1	1	1	0	1	1	1	1	9
hsa-miR-150	EGR2	1	1	1	1	1	0	1	1	1	1	9
hsa-miR-150	MBD6	1	1	1	1	1	0	1	0	1	1	8
hsa-miR-150	PAPPA	1	1	1	1	1	0	1	1	0	1	8
hsa-miR-150	ARHGEF10L	1	1	0	1	1	0	1	1	1	1	8
hsa-miR-150	NEUROD6	1	1	1	1	0	0	1	1	1	1	8
hsa-miR-150	MAP3K12	1	1	0	1	1	0	1	1	1	1	8
hsa-miR-150	PLXNC1	1	1	0	1	1	0	1	0	1	1	7
hsa-miR-150	TESK2	1	1	0	1	1	0	1	0	1	1	7
hsa-miR-150	IPO8	1	1	1	1	0	0	1	0	1	1	7
hsa-miR-150	PPARGC1A	1	1	1	1	1	0	1	0	0	1	7
hsa-miR-150	B3GNT1	1	1	0	1	0	0	1	1	1	1	7
hsa-miR-150	TRIM9	1	1	1	1	0	0	1	1	0	1	7
hsa-miR-150	FOXN4	1	1	0	1	0	0	1	1	1	1	7
hsa-miR-150	C16orf63	1	1	1	1	0	0	1	1	0	1	7
hsa-miR-150	COL1A1	1	1	0	1	1	0	1	0	1	1	7
hsa-miR-150	CPD	1	1	1	1	1	0	1	0	0	1	7
hsa-miR-150	CTH	1	1	1	1	0	0	1	0	1	1	7
hsa-miR-150	TSC22D3	1	1	0	1	1	0	1	0	1	1	7
hsa-miR-150	EPHB2	1	1	0	1	1	0	1	0	1	1	7
hsa-miR-150	ETF1	1	1	1	1	1	0	1	0	0	1	7
hsa-miR-150	RASGEF1A	1	1	0	1	1	0	1	0	1	1	7
hsa-miR-150	ZFP30	1	1	1	1	0	0	1	1	0	1	7
hsa-miR-150	LMTK2	1	1	1	1	0	0	1	1	0	1	7
hsa-miR-150	MRPS27	1	1	0	1	1	0	1	1	0	1	7
hsa-miR-150	METAP1	1	1	1	1	0	0	1	0	1	1	7
hsa-miR-150	ARFIP2	1	1	0	1	1	0	1	0	1	1	7
hsa-miR-150	MTCH2	1	1	1	1	1	0	1	0	0	1	7
hsa-miR-150	IFIT5	1	1	1	1	1	0	1	0	0	1	7
hsa-miR-150	CCDC69	1	1	1	1	0	0	1	1	0	1	7
hsa-miR-150	GDI1	1	1	0	1	1	0	1	0	1	1	7
hsa-miR-150	AMFR	1	1	0	1	0	0	1	1	1	1	7
hsa-miR-150	BBC3	1	1	0	1	1	0	1	0	1	1	7
hsa-miR-150	TUBGCP4	1	1	0	1	0	0	1	1	1	1	7
hsa-miR-150	RBMXL2	1	1	1	1	0	0	1	0	1	1	7
hsa-miR-150	GLDC	1	1	0	1	1	0	1	0	1	1	7
hsa-miR-150	STK39	1	1	0	1	1	0	1	0	1	1	7
hsa-miR-150	GLP1R	1	1	1	1	1	0	1	0	0	1	7
hsa-miR-150	HOXA2	1	1	1	1	0	0	1	0	1	1	7
hsa-miR-150	IFRD1	1	1	1	1	0	0	1	0	1	1	7
hsa-miR-150	INHBA	1	1	0	1	0	0	1	1	1	1	7
hsa-miR-150	LHFPL4	1	1	0	1	0	0	1	1	1	1	7
hsa-miR-150	KCNJ3	1	1	0	1	0	0	1	1	1	1	7
hsa-miR-150	RANBP5	1	1	1	1	0	0	1	1	0	1	7
hsa-miR-150	NEDD8	1	1	0	1	1	0	1	0	1	1	7
hsa-miR-150	NEFM	1	1	0	1	1	0	1	0	1	1	7
hsa-miR-150	NID1	1	1	1	1	0	0	1	1	0	1	7
hsa-miR-150	PA2G4	1	1	0	1	1	0	1	0	1	1	7
hsa-miR-150	SIDT2	1	1	0	1	0	0	1	1	1	1	7
hsa-miR-150	C3orf18	1	1	0	1	1	0	1	1	0	1	7
hsa-miR-150	ATP6V1H	1	1	1	1	0	0	1	0	1	1	7
hsa-miR-150	PFN2	1	1	0	1	1	0	1	0	1	1	7
hsa-miR-150	PLP2	1	1	1	1	1	0	1	0	0	1	7
hsa-miR-150	PPP1R3A	1	1	1	1	0	0	1	1	0	1	7
hsa-miR-150	MCM10	1	1	1	1	0	0	1	1	0	1	7
hsa-miR-150	TMEM55A	1	1	1	1	0	0	1	0	1	1	7
hsa-miR-150	IQWD1	1	1	1	1	0	0	1	0	1	1	7
hsa-miR-150	PRKDC	1	1	1	1	0	0	1	0	1	1	7
hsa-miR-150	HRASLS	1	1	1	1	0	0	1	1	0	1	7
hsa-miR-150	PTK7	1	1	0	1	0	0	1	1	1	1	7
hsa-miR-150	SLAIN2	1	1	1	1	0	0	1	1	0	1	7
hsa-miR-150	LRRC4	1	1	0	1	1	0	1	0	1	1	7
hsa-miR-150	CENTD3	1	1	0	1	1	0	1	0	1	1	7
hsa-miR-150	ACBD3	1	1	0	1	1	0	1	0	1	1	7
hsa-miR-150	STIM1	1	1	0	1	0	0	1	1	1	1	7
hsa-miR-150	STX5	1	1	0	1	1	0	1	0	1	1	7
hsa-miR-150	VAMP2	0	1	1	1	1	0	1	0	1	1	7
hsa-miR-150	NR2F2	1	1	1	1	1	0	1	0	0	1	7
hsa-miR-150	VEZF1	1	1	1	1	1	0	1	0	0	1	7
hsa-miR-150	CACNB3	1	1	0	1	1	0	1	0	1	1	7
hsa-miR-150	ADIPOR2	1	1	1	1	0	0	1	1	0	1	7
hsa-miR-150	SH3TC2	1	1	1	1	0	0	1	0	1	1	7
hsa-miR-150	FLJ12529	1	1	1	1	0	0	1	0	1	1	7
hsa-miR-150	GGNBP2	1	1	0	1	1	0	1	0	1	1	7
hsa-miR-150	CALCR	1	1	0	1	1	0	1	0	1	1	7
hsa-miR-150	CYB5B	1	1	1	1	0	0	1	1	0	1	7
hsa-miR-150	STMN4	1	1	0	1	1	0	1	0	1	1	7
hsa-miR-150	CAMK2G	1	1	1	1	0	0	1	1	0	1	7
hsa-miR-150	CAPN6	1	1	0	1	1	0	1	0	1	1	7
hsa-miR-150	MYPN	1	1	1	1	0	0	1	0	1	1	7
hsa-miR-150	ZNRF1	1	1	0	1	0	0	1	1	1	1	7
hsa-miR-150	PKP4	1	1	1	1	1	0	1	0	0	1	7
hsa-miR-150	ZCCHC3	1	1	1	1	1	0	1	0	0	1	7
hsa-miR-150	EIF4G3	1	1	0	1	1	0	1	0	1	1	7
hsa-miR-150	HN1L	1	1	1	1	0	0	1	1	0	1	7
hsa-miR-150	SART1	1	1	0	1	0	0	1	1	1	1	7
hsa-miR-150	ZW10	1	1	1	1	0	0	1	0	1	1	7
hsa-miR-150	RAB9A	1	1	0	1	1	0	1	0	1	1	7
hsa-miR-150	EIF2AK3	1	1	0	1	0	0	1	1	1	1	7
hsa-miR-150	TMEM24	1	1	0	1	1	0	1	0	1	1	7
hsa-miR-150	TOMM70A	1	1	1	1	0	0	1	1	0	1	7
hsa-miR-150	MRC2	1	1	0	1	1	0	1	0	1	1	7
hsa-miR-150	KLHL3	1	1	1	0	1	0	1	1	0	1	7
hsa-miR-150	ZBTB4	1	1	1	0	1	0	1	1	0	1	7
hsa-miR-150	AKT3	1	1	0	1	1	0	1	0	0	1	6
hsa-miR-150	GNPDA1	1	1	0	1	0	0	1	1	0	1	6
hsa-miR-150	MAMLD1	1	1	1	1	0	0	1	0	0	1	6
hsa-miR-150	ABCF2	1	1	0	1	0	0	1	0	1	1	6
hsa-miR-150	ATP9A	1	1	0	1	0	0	1	0	1	1	6
hsa-miR-150	USH1C	1	1	0	1	0	0	1	0	1	1	6
hsa-miR-150	UST	1	1	0	1	1	0	1	0	0	1	6
hsa-miR-150	SGK2	1	1	0	1	0	0	1	1	0	1	6
hsa-miR-150	ACTR1A	1	1	0	1	1	0	1	0	0	1	6
hsa-miR-150	OLIG2	1	1	1	1	0	0	1	0	0	1	6
hsa-miR-150	KLRG1	1	1	0	1	0	0	1	1	0	1	6
hsa-miR-150	GDF11	1	1	0	1	0	0	1	0	1	1	6
hsa-miR-150	TRIB1	1	1	1	1	0	0	1	0	0	1	6
hsa-miR-150	CDKN1B	1	1	0	1	0	0	1	0	1	1	6
hsa-miR-150	SPEG	1	1	0	1	0	0	1	0	1	1	6
hsa-miR-150	SEMA3A	1	1	1	1	0	0	1	0	0	1	6
hsa-miR-150	SCML2	1	1	0	1	0	0	1	1	0	1	6
hsa-miR-150	ARIH2	1	1	0	1	0	0	1	0	1	1	6
hsa-miR-150	TUBGCP3	1	1	0	1	0	0	1	0	1	1	6
hsa-miR-150	GLRX3	0	1	1	1	0	0	1	0	1	1	6
hsa-miR-150	CD226	1	1	1	1	0	0	1	0	0	1	6
hsa-miR-150	KIF1C	1	1	0	1	0	0	1	0	1	1	6
hsa-miR-150	FTCD	1	1	0	1	0	0	1	0	1	1	6
hsa-miR-150	SLC27A4	1	1	0	1	0	0	1	0	1	1	6
hsa-miR-150	TLK2	1	1	0	1	0	0	1	0	1	1	6
hsa-miR-150	POLS	1	1	1	1	0	0	1	0	0	1	6
hsa-miR-150	ADAMTS5	1	1	1	1	0	0	1	0	0	1	6
hsa-miR-150	PRDM7	1	1	0	1	0	0	1	1	0	1	6
hsa-miR-150	DMC1	1	1	0	1	0	0	1	0	1	1	6
hsa-miR-150	TNRC4	1	1	0	1	0	0	1	0	1	1	6
hsa-miR-150	ADCY6	1	1	0	1	0	0	1	1	0	1	6
hsa-miR-150	RASSF8	1	1	1	1	0	0	1	0	0	1	6
hsa-miR-150	RNF139	1	1	0	1	0	0	1	0	1	1	6
hsa-miR-150	PRRT2	1	1	0	1	1	0	1	0	0	1	6
hsa-miR-150	PDAP1	1	1	0	1	0	0	1	1	0	1	6
hsa-miR-150	CHRNA3	1	1	0	1	0	0	1	1	0	1	6
hsa-miR-150	CHRNB2	1	1	1	1	0	0	1	0	0	1	6
hsa-miR-150	RAB3C	1	1	0	1	0	0	1	0	1	1	6
hsa-miR-150	WDR17	1	1	1	1	0	0	1	0	0	1	6
hsa-miR-150	TADA1L	0	1	1	1	1	0	1	0	0	1	6
hsa-miR-150	GALNTL2	1	1	0	1	0	0	1	1	0	1	6
hsa-miR-150	PIK3AP1	1	1	1	1	0	0	1	0	0	1	6
hsa-miR-150	GSTO2	1	1	0	1	0	0	1	0	1	1	6
hsa-miR-150	C10orf104	1	1	0	1	0	0	1	1	0	1	6
hsa-miR-150	CLTC	1	1	0	1	0	0	1	0	1	1	6
hsa-miR-150	TTC8	1	1	0	1	0	0	1	0	1	1	6
hsa-miR-150	C15orf40	1	1	0	1	0	0	1	1	0	1	6
hsa-miR-150	C1orf96	1	1	0	1	1	0	1	0	0	1	6
hsa-miR-150	VSTM2L	1	1	0	1	1	0	1	0	0	1	6
hsa-miR-150	COL4A4	1	1	0	1	1	0	1	0	0	1	6
hsa-miR-150	CHMP4B	1	1	0	1	0	0	1	0	1	1	6
hsa-miR-150	LOC130074	1	1	1	1	0	0	1	0	0	1	6
hsa-miR-150	TMEM155	1	1	1	1	0	0	1	0	0	1	6
hsa-miR-150	ZNF474	1	1	0	1	1	0	1	0	0	1	6
hsa-miR-150	C7orf31	1	1	1	1	0	0	1	0	0	1	6
hsa-miR-150	CREB1	1	1	0	1	0	0	1	0	1	1	6
hsa-miR-150	CRK	1	1	0	1	0	0	1	0	1	1	6
hsa-miR-150	MUC17	1	1	0	1	0	0	1	1	0	1	6
hsa-miR-150	MYO3B	1	1	0	1	0	0	1	0	1	1	6
hsa-miR-150	SLC32A1	1	1	0	1	0	0	1	0	1	1	6
hsa-miR-150	ADPRH	1	1	0	1	0	0	1	1	0	1	6
hsa-miR-150	KDELC2	1	1	1	1	0	0	1	0	0	1	6
hsa-miR-150	GLT1D1	1	1	1	1	0	0	1	0	0	1	6
hsa-miR-150	C13orf30	1	1	0	1	0	0	1	1	0	1	6
hsa-miR-150	ZNF784	1	1	0	1	1	0	1	0	0	1	6
hsa-miR-150	ZNF582	1	1	1	1	0	0	1	0	0	1	6
hsa-miR-150	ZNF362	1	1	0	1	0	0	1	0	1	1	6
hsa-miR-150	BTLA	1	1	1	1	0	0	1	0	0	1	6
hsa-miR-150	ZMAT2	1	1	0	1	0	0	1	0	1	1	6
hsa-miR-150	ARSK	1	1	0	1	0	0	1	0	1	1	6
hsa-miR-150	AMZ1	1	1	0	1	0	0	1	1	0	1	6
hsa-miR-150	FAM84B	1	1	0	1	0	0	1	1	0	1	6
hsa-miR-150	RLBP1L1	1	1	1	1	0	0	1	0	0	1	6
hsa-miR-150	CAMSAP1	1	1	1	1	0	0	1	0	0	1	6
hsa-miR-150	AARS	1	1	0	1	0	0	1	0	1	1	6
hsa-miR-150	DAB2	1	1	0	1	0	0	1	0	1	1	6
hsa-miR-150	MGC24039	1	1	1	1	0	0	1	0	0	1	6
hsa-miR-150	FAM134C	1	1	0	1	0	0	1	1	0	1	6
hsa-miR-150	TMEM92	1	1	0	1	0	0	1	1	0	1	6
hsa-miR-150	KANK4	1	1	1	1	0	0	1	0	0	1	6
hsa-miR-150	OLIG3	1	1	0	1	0	0	1	0	1	1	6
hsa-miR-150	ADAMTS19	1	1	0	1	0	0	1	0	1	1	6
hsa-miR-150	DYNC1H1	1	1	0	1	0	0	1	0	1	1	6
hsa-miR-150	DOCK2	1	1	0	1	0	0	1	0	1	1	6
hsa-miR-150	RCAN1	1	1	0	1	0	0	1	1	0	1	6
hsa-miR-150	DVL2	1	1	0	1	0	0	1	0	1	1	6
hsa-miR-150	EDA	1	1	0	1	1	0	1	0	0	1	6
hsa-miR-150	CELSR3	1	1	0	1	0	0	1	0	1	1	6
hsa-miR-150	MEGF9	1	1	1	1	0	0	1	0	0	1	6
hsa-miR-150	FAM71C	1	1	0	1	0	0	1	1	0	1	6
hsa-miR-150	C1orf69	1	1	1	1	0	0	1	0	0	1	6
hsa-miR-150	TRIM65	1	1	0	1	0	0	1	1	0	1	6
hsa-miR-150	TAPT1	1	1	0	1	1	0	1	0	0	1	6
hsa-miR-150	LASS3	1	1	0	1	0	0	1	1	0	1	6
hsa-miR-150	C3orf58	1	1	1	1	0	0	1	0	0	1	6
hsa-miR-150	EREG	1	1	1	1	0	0	1	0	0	1	6
hsa-miR-150	ETS2	1	1	0	1	0	0	1	1	0	1	6
hsa-miR-150	ALDH1B1	1	1	1	1	0	0	1	0	0	1	6
hsa-miR-150	ZNF25	1	1	1	1	0	0	1	0	0	1	6
hsa-miR-150	TDRD6	1	1	1	1	0	0	1	0	0	1	6
hsa-miR-150	FOXK1	1	1	1	1	0	0	1	0	0	1	6
hsa-miR-150	FCN2	1	1	0	1	0	0	1	1	0	1	6
hsa-miR-150	C7orf51	1	1	0	1	0	0	1	0	1	1	6
hsa-miR-150	ITGA11	1	1	0	1	0	0	1	0	1	1	6
hsa-miR-150	ATF5	1	1	1	1	0	0	1	0	0	1	6
hsa-miR-150	RASA3	1	1	1	1	0	0	1	0	0	1	6
hsa-miR-150	BAHD1	1	1	0	1	0	0	1	1	0	1	6
hsa-miR-150	SEPHS2	1	1	0	1	1	0	1	0	0	1	6
hsa-miR-150	FOXF2	1	1	0	1	0	0	1	1	0	1	6
hsa-miR-150	SORCS3	1	1	0	1	0	0	1	0	1	1	6
hsa-miR-150	TMCC1	1	1	1	1	0	0	1	0	0	1	6
hsa-miR-150	PDXDC1	1	1	0	1	0	0	1	1	0	1	6
hsa-miR-150	PDS5B	1	1	0	1	0	0	1	1	0	1	6
hsa-miR-150	TXNDC4	1	1	0	1	1	0	1	0	0	1	6
hsa-miR-150	GPATCH8	1	1	0	1	1	0	1	0	0	1	6
hsa-miR-150	JMJD3	1	1	0	1	0	0	1	0	1	1	6
hsa-miR-150	CEP68	1	1	1	1	0	0	1	0	0	1	6
hsa-miR-150	ARL6IP1	1	1	0	1	1	0	1	0	0	1	6
hsa-miR-150	ZFR2	1	1	1	1	0	0	1	0	0	1	6
hsa-miR-150	TBC1D12	1	1	0	1	0	0	1	0	1	1	6
hsa-miR-150	COBL	1	1	1	1	0	0	1	0	0	1	6
hsa-miR-150	ANKRD12	1	1	0	1	0	0	1	1	0	1	6
hsa-miR-150	FMO2	1	1	1	1	0	0	1	0	0	1	6
hsa-miR-150	CLEC16A	1	1	0	1	0	0	1	1	0	1	6
hsa-miR-150	FBXW11	1	1	0	1	1	0	1	0	0	1	6
hsa-miR-150	SMG6	1	1	0	1	0	0	1	0	1	1	6
hsa-miR-150	ANGEL1	1	1	0	1	0	0	1	1	0	1	6
hsa-miR-150	PPP1R13B	1	1	0	1	1	0	1	0	0	1	6
hsa-miR-150	SIRT1	1	1	0	1	0	0	1	0	1	1	6
hsa-miR-150	ICMT	1	1	1	1	0	0	1	0	0	1	6
hsa-miR-150	PHF3	1	1	1	1	0	0	1	0	0	1	6
hsa-miR-150	TGDS	1	1	0	1	0	0	1	0	1	1	6
hsa-miR-150	MMD	1	1	0	1	0	0	1	0	1	1	6
hsa-miR-150	DNPEP	1	1	0	1	0	0	1	0	1	1	6
hsa-miR-150	CNOT6L	1	1	0	1	0	0	1	1	0	1	6
hsa-miR-150	FNDC5	1	1	0	1	1	0	1	0	0	1	6
hsa-miR-150	FAM26C	1	1	1	1	0	0	1	0	0	1	6
hsa-miR-150	GABRA4	1	1	1	1	0	0	1	0	0	1	6
hsa-miR-150	NEGR1	1	1	0	1	0	0	1	1	0	1	6
hsa-miR-150	GAK	1	1	0	1	0	0	1	0	1	1	6
hsa-miR-150	DFNB31	1	1	0	1	0	0	1	0	1	1	6
hsa-miR-150	INTS7	1	1	0	1	0	0	1	0	1	1	6
hsa-miR-150	AHCTF1	1	1	0	1	0	0	1	0	1	1	6
hsa-miR-150	ALS2CL	1	1	0	1	0	0	1	1	0	1	6
hsa-miR-150	ZDHHC5	1	1	0	1	0	0	1	0	1	1	6
hsa-miR-150	SGMS1	1	1	0	1	1	0	1	0	0	1	6
hsa-miR-150	NSL1	1	1	1	1	0	0	1	0	0	1	6
hsa-miR-150	FAM32A	1	1	1	1	0	0	1	0	0	1	6
hsa-miR-150	CYP4X1	1	1	1	1	0	0	1	0	0	1	6
hsa-miR-150	SUSD5	1	1	1	1	0	0	1	0	0	1	6
hsa-miR-150	GLCE	1	1	1	1	0	0	1	0	0	1	6
hsa-miR-150	ERC2	1	1	0	1	0	0	1	1	0	1	6
hsa-miR-150	ABHD12	1	0	0	1	0	0	1	1	1	1	6
hsa-miR-150	WSB1	1	1	0	1	0	0	1	0	1	1	6
hsa-miR-150	GATA3	1	1	0	1	0	0	1	0	1	1	6
hsa-miR-150	GBE1	1	1	0	1	0	0	1	0	1	1	6
hsa-miR-150	GCHFR	1	1	0	1	0	0	1	1	0	1	6
hsa-miR-150	MDGA1	1	1	1	1	0	0	1	0	0	1	6
hsa-miR-150	RANBP6	1	1	0	1	0	0	1	0	1	1	6
hsa-miR-150	NBEA	1	1	1	1	0	0	1	0	0	1	6
hsa-miR-150	C2orf24	1	1	0	1	0	0	1	1	0	1	6
hsa-miR-150	NPTN	1	0	0	1	1	0	1	0	1	1	6
hsa-miR-150	NPHP3	1	1	0	1	0	0	1	0	1	1	6
hsa-miR-150	FOXP1	1	1	0	1	1	0	1	0	0	1	6
hsa-miR-150	AMPD2	1	1	0	1	0	0	1	0	1	1	6
hsa-miR-150	AFF4	1	1	1	1	0	0	1	0	0	1	6
hsa-miR-150	PDCD4	1	0	1	1	0	0	1	0	1	1	6
hsa-miR-150	BHLHB5	1	1	0	1	0	0	1	0	1	1	6
hsa-miR-150	TNRC6A	1	1	1	1	0	0	1	0	0	1	6
hsa-miR-150	GLE1	1	1	1	1	0	0	1	0	0	1	6
hsa-miR-150	GLUD1	1	1	0	1	0	0	1	0	1	1	6
hsa-miR-150	GNB3	1	1	0	1	0	0	1	0	1	1	6
hsa-miR-150	GOLGA2	1	1	1	1	0	0	1	0	0	1	6
hsa-miR-150	ANKRD52	1	1	0	1	0	0	1	0	1	1	6
hsa-miR-150	GPR137C	1	1	0	1	0	0	1	0	1	1	6
hsa-miR-150	NEK8	1	1	0	1	0	0	1	0	1	1	6
hsa-miR-150	GDPD1	1	1	0	1	0	0	1	0	1	1	6
hsa-miR-150	ZADH2	1	1	1	1	0	0	1	0	0	1	6
hsa-miR-150	TRIB2	1	1	0	1	0	0	1	0	1	1	6
hsa-miR-150	ACAD9	1	1	0	1	0	0	1	0	1	1	6
hsa-miR-150	GRIN2B	1	1	1	1	0	0	1	0	0	1	6
hsa-miR-150	OLA1	1	1	0	1	0	0	1	1	0	1	6
hsa-miR-150	GUCA1B	1	1	0	1	0	0	1	1	0	1	6
hsa-miR-150	H1F0	1	1	0	1	1	0	1	0	0	1	6
hsa-miR-150	HTT	1	1	0	1	0	0	1	1	0	1	6
hsa-miR-150	HIP1	1	1	0	1	0	0	1	1	0	1	6
hsa-miR-150	HOXA11	1	1	0	1	0	0	1	0	1	1	6
hsa-miR-150	APBB2	1	1	0	1	0	0	1	0	1	1	6
hsa-miR-150	HES1	1	1	0	1	0	0	1	0	1	1	6
hsa-miR-150	NDST1	1	1	0	1	0	0	1	0	1	1	6
hsa-miR-150	ITIH5L	1	1	1	1	0	0	1	0	0	1	6
hsa-miR-150	ZNF445	1	1	1	1	0	0	1	0	0	1	6
hsa-miR-150	IL1A	1	1	1	1	0	0	1	0	0	1	6
hsa-miR-150	IL7	1	1	1	1	0	0	1	0	0	1	6
hsa-miR-150	IL11	1	1	0	1	0	0	1	1	0	1	6
hsa-miR-150	INCENP	1	1	1	1	0	0	1	0	0	1	6
hsa-miR-150	IRAK1	1	1	1	1	0	0	1	0	0	1	6
hsa-miR-150	IRAK2	1	1	1	1	0	0	1	0	0	1	6
hsa-miR-150	ITGA3	1	1	0	1	0	0	1	1	0	1	6
hsa-miR-150	ITGAX	1	1	1	1	0	0	1	0	0	1	6
hsa-miR-150	ARAF	1	1	0	1	0	0	1	0	1	1	6
hsa-miR-150	ITGB3	1	1	1	1	0	0	1	0	0	1	6
hsa-miR-150	ITPKB	1	1	0	1	0	0	1	1	0	1	6
hsa-miR-150	JARID2	1	1	0	1	0	0	1	0	1	1	6
hsa-miR-150	FAM73A	1	1	1	1	0	0	1	0	0	1	6
hsa-miR-150	KCNN3	1	1	0	1	0	0	1	0	1	1	6
hsa-miR-150	ARF5	1	1	0	1	0	0	1	0	1	1	6
hsa-miR-150	LOC387856	1	1	0	1	0	0	1	0	1	1	6
hsa-miR-150	SP5	1	1	1	1	0	0	1	0	0	1	6
hsa-miR-150	LAMC1	1	1	0	1	0	0	1	1	0	1	6
hsa-miR-150	LDLR	1	1	1	1	0	0	1	0	0	1	6
hsa-miR-150	FADS1	1	1	1	1	0	0	1	0	0	1	6
hsa-miR-150	SHC4	1	1	1	1	0	0	1	0	0	1	6
hsa-miR-150	SNX30	1	1	1	1	0	0	1	0	0	1	6
hsa-miR-150	ARL2	1	1	0	1	0	0	1	0	1	1	6
hsa-miR-150	PPAPDC2	1	1	1	1	0	0	1	0	0	1	6
hsa-miR-150	LRP1	1	1	0	1	0	0	1	0	1	1	6
hsa-miR-150	LRP5	1	1	0	1	0	0	1	0	1	1	6
hsa-miR-150	ARNT	1	1	0	1	0	0	1	1	0	1	6
hsa-miR-150	LTBP2	1	1	0	1	0	0	1	1	0	1	6
hsa-miR-150	ARRB2	1	1	0	1	0	0	1	0	1	1	6
hsa-miR-150	MAN2A2	1	1	0	1	0	0	1	0	1	1	6
hsa-miR-150	MAP1B	1	1	0	1	0	0	1	0	1	1	6
hsa-miR-150	MCM3	1	1	0	1	0	0	1	0	1	1	6
hsa-miR-150	MEOX1	1	1	0	1	0	0	1	1	0	1	6
hsa-miR-150	MGAT2	1	1	0	1	0	0	1	0	1	1	6
hsa-miR-150	MLL	1	1	1	1	0	0	1	0	0	1	6
hsa-miR-150	AFF1	1	1	1	1	0	0	1	0	0	1	6
hsa-miR-150	FOXO4	1	1	0	1	1	0	1	0	0	1	6
hsa-miR-150	MMP13	1	1	1	1	0	0	1	0	0	1	6
hsa-miR-150	MMP16	1	1	0	1	1	0	1	0	0	1	6
hsa-miR-150	MYH7	1	1	0	1	0	0	1	0	1	1	6
hsa-miR-150	MYO1C	1	1	0	1	0	0	1	0	1	1	6
hsa-miR-150	MYO5A	1	1	1	1	0	0	1	0	0	1	6
hsa-miR-150	MYO6	1	1	0	1	0	0	1	0	1	1	6
hsa-miR-150	MYT1	1	1	0	1	0	0	1	0	1	1	6
hsa-miR-150	NEK2	1	1	1	1	0	0	1	0	0	1	6
hsa-miR-150	ATP1A2	1	1	0	1	0	0	1	1	0	1	6
hsa-miR-150	ACO1	1	1	0	1	0	0	1	0	1	1	6
hsa-miR-150	NOTCH3	1	1	0	1	1	0	1	0	0	1	6
hsa-miR-150	ATP2B1	1	1	0	1	1	0	1	0	0	1	6
hsa-miR-150	NRL	1	1	0	1	0	0	1	1	0	1	6
hsa-miR-150	ATP2B3	1	1	0	1	0	0	1	1	0	1	6
hsa-miR-150	RNF165	1	1	0	1	0	0	1	1	0	1	6
hsa-miR-150	C18orf32	1	1	1	1	0	0	1	0	0	1	6
hsa-miR-150	PAFAH1B1	1	1	0	1	1	0	1	0	0	1	6
hsa-miR-150	DUOX2	1	1	1	1	0	0	1	0	0	1	6
hsa-miR-150	LOC51035	1	1	0	1	0	0	1	0	1	1	6
hsa-miR-150	KLHL5	1	1	0	1	0	0	1	0	1	1	6
hsa-miR-150	TUBE1	1	1	1	1	0	0	1	0	0	1	6
hsa-miR-150	CHMP1A	1	1	0	1	0	0	1	1	0	1	6
hsa-miR-150	CPA4	1	1	0	1	0	0	1	1	0	1	6
hsa-miR-150	PHF20	1	1	0	1	0	0	1	0	1	1	6
hsa-miR-150	SNX7	1	1	0	1	0	0	1	0	1	1	6
hsa-miR-150	PDE2A	1	1	0	1	0	0	1	0	1	1	6
hsa-miR-150	COMMD10	1	1	0	1	0	0	1	1	0	1	6
hsa-miR-150	SCARA3	1	1	0	1	0	0	1	1	0	1	6
hsa-miR-150	ETV7	1	1	0	1	1	0	1	0	0	1	6
hsa-miR-150	HDAC7	1	1	0	1	1	0	1	0	0	1	6
hsa-miR-150	RBMX2	1	1	0	1	0	0	1	1	0	1	6
hsa-miR-150	NLK	1	1	1	1	0	0	1	0	0	1	6
hsa-miR-150	PFTK1	1	1	1	1	0	0	1	0	0	1	6
hsa-miR-150	PGM1	1	1	0	1	0	0	1	0	1	1	6
hsa-miR-150	PIM1	1	1	0	1	1	0	1	0	0	1	6
hsa-miR-150	PI4KB	1	1	0	1	0	0	1	0	1	1	6
hsa-miR-150	PKHD1	1	1	1	1	0	0	1	0	0	1	6
hsa-miR-150	POLH	1	1	1	1	0	0	1	0	0	1	6
hsa-miR-150	FBXW5	1	1	0	1	0	0	1	0	1	1	6
hsa-miR-150	FAM134B	1	1	0	1	0	0	1	0	1	1	6
hsa-miR-150	POU2AF1	1	1	1	1	0	0	1	0	0	1	6
hsa-miR-150	MTMR12	1	1	0	1	0	0	1	0	1	1	6
hsa-miR-150	MXRA8	1	1	0	1	0	0	1	1	0	1	6
hsa-miR-150	TBC1D13	1	1	1	1	0	0	1	0	0	1	6
hsa-miR-150	TRIT1	1	1	1	1	0	0	1	0	0	1	6
hsa-miR-150	FAM46C	1	1	1	1	0	0	1	0	0	1	6
hsa-miR-150	GON4L	1	1	0	1	0	0	1	0	1	1	6
hsa-miR-150	CYP2W1	1	1	0	1	0	0	1	1	0	1	6
hsa-miR-150	CMTM6	1	1	1	1	0	0	1	0	0	1	6
hsa-miR-150	RASIP1	1	1	1	1	0	0	1	0	0	1	6
hsa-miR-150	PARP16	1	1	0	1	0	0	1	1	0	1	6
hsa-miR-150	HEATR3	1	1	0	1	0	0	1	0	1	1	6
hsa-miR-150	WIPI1	1	1	0	1	0	0	1	0	1	1	6
hsa-miR-150	DET1	1	1	0	1	0	0	1	0	1	1	6
hsa-miR-150	PIWIL2	1	1	0	1	0	0	1	1	0	1	6
hsa-miR-150	PPP2R1A	1	1	0	1	0	0	1	0	1	1	6
hsa-miR-150	GOLPH3L	1	1	1	1	0	0	1	0	0	1	6
hsa-miR-150	LRRC20	1	1	0	1	0	0	1	1	0	1	6
hsa-miR-150	ABCF3	1	1	0	1	0	0	1	0	1	1	6
hsa-miR-150	SYNJ2BP	1	1	1	1	0	0	1	0	0	1	6
hsa-miR-150	TBC1D22B	1	1	0	1	1	0	1	0	0	1	6
hsa-miR-150	PIGV	1	1	0	1	0	0	1	1	0	1	6
hsa-miR-150	DENND4C	1	1	0	1	0	0	1	0	1	1	6
hsa-miR-150	IPO9	1	1	1	1	0	0	1	0	0	1	6
hsa-miR-150	TMEM48	1	1	0	1	1	0	1	0	0	1	6
hsa-miR-150	BRWD2	1	1	0	1	0	0	1	0	1	1	6
hsa-miR-150	NUP133	1	1	1	1	0	0	1	0	0	1	6
hsa-miR-150	C6orf64	1	1	1	1	0	0	1	0	0	1	6
hsa-miR-150	PRKCA	1	1	0	1	1	0	1	0	0	1	6
hsa-miR-150	VPS11	1	1	1	1	0	0	1	0	0	1	6
hsa-miR-150	UBAP2	1	1	0	1	0	0	1	0	1	1	6
hsa-miR-150	TEX2	1	1	0	1	0	0	1	0	1	1	6
hsa-miR-150	ZNF395	1	1	0	1	0	0	1	1	0	1	6
hsa-miR-150	CTTNBP2NL	1	1	0	1	0	0	1	1	0	1	6
hsa-miR-150	UBFD1	1	1	1	1	0	0	1	0	0	1	6
hsa-miR-150	KIAA1217	1	1	0	1	0	0	1	0	1	1	6
hsa-miR-150	MEPCE	1	1	0	1	0	0	1	0	1	1	6
hsa-miR-150	MASP1	1	1	1	1	0	0	1	0	0	1	6
hsa-miR-150	HTRA1	1	1	0	1	0	0	1	0	1	1	6
hsa-miR-150	PSD	1	1	0	1	0	0	1	0	1	1	6
hsa-miR-150	TMEM9B	1	1	0	1	0	0	1	0	1	1	6
hsa-miR-150	SAR1A	1	1	1	1	0	0	1	0	0	1	6
hsa-miR-150	JPH1	1	1	0	1	0	0	1	1	0	1	6
hsa-miR-150	ZC3HAV1	1	1	1	1	0	0	1	0	0	1	6
hsa-miR-150	PSMA2	1	1	0	1	0	0	1	1	0	1	6
hsa-miR-150	TM9SF3	1	1	0	1	1	0	1	0	0	1	6
hsa-miR-150	C11orf60	1	1	1	1	0	0	1	0	0	1	6
hsa-miR-150	NCLN	1	1	0	1	0	0	1	1	0	1	6
hsa-miR-150	CCDC47	1	1	0	1	0	0	1	0	1	1	6
hsa-miR-150	PCNP	1	1	0	1	0	0	1	0	1	1	6
hsa-miR-150	PARP11	1	1	1	1	0	0	1	0	0	1	6
hsa-miR-150	PSMD11	1	1	0	1	0	0	1	0	1	1	6
hsa-miR-150	AICDA	1	1	1	1	0	0	1	0	0	1	6
hsa-miR-150	PTGIS	1	1	0	1	0	0	1	1	0	1	6
hsa-miR-150	TMCC3	1	1	0	1	0	0	1	1	0	1	6
hsa-miR-150	LRFN2	1	1	0	1	0	0	1	0	1	1	6
hsa-miR-150	INTS2	1	1	0	1	0	0	1	1	0	1	6
hsa-miR-150	XPO5	1	1	0	1	0	0	1	0	1	1	6
hsa-miR-150	NLGN2	1	1	0	1	1	0	1	0	0	1	6
hsa-miR-150	ARHGAP20	1	1	0	1	0	0	1	1	0	1	6
hsa-miR-150	2004-03-01	1	1	0	1	0	0	1	1	0	1	6
hsa-miR-150	PREX1	1	1	0	1	0	0	1	0	1	1	6
hsa-miR-150	DHX37	1	1	0	1	0	0	1	0	1	1	6
hsa-miR-150	ALS2	1	1	0	1	0	0	1	0	1	1	6
hsa-miR-150	GPR107	1	1	1	1	0	0	1	0	0	1	6
hsa-miR-150	KIAA1627	1	1	0	1	0	0	1	0	1	1	6
hsa-miR-150	MARK4	1	1	0	1	0	0	1	1	0	1	6
hsa-miR-150	GATAD1	1	1	1	1	0	0	1	0	0	1	6
hsa-miR-150	CADM3	1	1	0	1	0	0	1	0	1	1	6
hsa-miR-150	PTPRS	1	1	0	1	0	0	1	0	1	1	6
hsa-miR-150	TP53INP2	1	1	0	1	1	0	1	0	0	1	6
hsa-miR-150	RAD23B	1	1	0	1	1	0	1	0	0	1	6
hsa-miR-150	RBBP5	1	1	0	1	0	0	1	1	0	1	6
hsa-miR-150	SENP2	1	1	0	1	0	0	1	0	1	1	6
hsa-miR-150	DPF2	1	1	0	1	0	0	1	0	1	1	6
hsa-miR-150	ZFAND3	1	1	1	1	0	0	1	0	0	1	6
hsa-miR-150	RP9	1	1	0	1	0	0	1	1	0	1	6
hsa-miR-150	RPL28	1	1	1	1	0	0	1	0	0	1	6
hsa-miR-150	RS1	1	1	0	1	1	0	1	0	0	1	6
hsa-miR-150	PKNOX2	1	1	0	1	0	0	1	0	1	1	6
hsa-miR-150	UBE2O	1	1	0	1	0	0	1	0	1	1	6
hsa-miR-150	ZNF335	1	1	0	1	0	0	1	0	1	1	6
hsa-miR-150	ZNF667	1	1	1	1	0	0	1	0	0	1	6
hsa-miR-150	SEL1L	1	1	0	1	0	0	1	1	0	1	6
hsa-miR-150	PERP	1	1	1	1	0	0	1	0	0	1	6
hsa-miR-150	KIF9	1	1	0	1	0	0	1	0	1	1	6
hsa-miR-150	MAP2K4	1	1	0	1	1	0	1	0	0	1	6
hsa-miR-150	ABCG8	1	1	0	1	0	0	1	0	1	1	6
hsa-miR-150	SFRS2	1	1	0	1	1	0	1	0	0	1	6
hsa-miR-150	PAPD5	1	1	0	1	0	0	1	0	1	1	6
hsa-miR-150	SMAP2	1	1	0	1	0	0	1	0	1	1	6
hsa-miR-150	CERK	1	1	0	1	0	0	1	1	0	1	6
hsa-miR-150	RMND5A	1	1	0	1	0	0	1	0	1	1	6
hsa-miR-150	C12orf43	1	1	0	1	0	0	1	1	0	1	6
hsa-miR-150	LRRC19	1	1	0	1	1	0	1	0	0	1	6
hsa-miR-150	ANKRD57	1	1	1	1	0	0	1	0	0	1	6
hsa-miR-150	SLC2A3	1	1	0	1	1	0	1	0	0	1	6
hsa-miR-150	UBE2Z	1	1	0	1	0	0	1	0	1	1	6
hsa-miR-150	WNK4	1	1	0	1	0	0	1	0	1	1	6
hsa-miR-150	SLC8A1	1	1	1	1	0	0	1	0	0	1	6
hsa-miR-150	SLC20A1	1	1	0	1	0	0	1	0	1	1	6
hsa-miR-150	SLC20A2	1	1	0	1	0	0	1	1	0	1	6
hsa-miR-150	SLC22A2	1	1	1	1	0	0	1	0	0	1	6
hsa-miR-150	SMARCC2	1	1	0	1	1	0	1	0	0	1	6
hsa-miR-150	SMARCD2	1	1	0	1	0	0	1	0	1	1	6
hsa-miR-150	SP1	1	1	1	1	0	0	1	0	0	1	6
hsa-miR-150	SPTA1	1	1	0	1	0	0	1	0	1	1	6
hsa-miR-150	AKR1D1	1	1	1	1	0	0	1	0	0	1	6
hsa-miR-150	SRF	1	1	0	1	1	0	1	0	0	1	6
hsa-miR-150	STAT4	1	1	0	1	0	0	1	0	1	1	6
hsa-miR-150	STAT5B	1	1	0	1	0	0	1	1	0	1	6
hsa-miR-150	MED22	1	1	0	1	0	0	1	1	0	1	6
hsa-miR-150	SYPL1	1	1	0	1	0	0	1	0	1	1	6
hsa-miR-150	TARS	1	1	0	1	0	0	1	0	1	1	6
hsa-miR-150	TBX2	1	1	0	1	0	0	1	0	1	1	6
hsa-miR-150	HNF1B	1	1	0	1	0	0	1	0	1	1	6
hsa-miR-150	ZEB1	1	0	1	1	0	0	0	1	1	1	6
hsa-miR-150	TCF12	1	0	0	1	1	0	1	1	0	1	6
hsa-miR-150	TEAD1	1	1	1	1	0	0	1	0	0	1	6
hsa-miR-150	TEK	1	1	1	1	0	0	1	0	0	1	6
hsa-miR-150	TGFBR1	1	1	1	1	0	0	1	0	0	1	6
hsa-miR-150	TMOD1	1	1	1	1	0	0	1	0	0	1	6
hsa-miR-150	TNNC2	1	1	0	1	0	0	1	0	1	1	6
hsa-miR-150	TNFAIP2	1	1	0	1	0	0	1	1	0	1	6
hsa-miR-150	HSP90B1	1	1	0	1	0	0	1	0	1	1	6
hsa-miR-150	TRPS1	1	1	0	1	1	0	1	0	0	1	6
hsa-miR-150	TTC1	1	1	0	1	0	0	1	0	1	1	6
hsa-miR-150	TUB	1	1	0	1	0	0	1	1	0	1	6
hsa-miR-150	TUFT1	1	1	1	1	0	0	1	0	0	1	6
hsa-miR-150	UBE2B	1	1	0	1	0	0	1	0	1	1	6
hsa-miR-150	VEGFA	1	1	0	1	0	0	1	0	1	1	6
hsa-miR-150	XDH	1	1	0	1	0	0	1	0	1	1	6
hsa-miR-150	XRCC2	1	1	0	1	0	0	1	1	0	1	6
hsa-miR-150	ZNF33A	1	1	1	1	0	0	1	0	0	1	6
hsa-miR-150	CACNA1D	1	1	1	1	0	0	1	0	0	1	6
hsa-miR-150	ZNF229	1	1	1	1	0	0	1	0	0	1	6
hsa-miR-150	MAPKAPK3	1	1	0	1	0	0	1	1	0	1	6
hsa-miR-150	ZFYVE21	1	1	0	1	1	0	1	0	0	1	6
hsa-miR-150	FTO	1	1	1	1	0	0	1	0	0	1	6
hsa-miR-150	CALB1	1	1	0	1	0	0	1	0	1	1	6
hsa-miR-150	CDC73	1	1	0	1	0	0	1	0	1	1	6
hsa-miR-150	SCRN3	1	1	1	1	0	0	1	0	0	1	6
hsa-miR-150	ARHGAP10	1	1	0	1	0	0	1	0	1	1	6
hsa-miR-150	SGK269	1	1	0	1	0	0	1	1	0	1	6
hsa-miR-150	C13orf34	1	1	1	1	0	0	1	0	0	1	6
hsa-miR-150	DHDDS	1	1	0	1	1	0	1	0	0	1	6
hsa-miR-150	ZNF614	1	1	0	1	0	0	1	1	0	1	6
hsa-miR-150	C6orf97	1	1	1	1	0	0	1	0	0	1	6
hsa-miR-150	OPA3	1	1	1	1	0	0	1	0	0	1	6
hsa-miR-150	NUBPL	1	1	1	1	0	0	1	0	0	1	6
hsa-miR-150	CUBN	1	1	0	1	0	0	1	0	1	1	6
hsa-miR-150	CCDC68	1	1	1	1	0	0	1	0	0	1	6
hsa-miR-150	CSRP3	1	1	0	1	0	0	1	1	0	1	6
hsa-miR-150	SNIP	1	1	0	1	0	0	1	0	1	1	6
hsa-miR-150	USP5	1	1	0	1	0	0	1	0	1	1	6
hsa-miR-150	ZFP91	1	1	0	1	1	0	1	0	0	1	6
hsa-miR-150	SLC2A10	1	1	0	1	0	0	1	1	0	1	6
hsa-miR-150	FBXO38	1	1	0	1	0	0	1	0	1	1	6
hsa-miR-150	C1orf21	1	1	1	1	0	0	1	0	0	1	6
hsa-miR-150	LBH	1	1	0	1	1	0	1	0	0	1	6
hsa-miR-150	MAP1LC3B	1	1	1	1	0	0	1	0	0	1	6
hsa-miR-150	TMEM49	1	1	0	1	0	0	1	0	1	1	6
hsa-miR-150	GDF5	1	1	0	1	0	0	1	0	1	1	6
hsa-miR-150	NCOA3	1	1	0	1	0	0	1	0	1	1	6
hsa-miR-150	BAP1	1	1	0	1	0	0	1	0	1	1	6
hsa-miR-150	FZD4	1	1	0	1	1	0	1	0	0	1	6
hsa-miR-150	FZD8	1	1	0	1	0	0	1	0	1	1	6
hsa-miR-150	ELOVL3	1	1	0	1	1	0	1	0	0	1	6
hsa-miR-150	ATAD3B	1	1	0	1	0	0	1	0	1	1	6
hsa-miR-150	PLA2G6	1	1	0	1	0	0	1	0	1	1	6
hsa-miR-150	ANKRD27	1	1	0	1	0	0	1	0	1	1	6
hsa-miR-150	SLC7A6OS	1	1	0	1	0	0	1	1	0	1	6
hsa-miR-150	SETD3	1	1	0	1	0	0	1	0	1	1	6
hsa-miR-150	NBPF3	1	1	1	1	0	0	1	0	0	1	6
hsa-miR-150	ZDHHC18	1	1	0	1	1	0	1	0	0	1	6
hsa-miR-150	TMEM101	1	1	0	1	0	0	1	1	0	1	6
hsa-miR-150	PIGO	1	1	0	1	0	0	1	0	1	1	6
hsa-miR-150	AIFM2	1	1	1	1	0	0	1	0	0	1	6
hsa-miR-150	ZNF341	1	1	0	1	0	0	1	0	1	1	6
hsa-miR-150	SLC35B4	1	1	1	1	0	0	1	0	0	1	6
hsa-miR-150	DIRC2	1	1	0	1	0	0	1	0	1	1	6
hsa-miR-150	MFSD5	1	1	0	1	0	0	1	0	1	1	6
hsa-miR-150	DGKD	1	1	0	1	0	0	1	1	0	1	6
hsa-miR-150	PPFIA3	1	1	0	1	0	0	1	0	1	1	6
hsa-miR-150	CDK10	1	1	0	1	0	0	1	1	0	1	6
hsa-miR-150	USO1	1	1	0	1	0	0	1	0	1	1	6
hsa-miR-150	EIF3J	1	1	0	1	0	0	1	0	1	1	6
hsa-miR-150	CBL	1	1	1	1	0	0	1	0	0	1	6
hsa-miR-150	SLC4A4	1	1	0	1	0	0	1	0	1	1	6
hsa-miR-150	CBLB	1	1	0	1	0	0	1	0	1	1	6
hsa-miR-150	B3GALT2	1	1	0	1	0	0	1	0	1	1	6
hsa-miR-150	ADAM19	1	1	1	1	0	0	1	0	0	1	6
hsa-miR-150	SNAP23	1	1	1	1	0	0	1	0	0	1	6
hsa-miR-150	CD84	1	1	1	1	0	0	1	0	0	1	6
hsa-miR-150	BSN	1	1	0	1	1	0	1	0	0	1	6
hsa-miR-150	FUBP3	1	1	0	1	0	0	1	0	1	1	6
hsa-miR-150	CCND2	1	1	0	1	0	0	1	1	0	1	6
hsa-miR-150	NAV2	1	1	0	1	1	0	1	0	0	1	6
hsa-miR-150	LHX4	1	1	0	1	0	0	1	0	1	1	6
hsa-miR-150	MPZL1	1	1	1	1	0	0	1	0	0	1	6
hsa-miR-150	ZNF625	1	1	1	1	0	0	1	0	0	1	6
hsa-miR-150	ACVR1B	1	1	0	1	1	0	1	0	0	1	6
hsa-miR-150	FMNL3	1	1	0	1	0	0	1	1	0	1	6
hsa-miR-150	SMC3	1	1	0	1	0	0	1	0	1	1	6
hsa-miR-150	SDCCAG1	1	1	1	1	0	0	1	0	0	1	6
hsa-miR-150	ANKRD44	1	1	0	1	0	0	1	0	1	1	6
hsa-miR-150	COG7	1	1	0	1	0	0	1	0	1	1	6
hsa-miR-150	TMEM88	1	1	0	1	0	0	1	1	0	1	6
hsa-miR-150	VAPA	1	1	1	1	0	0	1	0	0	1	6
hsa-miR-150	NAF1	1	1	1	1	0	0	1	0	0	1	6
hsa-miR-150	CHMP4C	1	1	1	1	0	0	1	0	0	1	6
hsa-miR-150	NUMBL	1	1	0	1	0	0	1	0	1	1	6
hsa-miR-150	BZRAP1	1	1	0	1	1	0	1	0	0	1	6
hsa-miR-150	ZFYVE9	1	1	0	1	0	0	1	0	1	1	6
hsa-miR-150	TP53INP1	1	1	0	1	0	0	1	1	0	1	6
hsa-miR-150	ONECUT2	1	1	1	1	0	0	1	0	0	1	6
hsa-miR-150	SCARB2	1	1	0	1	0	0	1	1	0	1	6
hsa-miR-150	CREB5	1	1	1	1	0	0	1	0	0	1	6
hsa-miR-150	SLC25A44	1	1	1	1	0	0	1	0	0	1	6
hsa-miR-150	KIAA0100	1	1	0	1	0	0	1	0	1	1	6
hsa-miR-150	ECE2	0	1	0	1	0	0	1	1	1	1	6
hsa-miR-150	KIAA0174	1	1	0	1	0	0	1	0	1	1	6
hsa-miR-150	GINS1	1	1	1	1	0	0	1	0	0	1	6
hsa-miR-150	SMG7	1	1	0	1	1	0	1	0	0	1	6
hsa-miR-150	KLHL21	1	1	1	1	0	0	1	0	0	1	6
hsa-miR-150	TMCC2	1	1	0	1	0	0	1	1	0	1	6
hsa-miR-150	WDR1	1	1	0	1	0	0	1	0	1	1	6
hsa-miR-150	NR1D2	1	1	0	1	1	0	1	0	0	1	6
hsa-miR-150	PPP4R1	1	1	0	1	0	0	1	0	1	1	6
hsa-miR-150	RC3H1	1	1	1	0	0	0	1	0	1	1	6
hsa-miR-150	DHX36	1	1	0	0	1	0	1	0	1	1	6
hsa-miR-150	ZHX2	1	1	1	0	1	0	1	0	0	1	6
hsa-miR-150	INPP5A	1	1	0	0	1	0	1	0	1	1	6
hsa-miR-150	KCTD3	1	1	1	0	0	0	1	0	1	1	6
hsa-miR-150	ATP8A2	1	1	0	0	1	0	1	0	1	1	6
hsa-miR-150	FBXL19	1	1	0	0	0	0	1	1	1	1	6
hsa-miR-150	SMARCD1	1	1	1	0	1	0	1	0	0	1	6
hsa-miR-150	TPM3	1	1	1	0	0	0	1	0	1	1	6
hsa-miR-150	SMC6	1	1	0	0	0	0	1	1	1	1	6
hsa-miR-150	C15orf29	1	1	1	0	0	0	1	0	1	1	6
hsa-miR-150	LMO4	1	1	0	0	1	0	1	0	1	1	6
hsa-miR-150	AOC3	1	1	1	0	0	0	1	1	0	1	6
hsa-miR-150	CACNA1G	1	0	0	0	1	0	1	1	1	1	6
hsa-miR-150	NR2E3	1	1	0	1	0	0	1	0	0	1	5
hsa-miR-150	KCNE3	1	1	0	1	0	0	1	0	0	1	5
hsa-miR-150	ZBTB33	1	1	0	1	0	0	1	0	0	1	5
hsa-miR-150	HCN4	1	1	0	1	0	0	1	0	0	1	5
hsa-miR-150	TOM1	1	0	0	1	0	0	1	1	0	1	5
hsa-miR-150	SH2D3A	1	1	0	1	0	0	1	0	0	1	5
hsa-miR-150	RANBP9	1	1	0	1	0	0	1	0	0	1	5
hsa-miR-150	DNAJB6	1	1	0	1	0	0	1	0	0	1	5
hsa-miR-150	AP1M2	1	1	0	1	0	0	1	0	0	1	5
hsa-miR-150	CTDSP2	1	1	0	1	0	0	1	0	0	1	5
hsa-miR-150	ACTR1B	1	1	0	1	0	0	1	0	0	1	5
hsa-miR-150	DNAL4	1	1	0	1	0	0	1	0	0	1	5
hsa-miR-150	PDIA6	1	1	0	1	0	0	1	0	0	1	5
hsa-miR-150	CDH16	1	1	0	1	0	0	1	0	0	1	5
hsa-miR-150	C4orf6	1	1	0	1	0	0	1	0	0	1	5
hsa-miR-150	FAM13A1	1	1	0	1	0	0	1	0	0	1	5
hsa-miR-150	ABI2	1	1	0	1	0	0	1	0	0	1	5
hsa-miR-150	CDK2	1	1	0	1	0	0	1	0	0	1	5
hsa-miR-150	NME6	1	1	0	1	0	0	1	0	0	1	5
hsa-miR-150	INADL	1	1	0	1	0	0	1	0	0	1	5
hsa-miR-150	M6PRBP1	1	1	0	1	0	0	1	0	0	1	5
hsa-miR-150	STX6	1	1	0	1	0	0	1	0	0	1	5
hsa-miR-150	COQ7	1	1	0	1	0	0	1	0	0	1	5
hsa-miR-150	WDR68	1	1	0	1	0	0	1	0	0	1	5
hsa-miR-150	CALCOCO2	1	1	0	1	0	0	1	0	0	1	5
hsa-miR-150	RAMP3	1	1	0	1	0	0	1	0	0	1	5
hsa-miR-150	NET1	1	1	0	1	0	0	1	0	0	1	5
hsa-miR-150	EFS	1	1	0	1	0	0	1	0	0	1	5
hsa-miR-150	BET1	0	1	0	1	1	0	1	0	0	1	5
hsa-miR-150	SMNDC1	1	1	0	1	0	0	1	0	0	1	5
hsa-miR-150	CDKN2B	1	1	0	1	0	0	1	0	0	1	5
hsa-miR-150	TNIP1	1	1	0	1	0	0	1	0	0	1	5
hsa-miR-150	IKZF1	1	1	0	1	0	0	1	0	0	1	5
hsa-miR-150	PCGF3	1	1	0	1	0	0	1	0	0	1	5
hsa-miR-150	CACNG2	1	1	0	1	0	0	1	0	0	1	5
hsa-miR-150	BPNT1	1	1	0	1	0	0	1	0	0	1	5
hsa-miR-150	TUBB4	1	1	0	1	0	0	1	0	0	1	5
hsa-miR-150	BTN2A2	1	1	0	1	0	0	1	0	0	1	5
hsa-miR-150	NDRG1	1	1	0	1	0	0	1	0	0	1	5
hsa-miR-150	CDSN	1	1	0	1	0	0	1	0	0	1	5
hsa-miR-150	CD52	1	1	0	1	0	0	1	0	0	1	5
hsa-miR-150	CEACAM5	1	1	0	1	0	0	1	0	0	1	5
hsa-miR-150	NEBL	1	1	0	1	0	0	1	0	0	1	5
hsa-miR-150	AGPAT2	1	1	0	1	0	0	1	0	0	1	5
hsa-miR-150	CCT4	1	1	0	1	0	0	1	0	0	1	5
hsa-miR-150	CENPA	1	1	0	1	0	0	1	0	0	1	5
hsa-miR-150	SORBS1	1	1	0	1	0	0	1	0	0	1	5
hsa-miR-150	SMC2	1	0	1	1	0	0	1	0	0	1	5
hsa-miR-150	ERN2	1	1	0	1	0	0	1	0	0	1	5
hsa-miR-150	MXD4	1	1	0	1	0	0	1	0	0	1	5
hsa-miR-150	ST6GALNAC2	1	1	0	1	0	0	1	0	0	1	5
hsa-miR-150	HEXIM1	1	1	0	1	0	0	1	0	0	1	5
hsa-miR-150	TGOLN2	1	1	0	1	0	0	1	0	0	1	5
hsa-miR-150	PDPN	1	1	0	1	0	0	1	0	0	1	5
hsa-miR-150	EXOC5	1	1	0	1	0	0	1	0	0	1	5
hsa-miR-150	IGF2BP1	1	1	0	1	0	0	1	0	0	1	5
hsa-miR-150	IGF2BP2	1	1	0	1	0	0	1	0	0	1	5
hsa-miR-150	CAMKK2	1	1	0	1	0	0	1	0	0	1	5
hsa-miR-150	YKT6	1	1	0	1	0	0	1	0	0	1	5
hsa-miR-150	CUGBP2	1	1	0	1	0	0	1	0	0	1	5
hsa-miR-150	GNA13	1	1	0	1	0	0	1	0	0	1	5
hsa-miR-150	GNB5	1	1	0	1	0	0	1	0	0	1	5
hsa-miR-150	ADCY1	1	1	0	1	0	0	1	0	0	1	5
hsa-miR-150	C1orf2	1	1	0	1	0	0	1	0	0	1	5
hsa-miR-150	NFAT5	1	0	0	1	0	0	1	1	0	1	5
hsa-miR-150	TCFL5	1	1	0	1	0	0	1	0	0	1	5
hsa-miR-150	SIX2	1	1	0	1	0	0	1	0	0	1	5
hsa-miR-150	RBBP9	1	1	0	1	0	0	1	0	0	1	5
hsa-miR-150	RAI1	1	1	0	1	0	0	1	0	0	1	5
hsa-miR-150	GRAP	1	1	0	1	0	0	1	0	0	1	5
hsa-miR-150	NUP50	1	1	0	1	0	0	1	0	0	1	5
hsa-miR-150	JARID1B	1	1	0	1	0	0	1	0	0	1	5
hsa-miR-150	HBS1L	1	1	0	1	0	0	1	0	0	1	5
hsa-miR-150	ZNF460	1	1	0	1	0	0	1	0	0	1	5
hsa-miR-150	NEU3	1	1	0	1	0	0	1	0	0	1	5
hsa-miR-150	PPP1R13L	1	1	0	1	0	0	1	0	0	1	5
hsa-miR-150	SLC22A7	1	1	0	1	0	0	1	0	0	1	5
hsa-miR-150	ARID5A	1	1	0	1	0	0	1	0	0	1	5
hsa-miR-150	TSPAN9	1	1	0	1	0	0	1	0	0	1	5
hsa-miR-150	FGL2	1	1	0	1	0	0	1	0	0	1	5
hsa-miR-150	LYVE1	1	1	0	1	0	0	1	0	0	1	5
hsa-miR-150	CPSF4	1	1	0	1	0	0	1	0	0	1	5
hsa-miR-150	BLCAP	1	1	0	1	0	0	1	0	0	1	5
hsa-miR-150	TRAFD1	1	1	0	1	0	0	1	0	0	1	5
hsa-miR-150	DBF4	1	1	0	1	0	0	1	0	0	1	5
hsa-miR-150	EHD1	1	1	0	1	0	0	1	0	0	1	5
hsa-miR-150	MSL3L1	1	1	0	1	0	0	1	0	0	1	5
hsa-miR-150	SF3A3	1	1	0	1	0	0	1	0	0	1	5
hsa-miR-150	UQCR	1	1	0	1	0	0	1	0	0	1	5
hsa-miR-150	RAB32	1	1	0	1	0	0	1	0	0	1	5
hsa-miR-150	METAP2	1	1	0	1	0	0	1	0	0	1	5
hsa-miR-150	SLC38A3	0	1	0	1	1	0	1	0	0	1	5
hsa-miR-150	LILRB4	1	1	0	1	0	0	1	0	0	1	5
hsa-miR-150	RCBTB2	1	1	0	1	0	0	1	0	0	1	5
hsa-miR-150	LILRB3	1	1	0	1	0	0	1	0	0	1	5
hsa-miR-150	RBPMS	1	1	0	1	0	0	1	0	0	1	5
hsa-miR-150	CHD2	1	1	0	1	0	0	1	0	0	1	5
hsa-miR-150	WWP2	1	1	0	1	0	0	1	0	0	1	5
hsa-miR-150	TRIOBP	1	1	0	1	0	0	1	0	0	1	5
hsa-miR-150	RPP14	1	0	0	1	0	0	1	1	0	1	5
hsa-miR-150	PRDM4	1	1	0	1	0	0	1	0	0	1	5
hsa-miR-150	BTN3A2	1	1	0	1	0	0	1	0	0	1	5
hsa-miR-150	BTN3A1	1	1	0	1	0	0	1	0	0	1	5
hsa-miR-150	FOXN3	1	0	0	1	0	0	1	0	1	1	5
hsa-miR-150	BTN2A1	1	1	0	1	0	0	1	0	0	1	5
hsa-miR-150	PTPRT	1	1	0	1	0	0	1	0	0	1	5
hsa-miR-150	KIF3A	1	1	0	1	0	0	1	0	0	1	5
hsa-miR-150	POLR3A	1	1	0	1	0	0	1	0	0	1	5
hsa-miR-150	AP4S1	1	1	0	1	0	0	1	0	0	1	5
hsa-miR-150	LDB3	1	1	0	1	0	0	1	0	0	1	5
hsa-miR-150	ERLIN2	1	1	0	1	0	0	1	0	0	1	5
hsa-miR-150	SLC2A6	1	1	0	1	0	0	1	0	0	1	5
hsa-miR-150	NISCH	1	1	0	1	0	0	1	0	0	1	5
hsa-miR-150	CHKA	1	1	0	1	0	0	1	0	0	1	5
hsa-miR-150	ABCB8	0	1	0	1	0	0	1	0	1	1	5
hsa-miR-150	PROSC	1	1	0	1	0	0	1	0	0	1	5
hsa-miR-150	AKAP11	1	1	0	1	0	0	1	0	0	1	5
hsa-miR-150	AKAP10	1	1	0	1	0	0	1	0	0	1	5
hsa-miR-150	DUSP10	1	1	0	1	0	0	1	0	0	1	5
hsa-miR-150	GALNT6	1	1	0	1	0	0	1	0	0	1	5
hsa-miR-150	HPS5	1	1	0	1	0	0	1	0	0	1	5
hsa-miR-150	CA5B	1	1	0	1	0	0	1	0	0	1	5
hsa-miR-150	PADI2	1	0	0	1	0	0	1	0	1	1	5
hsa-miR-150	HRH3	1	1	0	1	0	0	1	0	0	1	5
hsa-miR-150	C6orf117	1	1	0	1	0	0	1	0	0	1	5
hsa-miR-150	PXMP4	1	1	0	1	0	0	1	0	0	1	5
hsa-miR-150	DUSP12	1	1	0	1	0	0	1	0	0	1	5
hsa-miR-150	CHRM1	1	1	0	1	0	0	1	0	0	1	5
hsa-miR-150	SCN11A	1	1	0	1	0	0	1	0	0	1	5
hsa-miR-150	FDX1L	1	1	0	1	0	0	1	0	0	1	5
hsa-miR-150	VPS26B	1	1	0	1	0	0	1	0	0	1	5
hsa-miR-150	KTI12	1	1	0	1	0	0	1	0	0	1	5
hsa-miR-150	ADCY7	1	1	0	1	0	0	1	0	0	1	5
hsa-miR-150	RPUSD1	1	1	0	1	0	0	1	0	0	1	5
hsa-miR-150	CDCA5	1	1	0	1	0	0	1	0	0	1	5
hsa-miR-150	GPR182	1	0	0	1	0	0	1	1	0	1	5
hsa-miR-150	MGAT4A	1	1	0	1	0	0	1	0	0	1	5
hsa-miR-150	SLC46A1	1	1	0	1	0	0	1	0	0	1	5
hsa-miR-150	GLCCI1	1	1	0	1	0	0	1	0	0	1	5
hsa-miR-150	STK38	1	1	0	1	0	0	1	0	0	1	5
hsa-miR-150	TEX261	1	1	0	1	0	0	1	0	0	1	5
hsa-miR-150	ADC	1	1	0	1	0	0	1	0	0	1	5
hsa-miR-150	CHRNA4	1	1	0	1	0	0	1	0	0	1	5
hsa-miR-150	C7orf29	1	1	0	1	0	0	1	0	0	1	5
hsa-miR-150	CHRNA5	1	1	0	1	0	0	1	0	0	1	5
hsa-miR-150	ZIM3	1	1	0	1	0	0	1	0	0	1	5
hsa-miR-150	WBSCR22	1	1	0	1	0	0	1	0	0	1	5
hsa-miR-150	SIGLEC11	1	1	0	1	0	0	1	0	0	1	5
hsa-miR-150	CHRNB3	1	1	0	1	0	0	1	0	0	1	5
hsa-miR-150	SLC22A9	1	1	0	1	0	0	1	0	0	1	5
hsa-miR-150	TIRAP	1	1	0	1	0	0	1	0	0	1	5
hsa-miR-150	SLC25A25	1	1	0	1	0	0	1	0	0	1	5
hsa-miR-150	SLITRK1	1	1	0	1	0	0	1	0	0	1	5
hsa-miR-150	RHPN1	1	1	0	1	0	0	1	0	0	1	5
hsa-miR-150	SMYD4	1	1	0	1	0	0	1	0	0	1	5
hsa-miR-150	SLAMF6	1	1	0	1	0	0	1	0	0	1	5
hsa-miR-150	OSBPL9	1	1	0	1	0	0	1	0	0	1	5
hsa-miR-150	WDR31	1	1	0	1	0	0	1	0	0	1	5
hsa-miR-150	SLC26A9	1	1	0	1	0	0	1	0	0	1	5
hsa-miR-150	ZNF554	1	1	0	1	0	0	1	0	0	1	5
hsa-miR-150	KCTD12	1	1	0	1	0	0	1	0	0	1	5
hsa-miR-150	EVI5L	1	0	0	1	0	0	1	0	1	1	5
hsa-miR-150	ARL11	1	1	0	1	0	0	1	0	0	1	5
hsa-miR-150	LRRC58	0	1	1	1	0	0	1	0	0	1	5
hsa-miR-150	BATF2	1	1	0	1	0	0	1	0	0	1	5
hsa-miR-150	FOXP4	1	1	0	1	0	0	1	0	0	1	5
hsa-miR-150	C20orf108	1	1	0	1	0	0	1	0	0	1	5
hsa-miR-150	CYYR1	1	1	0	1	0	0	1	0	0	1	5
hsa-miR-150	FAM36A	1	1	0	1	0	0	1	0	0	1	5
hsa-miR-150	OLIG1	1	1	0	1	0	0	1	0	0	1	5
hsa-miR-150	C1orf19	1	1	0	1	0	0	1	0	0	1	5
hsa-miR-150	FAM129A	1	1	0	1	0	0	1	0	0	1	5
hsa-miR-150	HSPA12B	1	1	0	1	0	0	1	0	0	1	5
hsa-miR-150	CLCN6	1	1	0	1	0	0	1	0	0	1	5
hsa-miR-150	CLCN7	1	1	0	1	0	0	1	0	0	1	5
hsa-miR-150	ANKRD22	1	1	0	1	0	0	1	0	0	1	5
hsa-miR-150	SFXN2	1	1	0	1	0	0	1	0	0	1	5
hsa-miR-150	DPH4	1	1	0	1	0	0	1	0	0	1	5
hsa-miR-150	IKIP	1	1	0	1	0	0	1	0	0	1	5
hsa-miR-150	IKIP	1	1	0	1	1	0	0	0	0	1	5
hsa-miR-150	RNASE11	1	1	0	1	0	0	1	0	0	1	5
hsa-miR-150	CCR1	1	1	0	1	0	0	1	0	0	1	5
hsa-miR-150	NIPA1	1	1	0	1	0	0	1	0	0	1	5
hsa-miR-150	SPATA2L	1	1	0	1	0	0	1	0	0	1	5
hsa-miR-150	EARS2	1	1	0	1	0	0	1	0	0	1	5
hsa-miR-150	USH1G	1	1	0	1	0	0	1	0	0	1	5
hsa-miR-150	CD300LB	1	1	0	1	0	0	1	0	0	1	5
hsa-miR-150	CYB5D1	1	1	0	1	0	0	1	0	0	1	5
hsa-miR-150	CCDC43	1	1	0	1	0	0	1	0	0	1	5
hsa-miR-150	SEZ6	1	1	0	1	0	0	1	0	0	1	5
hsa-miR-150	ZFP3	1	1	0	1	0	0	1	0	0	1	5
hsa-miR-150	ZNF491	1	1	0	1	0	0	1	0	0	1	5
hsa-miR-150	ZNF440	1	1	0	1	0	0	1	0	0	1	5
hsa-miR-150	C19orf39	1	1	0	1	0	0	1	0	0	1	5
hsa-miR-150	CNGA3	1	1	0	1	0	0	1	0	0	1	5
hsa-miR-150	LOC126147	1	1	0	1	0	0	1	0	0	1	5
hsa-miR-150	TMIGD2	1	1	0	1	0	0	1	0	0	1	5
hsa-miR-150	C19orf21	1	1	0	1	0	0	1	0	0	1	5
hsa-miR-150	FBXO27	1	1	0	1	0	0	1	0	0	1	5
hsa-miR-150	ANKLE1	1	1	0	1	0	0	1	0	0	1	5
hsa-miR-150	SHE	1	1	0	1	0	0	1	0	0	1	5
hsa-miR-150	C1orf172	1	1	0	1	0	0	1	0	0	1	5
hsa-miR-150	CNP	1	1	0	1	0	0	1	0	0	1	5
hsa-miR-150	B3GALT6	1	1	0	1	0	0	1	0	0	1	5
hsa-miR-150	CNR1	1	1	0	1	0	0	1	0	0	1	5
hsa-miR-150	CNR2	1	1	0	1	0	0	1	0	0	1	5
hsa-miR-150	TYW3	1	1	0	1	0	0	1	0	0	1	5
hsa-miR-150	TPRG1L	1	1	0	1	0	0	1	0	0	1	5
hsa-miR-150	MYOM3	1	1	0	1	0	0	1	0	0	1	5
hsa-miR-150	C1orf83	1	1	0	1	0	0	1	0	0	1	5
hsa-miR-150	PODN	1	1	0	1	0	0	1	0	0	1	5
hsa-miR-150	C1orf216	1	1	0	1	0	0	1	0	0	1	5
hsa-miR-150	UBXD3	1	1	0	1	0	0	1	0	0	1	5
hsa-miR-150	TMEM125	0	1	0	1	0	0	1	1	0	1	5
hsa-miR-150	C1orf162	1	1	0	1	0	0	1	0	0	1	5
hsa-miR-150	TATDN3	1	1	0	1	0	0	1	0	0	1	5
hsa-miR-150	ZNF831	1	1	0	1	0	0	1	0	0	1	5
hsa-miR-150	TBC1D20	1	1	0	1	0	0	1	0	0	1	5
hsa-miR-150	COL5A1	1	1	0	1	0	0	1	0	0	1	5
hsa-miR-150	GAB4	1	1	0	1	0	0	1	0	0	1	5
hsa-miR-150	SGSM1	1	1	0	1	0	0	1	0	0	1	5
hsa-miR-150	C2orf60	1	1	0	1	0	0	1	0	0	1	5
hsa-miR-150	COL8A2	1	1	0	1	0	0	1	0	0	1	5
hsa-miR-150	MBOAT2	1	1	0	1	0	0	1	0	0	1	5
hsa-miR-150	TAF8	1	1	0	1	0	0	1	0	0	1	5
hsa-miR-150	BBS5	1	1	0	1	0	0	1	0	0	1	5
hsa-miR-150	ICA1L	1	1	0	1	0	0	1	0	0	1	5
hsa-miR-150	AP1S3	1	1	0	1	0	0	1	0	0	1	5
hsa-miR-150	GALM	1	1	0	1	0	0	1	0	0	1	5
hsa-miR-150	TMEM182	1	1	0	1	0	0	1	0	0	1	5
hsa-miR-150	COL19A1	1	1	0	1	0	0	1	0	0	1	5
hsa-miR-150	DNAJC19	1	1	0	1	0	0	1	0	0	1	5
hsa-miR-150	COPA	1	1	0	1	0	0	1	0	0	1	5
hsa-miR-150	LRRC15	1	1	0	1	0	0	1	0	0	1	5
hsa-miR-150	SLC31A1	1	1	0	1	0	0	1	0	0	1	5
hsa-miR-150	RTP1	1	1	0	1	0	0	1	0	0	1	5
hsa-miR-150	GLYCTK	1	1	0	1	0	0	1	0	0	1	5
hsa-miR-150	ZFP42	1	1	0	1	0	0	1	0	0	1	5
hsa-miR-150	LIN54	1	1	0	1	0	0	1	0	0	1	5
hsa-miR-150	ENPP6	1	1	0	1	0	0	1	0	0	1	5
hsa-miR-150	LOC133874	0	1	1	1	0	0	1	0	0	1	5
hsa-miR-150	CMBL	1	1	0	1	0	0	1	0	0	1	5
hsa-miR-150	TMEM174	1	1	0	1	0	0	1	0	0	1	5
hsa-miR-150	LSM11	1	1	0	1	0	0	1	0	0	1	5
hsa-miR-150	WDR36	1	1	0	1	0	0	1	0	0	1	5
hsa-miR-150	SHROOM1	1	1	0	1	0	0	1	0	0	1	5
hsa-miR-150	ADAT2	1	1	0	1	0	0	1	0	0	1	5
hsa-miR-150	ADORA2A	1	1	0	1	0	0	1	0	0	1	5
hsa-miR-150	NCOA7	1	1	0	1	0	0	1	0	0	1	5
hsa-miR-150	COX10	1	1	0	1	0	0	1	0	0	1	5
hsa-miR-150	CD109	1	1	0	1	0	0	1	0	0	1	5
hsa-miR-150	ADORA2B	1	1	0	1	0	0	1	0	0	1	5
hsa-miR-150	CLDN7	1	1	0	1	0	0	1	0	0	1	5
hsa-miR-150	CPT2	1	1	0	1	0	0	1	0	0	1	5
hsa-miR-150	LOC137886	1	1	0	1	0	0	1	0	0	1	5
hsa-miR-150	C9orf85	1	1	0	1	0	0	1	0	0	1	5
hsa-miR-150	CXorf20	1	1	0	1	0	0	1	0	0	1	5
hsa-miR-150	CXorf41	1	1	0	1	0	0	1	0	0	1	5
hsa-miR-150	MUM1L1	1	1	0	1	0	0	1	0	0	1	5
hsa-miR-150	FAM123B	1	1	0	1	0	0	1	0	0	1	5
hsa-miR-150	CRIP2	1	1	0	1	0	0	1	0	0	1	5
hsa-miR-150	CRP	1	1	0	1	0	0	1	0	0	1	5
hsa-miR-150	ASB6	1	1	0	1	0	0	1	0	0	1	5
hsa-miR-150	CRX	1	1	0	1	0	0	1	0	0	1	5
hsa-miR-150	ACTRT2	1	1	0	1	0	0	1	0	0	1	5
hsa-miR-150	RIMS4	1	1	0	1	0	0	1	0	0	1	5
hsa-miR-150	ZSWIM3	1	1	0	1	0	0	1	0	0	1	5
hsa-miR-150	PABPC5	1	1	0	1	0	0	1	0	0	1	5
hsa-miR-150	STK35	1	1	0	1	0	0	1	0	0	1	5
hsa-miR-150	R3HDML	1	1	0	1	0	0	1	0	0	1	5
hsa-miR-150	DUSP19	1	1	0	1	0	0	1	0	0	1	5
hsa-miR-150	MPP7	1	1	0	1	0	0	1	0	0	1	5
hsa-miR-150	VTI1A	1	1	0	1	0	0	1	0	0	1	5
hsa-miR-150	C10orf46	1	1	0	1	0	0	1	0	0	1	5
hsa-miR-150	SPTY2D1	1	1	0	1	0	0	1	0	0	1	5
hsa-miR-150	KRT80	1	1	0	1	0	0	1	0	0	1	5
hsa-miR-150	FAM109A	1	1	0	1	0	0	1	0	0	1	5
hsa-miR-150	LYSMD4	1	1	0	1	0	0	1	0	0	1	5
hsa-miR-150	MESP2	1	1	0	1	0	0	1	0	0	1	5
hsa-miR-150	CDAN1	1	1	0	1	0	0	1	0	0	1	5
hsa-miR-150	CMTM4	1	1	0	1	0	0	1	0	0	1	5
hsa-miR-150	GSG1L	1	1	0	1	0	0	1	0	0	1	5
hsa-miR-150	CSPG4	1	1	0	1	0	0	1	0	0	1	5
hsa-miR-150	C16orf77	1	1	0	1	0	0	1	0	0	1	5
hsa-miR-150	MGAT5B	1	1	0	1	0	0	1	0	0	1	5
hsa-miR-150	TOM1L2	1	1	0	1	0	0	1	0	0	1	5
hsa-miR-150	C17orf77	1	1	0	1	0	0	1	0	0	1	5
hsa-miR-150	SLFN13	1	1	0	1	0	0	1	0	0	1	5
hsa-miR-150	AMAC1	1	1	0	1	0	0	1	0	0	1	5
hsa-miR-150	UNC45B	1	1	0	1	0	0	1	0	0	1	5
hsa-miR-150	RUNDC1	1	1	0	1	0	0	1	0	0	1	5
hsa-miR-150	WIPF2	1	1	0	1	0	0	1	0	0	1	5
hsa-miR-150	CCBE1	1	1	0	1	0	0	1	0	0	1	5
hsa-miR-150	CBLN2	1	1	0	1	0	0	1	0	0	1	5
hsa-miR-150	ZNF480	1	1	0	1	0	0	1	0	0	1	5
hsa-miR-150	C19orf18	1	1	0	1	0	0	1	0	0	1	5
hsa-miR-150	ZNF418	1	1	0	1	0	0	1	0	0	1	5
hsa-miR-150	ZNF417	1	1	0	1	0	0	1	0	0	1	5
hsa-miR-150	CILP2	1	1	0	1	0	0	1	0	0	1	5
hsa-miR-150	SYT6	1	1	0	1	0	0	1	0	0	1	5
hsa-miR-150	SLC30A7	1	1	0	1	0	0	1	0	0	1	5
hsa-miR-150	CNIH3	1	1	0	1	0	0	1	0	0	1	5
hsa-miR-150	IL23R	1	1	0	1	0	0	1	0	0	1	5
hsa-miR-150	TMEM58	1	1	0	1	0	0	1	0	0	1	5
hsa-miR-150	EXOC8	1	1	0	1	0	0	1	0	0	1	5
hsa-miR-150	PDIK1L	1	1	0	1	0	0	1	0	0	1	5
hsa-miR-150	CLDN19	1	1	0	1	0	0	0	1	0	1	5
hsa-miR-150	CTNS	1	1	0	1	0	0	1	0	0	1	5
hsa-miR-150	ADRA2A	1	1	0	1	0	0	1	0	0	1	5
hsa-miR-150	SNF1LK	1	1	0	1	0	0	1	0	0	1	5
hsa-miR-150	HSCB	1	1	0	1	0	0	1	0	0	1	5
hsa-miR-150	CCDC117	1	1	0	1	0	0	1	0	0	1	5
hsa-miR-150	DNAJB7	0	1	1	1	0	0	1	0	0	1	5
hsa-miR-150	FAM109B	1	1	0	1	0	0	1	0	0	1	5
hsa-miR-150	PNPLA5	1	1	0	1	0	0	1	0	0	1	5
hsa-miR-150	SMYD1	1	1	0	1	0	0	1	0	0	1	5
hsa-miR-150	FBXO41	1	1	0	1	0	0	1	0	0	1	5
hsa-miR-150	ALS2CR13	1	1	0	1	0	0	1	0	0	1	5
hsa-miR-150	CCDC140	1	1	0	1	0	0	1	0	0	1	5
hsa-miR-150	FAM84A	1	1	0	1	0	0	1	0	0	1	5
hsa-miR-150	UPP2	1	0	0	1	0	0	1	0	1	1	5
hsa-miR-150	CTSS	1	1	0	1	0	0	1	0	0	1	5
hsa-miR-150	C9orf19	1	1	0	1	0	0	1	0	0	1	5
hsa-miR-150	CXADR	1	1	0	1	0	0	1	0	0	1	5
hsa-miR-150	THAP6	1	1	0	1	0	0	1	0	0	1	5
hsa-miR-150	ADRB1	1	1	0	1	0	0	1	0	0	1	5
hsa-miR-150	LOC153364	1	1	0	1	0	0	1	0	0	1	5
hsa-miR-150	CYB561	1	1	0	1	0	0	1	0	0	1	5
hsa-miR-150	SRFBP1	1	1	0	1	0	0	1	0	0	1	5
hsa-miR-150	PLEKHG4B	1	1	0	1	0	0	1	0	0	1	5
hsa-miR-150	CYBB	1	1	0	1	0	0	1	0	0	1	5
hsa-miR-150	C6orf151	1	1	0	1	0	0	1	0	0	1	5
hsa-miR-150	CYP1A1	1	1	0	1	0	0	1	0	0	1	5
hsa-miR-150	CYP1B1	1	1	0	1	0	0	1	0	0	1	5
hsa-miR-150	AMOTL1	1	1	0	1	0	0	1	0	0	1	5
hsa-miR-150	ADRB3	1	1	0	1	0	0	1	0	0	1	5
hsa-miR-150	LOC155006	1	1	0	1	0	0	1	0	0	1	5
hsa-miR-150	ZNF425	1	1	0	1	0	0	1	0	0	1	5
hsa-miR-150	ADRBK2	1	1	0	1	0	0	1	0	0	1	5
hsa-miR-150	CYP3A4	1	1	0	1	0	0	1	0	0	1	5
hsa-miR-150	C9orf66	1	1	0	1	0	0	1	0	0	1	5
hsa-miR-150	NXNL2	1	1	0	1	0	0	1	0	0	1	5
hsa-miR-150	CYP8B1	1	1	0	1	0	0	1	0	0	1	5
hsa-miR-150	CYP11B1	1	1	0	1	0	0	1	0	0	1	5
hsa-miR-150	ZDHHC15	1	1	0	1	0	0	1	0	0	1	5
hsa-miR-150	CXorf38	1	1	0	1	0	0	1	0	0	1	5
hsa-miR-150	CYP51A1	1	1	0	1	0	0	1	0	0	1	5
hsa-miR-150	LDHAL6A	1	0	1	1	0	0	1	0	0	1	5
hsa-miR-150	GRASP	1	1	0	1	0	0	1	0	0	1	5
hsa-miR-150	DGKQ	1	1	0	1	0	0	1	0	0	1	5
hsa-miR-150	AP2A2	1	1	0	1	0	0	1	0	0	1	5
hsa-miR-150	DAP	1	1	0	1	0	0	1	0	0	1	5
hsa-miR-150	C14orf83	1	1	0	1	0	0	1	0	0	1	5
hsa-miR-150	PGBD4	1	1	0	1	0	0	1	0	0	1	5
hsa-miR-150	LOC162073	0	1	1	1	0	0	1	0	0	1	5
hsa-miR-150	TRPV3	1	1	0	1	0	0	1	0	0	1	5
hsa-miR-150	DBT	1	1	0	1	0	0	1	0	0	1	5
hsa-miR-150	ZNF114	1	1	0	1	0	0	1	0	0	1	5
hsa-miR-150	DENND2C	1	1	0	1	0	0	1	0	0	1	5
hsa-miR-150	C1orf177	1	1	0	1	0	0	1	0	0	1	5
hsa-miR-150	C1orf71	1	1	0	1	0	0	1	0	0	1	5
hsa-miR-150	FAM43B	1	1	0	1	0	0	1	0	0	1	5
hsa-miR-150	DCX	1	1	0	1	0	0	1	0	0	1	5
hsa-miR-150	LONRF2	1	1	0	1	0	0	1	0	0	1	5
hsa-miR-150	DDOST	0	1	0	1	0	0	1	0	1	1	5
hsa-miR-150	UBXD4	1	1	0	1	0	0	1	0	0	1	5
hsa-miR-150	DDX6	1	1	0	1	0	0	1	0	0	1	5
hsa-miR-150	DHX8	1	1	0	1	0	0	1	0	0	1	5
hsa-miR-150	AES	1	1	0	1	0	0	1	0	0	1	5
hsa-miR-150	PRICKLE2	1	1	0	1	0	0	1	0	0	1	5
hsa-miR-150	DCP2	1	1	0	1	0	0	1	0	0	1	5
hsa-miR-150	DFFA	1	1	0	1	0	0	1	0	0	1	5
hsa-miR-150	QSOX2	1	1	0	1	0	0	1	0	0	1	5
hsa-miR-150	GLIS3	1	1	0	1	0	0	1	0	0	1	5
hsa-miR-150	SPIN3	1	1	0	1	0	0	1	0	0	1	5
hsa-miR-150	C14orf147	1	1	0	1	0	0	1	0	0	1	5
hsa-miR-150	DHODH	1	1	0	1	0	0	1	0	0	1	5
hsa-miR-150	NQO1	1	1	0	1	0	0	1	0	0	1	5
hsa-miR-150	DKC1	1	1	0	1	0	0	1	0	0	1	5
hsa-miR-150	DLG3	1	1	0	1	0	0	1	0	0	1	5
hsa-miR-150	DLX3	1	1	0	1	0	0	1	0	0	1	5
hsa-miR-150	DLX6	1	1	0	1	0	0	1	0	0	1	5
hsa-miR-150	DNASE2	1	1	0	1	0	0	1	0	0	1	5
hsa-miR-150	DYNC1LI2	1	1	0	1	0	0	1	0	0	1	5
hsa-miR-150	DNMT3A	1	0	0	1	0	0	1	0	1	1	5
hsa-miR-150	DOK1	1	1	0	1	0	0	1	0	0	1	5
hsa-miR-150	DPYSL3	1	1	0	1	0	0	1	0	0	1	5
hsa-miR-150	DRD2	1	1	0	1	0	0	1	0	0	1	5
hsa-miR-150	DRP2	1	1	0	1	0	0	1	0	0	1	5
hsa-miR-150	DSC3	1	1	0	1	0	0	1	0	0	1	5
hsa-miR-150	DSG3	1	1	0	1	0	0	1	0	0	1	5
hsa-miR-150	SLC26A2	1	1	0	1	0	0	1	0	0	1	5
hsa-miR-150	DTX1	1	1	0	1	0	0	1	0	0	1	5
hsa-miR-150	DUSP3	1	1	0	1	0	0	1	0	0	1	5
hsa-miR-150	DUSP7	1	1	0	1	0	0	1	0	0	1	5
hsa-miR-150	DVL3	1	1	0	1	0	0	1	0	0	1	5
hsa-miR-150	DYRK1A	1	1	0	1	1	0	0	0	0	1	5
hsa-miR-150	DYRK1A	1	1	0	1	1	0	0	0	0	1	5
hsa-miR-150	DYRK1A	1	0	0	1	1	0	1	0	0	1	5
hsa-miR-150	DYRK1A	1	1	0	1	1	0	0	0	0	1	5
hsa-miR-150	E2F1	1	1	0	1	0	0	1	0	0	1	5
hsa-miR-150	E2F3	1	1	0	1	0	0	1	0	0	1	5
hsa-miR-150	EDG3	1	1	0	1	0	0	1	0	0	1	5
hsa-miR-150	EIF2C4	1	1	0	1	0	0	1	0	0	1	5
hsa-miR-150	SCAMP5	1	1	0	1	0	0	1	0	0	1	5
hsa-miR-150	EFNB1	1	1	0	1	0	0	1	0	0	1	5
hsa-miR-150	EGR1	1	1	0	1	0	0	1	0	0	1	5
hsa-miR-150	RDHE2	1	1	0	1	0	0	1	0	0	1	5
hsa-miR-150	EGR3	1	1	0	1	0	0	1	0	0	1	5
hsa-miR-150	EHHADH	1	1	0	1	0	0	1	0	0	1	5
hsa-miR-150	MLKL	1	1	0	1	0	0	1	0	0	1	5
hsa-miR-150	NLRP7	1	1	1	1	0	0	0	0	0	1	5
hsa-miR-150	THAP8	1	1	0	1	0	0	1	0	0	1	5
hsa-miR-150	CC2D1B	1	1	0	1	0	0	1	0	0	1	5
hsa-miR-150	TCTEX1D1	1	1	0	1	0	0	1	0	0	1	5
hsa-miR-150	ELK1	1	1	0	1	1	0	0	0	0	1	5
hsa-miR-150	APOBEC3F	1	1	0	1	0	0	1	0	0	1	5
hsa-miR-150	TMEM17	1	1	0	1	0	0	1	0	0	1	5
hsa-miR-150	LIPH	1	1	0	1	0	0	1	0	0	1	5
hsa-miR-150	ARL13B	1	1	0	1	0	0	1	0	0	1	5
hsa-miR-150	FBXO45	1	1	0	1	0	0	1	0	0	1	5
hsa-miR-150	LOC201164	1	1	0	1	0	0	1	0	0	1	5
hsa-miR-150	RAB12	1	1	0	1	0	0	1	0	0	1	5
hsa-miR-150	EMX1	1	1	0	1	0	0	1	0	0	1	5
hsa-miR-150	FAM116A	1	1	0	1	0	0	1	0	0	1	5
hsa-miR-150	C4orf34	1	1	0	1	0	0	1	0	0	1	5
hsa-miR-150	TMEM192	1	1	0	1	0	0	1	0	0	1	5
hsa-miR-150	EN2	1	1	0	1	0	0	1	0	0	1	5
hsa-miR-150	DNAJC18	1	1	0	1	0	0	1	0	0	1	5
hsa-miR-150	ENG	1	1	0	1	0	0	1	0	0	1	5
hsa-miR-150	CCDC125	1	1	0	1	0	0	1	0	0	1	5
hsa-miR-150	ENSA	1	0	1	1	0	0	1	0	0	1	5
hsa-miR-150	TMEM184A	1	1	0	1	0	0	1	0	0	1	5
hsa-miR-150	TUBB	1	1	0	1	0	0	0	1	0	1	5
hsa-miR-150	C9orf90	1	1	0	1	0	0	1	0	0	1	5
hsa-miR-150	ANKS6	1	1	0	1	0	0	1	0	0	1	5
hsa-miR-150	EP300	0	1	0	1	0	0	1	0	1	1	5
hsa-miR-150	STOM	1	1	0	1	0	0	1	0	0	1	5
hsa-miR-150	HIPK1	1	1	0	1	0	0	1	0	0	1	5
hsa-miR-150	CLN8	1	1	0	1	0	0	1	0	0	1	5
hsa-miR-150	EPS15	1	1	0	1	0	0	1	0	0	1	5
hsa-miR-150	SLC36A1	1	1	0	1	0	0	1	0	0	1	5
hsa-miR-150	ERBB3	1	1	0	1	0	0	1	0	0	1	5
hsa-miR-150	EYA4	1	0	0	1	0	0	1	0	1	1	5
hsa-miR-150	AKT2	1	1	0	1	0	0	1	0	0	1	5
hsa-miR-150	ERN1	1	1	0	1	0	0	1	0	0	1	5
hsa-miR-150	ETV6	1	1	0	1	0	0	1	0	0	1	5
hsa-miR-150	EVI2B	1	1	0	1	0	0	1	0	0	1	5
hsa-miR-150	ALCAM	1	1	0	1	0	0	1	0	0	1	5
hsa-miR-150	EZH1	1	1	0	1	0	0	1	0	0	1	5
hsa-miR-150	F2R	1	1	0	1	0	0	1	0	0	1	5
hsa-miR-150	F2RL1	1	1	0	1	0	0	1	0	0	1	5
hsa-miR-150	F11	1	1	0	1	0	0	1	0	0	1	5
hsa-miR-150	FABP3	1	1	0	1	0	0	1	0	0	1	5
hsa-miR-150	FANCD2	1	1	0	1	0	0	1	0	0	1	5
hsa-miR-150	PTK2B	1	0	0	1	0	0	1	0	1	1	5
hsa-miR-150	MED19	1	1	0	1	0	0	1	0	0	1	5
hsa-miR-150	FAT2	1	1	0	1	0	0	1	0	0	1	5
hsa-miR-150	C10orf56	1	1	0	1	0	0	1	0	0	1	5
hsa-miR-150	C10orf63	1	1	0	1	0	0	1	0	0	1	5
hsa-miR-150	STOX1	1	0	1	1	0	0	1	0	0	1	5
hsa-miR-150	GJD4	1	1	0	1	0	0	1	0	0	1	5
hsa-miR-150	RTKN2	1	1	0	1	0	0	1	0	0	1	5
hsa-miR-150	C11orf45	1	1	0	1	0	0	1	0	0	1	5
hsa-miR-150	ORAOV1	1	1	0	1	0	0	1	0	0	1	5
hsa-miR-150	MS4A2	1	1	0	1	0	0	1	0	0	1	5
hsa-miR-150	HNRPA3	1	1	0	1	0	0	1	0	0	1	5
hsa-miR-150	ZNF485	1	1	0	1	0	0	1	0	0	1	5
hsa-miR-150	LOC221091	1	1	0	1	0	0	1	0	0	1	5
hsa-miR-150	C6orf223	1	1	0	1	0	0	1	0	0	1	5
hsa-miR-150	C6orf154	1	1	0	1	0	0	1	0	0	1	5
hsa-miR-150	KIF6	1	1	0	1	0	0	1	0	0	1	5
hsa-miR-150	C6orf89	1	1	0	1	0	0	1	0	0	1	5
hsa-miR-150	LEMD2	1	1	0	1	0	0	1	0	0	1	5
hsa-miR-150	C7orf41	1	1	0	1	0	0	1	0	0	1	5
hsa-miR-150	SLC35F1	1	1	0	1	0	0	1	0	0	1	5
hsa-miR-150	KCTD20	1	1	0	1	0	0	1	0	0	1	5
hsa-miR-150	FDXR	1	0	0	1	0	0	1	0	1	1	5
hsa-miR-150	GPC4	1	1	0	1	0	0	1	0	0	1	5
hsa-miR-150	ALDH3A2	1	1	0	1	0	0	1	0	0	1	5
hsa-miR-150	FGF1	1	1	0	1	0	0	1	0	0	1	5
hsa-miR-150	FGF7	1	1	0	1	0	0	1	0	0	1	5
hsa-miR-150	FGFR1	1	1	0	1	0	0	1	0	0	1	5
hsa-miR-150	PHLDA1	1	1	0	1	0	0	1	0	0	1	5
hsa-miR-150	NLGN4Y	1	1	0	1	0	0	1	0	0	1	5
hsa-miR-150	RHOBTB3	1	1	0	1	0	0	1	0	0	1	5
hsa-miR-150	PPM1E	1	1	0	1	0	0	1	0	0	1	5
hsa-miR-150	VASH1	1	1	0	1	0	0	1	0	0	1	5
hsa-miR-150	ZNF507	1	1	0	1	0	0	1	0	0	1	5
hsa-miR-150	LPHN1	1	1	0	1	0	0	1	0	0	1	5
hsa-miR-150	KIAA0831	1	1	0	1	0	0	1	0	0	1	5
hsa-miR-150	ZNF510	1	1	0	1	0	0	1	0	0	1	5
hsa-miR-150	DZIP1	1	1	0	1	0	0	1	0	0	1	5
hsa-miR-150	PLEKHA6	1	1	0	1	0	0	1	0	0	1	5
hsa-miR-150	INPP5F	1	1	0	1	0	0	1	0	0	1	5
hsa-miR-150	MLXIP	1	1	0	1	0	0	1	0	0	1	5
hsa-miR-150	ANKRD6	0	1	1	1	0	0	1	0	0	1	5
hsa-miR-150	WDR37	1	1	0	1	0	0	1	0	0	1	5
hsa-miR-150	ABLIM3	1	1	0	1	0	0	1	0	0	1	5
hsa-miR-150	UBOX5	1	1	0	1	0	0	1	0	0	1	5
hsa-miR-150	DIS3	1	1	0	1	0	0	1	0	0	1	5
hsa-miR-150	ARHGEF15	1	1	0	1	0	0	1	0	0	1	5
hsa-miR-150	CARD8	1	1	0	1	0	0	1	0	0	1	5
hsa-miR-150	NCBP2	1	1	0	1	0	0	1	0	0	1	5
hsa-miR-150	CD93	1	1	0	1	0	0	1	0	0	1	5
hsa-miR-150	MSRB2	1	1	0	1	0	0	1	0	0	1	5
hsa-miR-150	WDFY3	1	1	0	1	0	0	1	0	0	1	5
hsa-miR-150	KIAA0265	1	1	0	1	0	0	1	0	0	1	5
hsa-miR-150	FOXE3	1	1	0	1	0	0	1	0	0	1	5
hsa-miR-150	FBXO21	1	1	0	1	0	0	1	0	0	1	5
hsa-miR-150	FAIM2	1	1	0	1	0	0	1	0	0	1	5
hsa-miR-150	UNC13A	1	1	0	1	0	0	1	0	0	1	5
hsa-miR-150	ZHX3	1	1	0	1	0	0	1	0	0	1	5
hsa-miR-150	ENDOD1	1	1	0	1	0	0	1	0	0	1	5
hsa-miR-150	ZNF609	1	1	0	1	0	0	1	0	0	1	5
hsa-miR-150	GGA2	1	1	0	1	0	0	1	0	0	1	5
hsa-miR-150	SWAP70	1	1	0	1	0	0	1	0	0	1	5
hsa-miR-150	RRP1B	1	1	0	1	0	0	1	0	0	1	5
hsa-miR-150	TRIM35	1	1	0	1	0	0	1	0	0	1	5
hsa-miR-150	ARHGAP26	1	1	0	1	0	0	1	0	0	1	5
hsa-miR-150	SIPA1L3	1	1	0	1	0	0	1	0	0	1	5
hsa-miR-150	KIF1B	1	1	0	1	0	0	1	0	0	1	5
hsa-miR-150	IQSEC2	1	1	0	1	0	0	0	0	1	1	5
hsa-miR-150	DDN	1	1	0	1	0	0	1	0	0	1	5
hsa-miR-150	NFASC	1	0	0	1	1	0	1	0	0	1	5
hsa-miR-150	HIC2	1	1	0	1	0	0	1	0	0	1	5
hsa-miR-150	PLXND1	1	1	0	1	0	0	1	0	0	1	5
hsa-miR-150	PHF8	1	1	0	1	0	0	1	0	0	1	5
hsa-miR-150	N4BP3	1	1	0	1	0	0	1	0	0	1	5
hsa-miR-150	ZZEF1	1	1	0	1	0	0	1	0	0	1	5
hsa-miR-150	RTF1	1	1	0	1	0	0	1	0	0	1	5
hsa-miR-150	TTLL12	1	1	0	1	0	0	1	0	0	1	5
hsa-miR-150	2007-09-01	1	1	0	1	0	0	1	0	0	1	5
hsa-miR-150	DIP2A	1	1	0	1	0	0	1	0	0	1	5
hsa-miR-150	MESDC2	1	1	0	1	0	0	1	0	0	1	5
hsa-miR-150	PHLDB1	1	0	0	1	0	0	1	1	0	1	5
hsa-miR-150	FBXL7	1	1	0	1	0	0	1	0	0	1	5
hsa-miR-150	SYT11	1	1	0	1	0	0	1	0	0	1	5
hsa-miR-150	BAT2D1	1	1	0	1	0	0	1	0	0	1	5
hsa-miR-150	DTX4	1	1	0	1	0	0	1	0	0	1	5
hsa-miR-150	KIAA0556	1	1	0	1	0	0	1	0	0	1	5
hsa-miR-150	ATP11A	1	1	0	1	0	0	1	0	0	1	5
hsa-miR-150	RP1-21O18.1	1	1	0	1	0	0	1	0	0	1	5
hsa-miR-150	HISPPD1	1	1	0	1	0	0	1	0	0	1	5
hsa-miR-150	ANKS1A	1	1	0	1	0	0	1	0	0	1	5
hsa-miR-150	ATMIN	1	1	0	1	0	0	1	0	0	1	5
hsa-miR-150	WSCD1	1	1	0	1	0	0	1	0	0	1	5
hsa-miR-150	SIN3B	1	1	0	1	0	0	1	0	0	1	5
hsa-miR-150	C22orf9	1	1	0	1	0	0	1	0	0	1	5
hsa-miR-150	SLC9A8	1	1	0	1	0	0	1	0	0	1	5
hsa-miR-150	CLASP1	1	1	0	1	0	0	1	0	0	1	5
hsa-miR-150	WDR7	1	1	0	1	0	0	1	0	0	1	5
hsa-miR-150	VPS39	1	1	0	1	0	0	1	0	0	1	5
hsa-miR-150	AFF2	1	1	0	1	0	0	1	0	0	1	5
hsa-miR-150	DNAJC16	1	1	0	1	0	0	1	0	0	1	5
hsa-miR-150	SR140	1	1	0	1	0	0	1	0	0	1	5
hsa-miR-150	KIAA0323	1	1	0	1	0	0	1	0	0	1	5
hsa-miR-150	USP24	1	1	0	1	0	0	1	0	0	1	5
hsa-miR-150	ZNF629	1	1	0	1	0	0	1	0	0	1	5
hsa-miR-150	PSD3	1	1	0	1	0	0	1	0	0	1	5
hsa-miR-150	ARHGEF12	1	1	0	1	0	0	1	0	0	1	5
hsa-miR-150	TENC1	1	0	0	1	0	0	1	0	1	1	5
hsa-miR-150	NUDCD3	1	1	0	1	0	0	1	0	0	1	5
hsa-miR-150	KIAA0999	1	1	0	1	0	0	1	0	0	1	5
hsa-miR-150	ZDHHC17	1	1	0	1	0	0	1	0	0	1	5
hsa-miR-150	NCAPH	1	1	0	1	0	0	1	0	0	1	5
hsa-miR-150	FRAT2	1	1	0	1	0	0	1	0	0	1	5
hsa-miR-150	EXOSC2	1	1	0	1	0	0	1	0	0	1	5
hsa-miR-150	FREQ	1	1	0	1	0	0	1	0	0	1	5
hsa-miR-150	FNTB	1	1	0	1	0	0	1	0	0	1	5
hsa-miR-150	AP4E1	1	1	0	1	0	0	1	0	0	1	5
hsa-miR-150	GPR161	1	1	0	1	0	0	1	0	0	1	5
hsa-miR-150	QPRT	1	1	0	1	0	0	1	0	0	1	5
hsa-miR-150	CES3	1	1	0	1	0	0	1	0	0	1	5
hsa-miR-150	CBX7	1	1	0	1	0	0	1	0	0	1	5
hsa-miR-150	HEY2	1	1	0	1	0	0	1	0	0	1	5
hsa-miR-150	RIMBP2	1	1	0	1	0	0	1	0	0	1	5
hsa-miR-150	POFUT1	1	1	0	1	0	0	1	0	0	1	5
hsa-miR-150	TTC33	1	1	0	1	0	0	1	0	0	1	5
hsa-miR-150	RASD2	1	1	0	1	0	0	1	0	0	1	5
hsa-miR-150	SMUG1	1	1	0	1	0	0	1	0	0	1	5
hsa-miR-150	TMEM50A	1	1	0	1	0	0	1	0	0	1	5
hsa-miR-150	ORC6L	1	1	0	1	0	0	1	0	0	1	5
hsa-miR-150	CORO1C	1	1	0	1	0	0	1	0	0	1	5
hsa-miR-150	ZMYND8	1	1	0	1	0	0	1	0	0	1	5
hsa-miR-150	BACE1	1	1	0	1	0	0	1	0	0	1	5
hsa-miR-150	PRND	1	1	0	1	0	0	1	0	0	1	5
hsa-miR-150	KPNA6	1	1	0	1	0	0	1	0	0	1	5
hsa-miR-150	SGK3	1	1	0	1	0	0	1	0	0	1	5
hsa-miR-150	KCNE4	1	1	0	1	0	0	1	0	0	1	5
hsa-miR-150	C9orf5	1	1	0	1	0	0	1	0	0	1	5
hsa-miR-150	C15orf2	1	1	0	1	0	0	1	0	0	1	5
hsa-miR-150	BHMT2	1	1	0	1	0	0	1	0	0	1	5
hsa-miR-150	AIPL1	1	1	0	1	0	0	1	0	0	1	5
hsa-miR-150	PITPNB	1	1	0	1	0	0	1	0	0	1	5
hsa-miR-150	OSBP2	1	1	0	1	0	0	1	0	0	1	5
hsa-miR-150	BRD1	1	1	0	1	0	0	1	0	0	1	5
hsa-miR-150	APOL2	1	1	0	1	0	0	1	0	0	1	5
hsa-miR-150	FJX1	0	1	0	1	1	0	1	0	0	1	5
hsa-miR-150	ATP6V1C2	1	1	0	1	0	0	1	0	0	1	5
hsa-miR-150	SLC17A8	1	1	0	1	0	0	1	0	0	1	5
hsa-miR-150	STAC3	1	1	0	1	0	0	1	0	0	1	5
hsa-miR-150	ALOX15B	1	1	0	1	0	0	1	0	0	1	5
hsa-miR-150	ALPP	1	1	0	1	0	0	1	0	0	1	5
hsa-miR-150	NR5A1	1	1	0	1	0	0	1	0	0	1	5
hsa-miR-150	FUT1	1	1	0	1	0	0	1	0	0	1	5
hsa-miR-150	TMEM9	1	1	0	1	0	0	1	0	0	1	5
hsa-miR-150	RICTOR	1	1	0	1	0	0	1	0	0	1	5
hsa-miR-150	ZNF620	1	1	0	1	0	0	1	0	0	1	5
hsa-miR-150	EBF3	1	1	0	1	0	0	1	0	0	1	5
hsa-miR-150	LASS6	1	1	0	1	0	0	1	0	0	1	5
hsa-miR-150	MSRB3	1	1	0	1	0	0	1	0	0	1	5
hsa-miR-150	FAM26E	1	1	0	1	0	0	1	0	0	1	5
hsa-miR-150	C10orf47	1	1	0	1	0	0	1	0	0	1	5
hsa-miR-150	SLC41A1	1	1	0	1	0	0	1	0	0	1	5
hsa-miR-150	C8orf46	1	1	0	1	0	0	1	0	0	1	5
hsa-miR-150	GAA	1	0	1	1	0	0	1	0	0	1	5
hsa-miR-150	GAB1	1	1	0	1	0	0	1	0	0	1	5
hsa-miR-150	PLA2G4F	1	1	0	1	0	0	1	0	0	1	5
hsa-miR-150	MCOLN2	1	1	0	1	0	0	1	0	0	1	5
hsa-miR-150	LOC255374	1	1	0	1	0	0	1	0	0	1	5
hsa-miR-150	RNF144B	1	1	0	1	0	0	1	0	0	1	5
hsa-miR-150	ZNF549	1	1	0	1	0	0	1	0	0	1	5
hsa-miR-150	GABRB3	1	1	0	1	0	0	1	0	0	1	5
hsa-miR-150	GABRD	1	1	0	1	0	0	1	0	0	1	5
hsa-miR-150	GK5	1	1	0	1	0	0	1	0	0	1	5
hsa-miR-150	SCML4	1	1	0	1	0	0	1	0	0	1	5
hsa-miR-150	CXorf23	1	1	0	1	0	0	1	0	0	1	5
hsa-miR-150	MAP7D2	1	1	0	1	0	0	1	0	0	1	5
hsa-miR-150	KLHL34	1	1	0	1	0	0	1	0	0	1	5
hsa-miR-150	SNX33	1	1	0	1	0	0	1	0	0	1	5
hsa-miR-150	CBY1	1	1	0	1	0	0	1	0	0	1	5
hsa-miR-150	UNC84B	1	1	0	1	0	0	1	0	0	1	5
hsa-miR-150	RIPK5	1	1	0	1	0	0	1	0	0	1	5
hsa-miR-150	MTO1	1	1	0	1	0	0	0	0	1	1	5
hsa-miR-150	DNAJB5	1	0	0	1	0	0	1	1	0	1	5
hsa-miR-150	DKFZP564O0823	1	1	0	1	0	0	1	0	0	1	5
hsa-miR-150	DKFZP434B0335	1	1	0	1	0	0	1	0	0	1	5
hsa-miR-150	WDR40A	1	1	0	1	0	0	1	0	0	1	5
hsa-miR-150	C3orf17	1	1	0	1	0	0	1	0	0	1	5
hsa-miR-150	SPEF1	1	1	0	1	0	0	1	0	0	1	5
hsa-miR-150	TRIM58	1	1	0	1	0	0	1	0	0	1	5
hsa-miR-150	MMACHC	1	1	0	1	0	0	1	0	0	1	5
hsa-miR-150	C20orf4	1	1	0	1	0	0	1	0	0	1	5
hsa-miR-150	ULK3	1	1	0	1	0	0	1	0	0	1	5
hsa-miR-150	DAK	1	1	0	1	0	0	1	0	0	1	5
hsa-miR-150	ODZ4	1	1	0	1	0	0	1	0	0	1	5
hsa-miR-150	CHD5	1	1	0	1	0	0	1	0	0	1	5
hsa-miR-150	SS18L1	1	1	0	1	0	0	1	0	0	1	5
hsa-miR-150	UBXD7	1	1	0	1	0	0	1	0	0	1	5
hsa-miR-150	ZNF294	1	1	0	1	0	0	1	0	0	1	5
hsa-miR-150	CNTNAP2	1	1	0	1	0	0	1	0	0	1	5
hsa-miR-150	ZNF500	1	1	0	1	0	0	1	0	0	1	5
hsa-miR-150	PPP1R16B	1	1	0	1	0	0	1	0	0	1	5
hsa-miR-150	RAB11FIP5	1	1	0	1	0	0	1	0	0	1	5
hsa-miR-150	GIGYF2	1	0	0	1	0	0	1	0	1	1	5
hsa-miR-150	TOR1AIP1	1	1	0	1	0	0	1	0	0	1	5
hsa-miR-150	GAPVD1	1	1	0	1	0	0	1	0	0	1	5
hsa-miR-150	SERBP1	1	1	0	1	0	0	1	0	0	1	5
hsa-miR-150	PHF19	1	1	0	1	0	0	1	0	0	1	5
hsa-miR-150	NAT9	1	1	0	1	0	0	1	0	0	1	5
hsa-miR-150	KIF26A	1	1	0	1	0	0	1	0	0	1	5
hsa-miR-150	RSL1D1	1	1	0	1	0	0	1	0	0	1	5
hsa-miR-150	GTPBP5	1	1	0	1	0	0	1	0	0	1	5
hsa-miR-150	GMEB2	1	1	0	1	0	0	1	0	0	1	5
hsa-miR-150	GAS8	1	1	0	1	0	0	1	0	0	1	5
hsa-miR-150	FBXL5	0	0	1	1	0	0	1	0	1	1	5
hsa-miR-150	PLDN	1	1	0	1	0	0	1	0	0	1	5
hsa-miR-150	TSPAN17	1	1	0	1	0	0	1	0	0	1	5
hsa-miR-150	FBXO6	1	1	0	1	0	0	1	0	0	1	5
hsa-miR-150	PLA2G2D	1	1	0	1	0	0	1	0	0	1	5
hsa-miR-150	ARFGAP3	0	1	0	1	0	0	1	1	0	1	5
hsa-miR-150	CNNM4	1	1	0	1	0	0	1	0	0	1	5
hsa-miR-150	HEYL	1	1	0	1	0	0	1	0	0	1	5
hsa-miR-150	TIMM13	1	1	0	1	0	0	1	0	0	1	5
hsa-miR-150	EIF2C1	1	1	0	1	0	0	1	0	0	1	5
hsa-miR-150	GREM1	1	1	0	1	0	0	1	0	0	1	5
hsa-miR-150	TBL2	1	1	0	1	0	0	1	0	0	1	5
hsa-miR-150	BEST4	1	1	0	1	0	0	1	0	0	1	5
hsa-miR-150	NUFIP1	1	1	0	1	0	0	1	0	0	1	5
hsa-miR-150	GGCX	1	1	0	1	0	0	1	0	0	1	5
hsa-miR-150	B4GALT1	1	1	0	1	0	0	1	0	0	1	5
hsa-miR-150	ABL2	1	0	0	1	0	0	1	0	1	1	5
hsa-miR-150	FOXD3	1	1	1	1	0	0	0	0	0	1	5
hsa-miR-150	PPA2	1	1	0	1	0	0	1	0	0	1	5
hsa-miR-150	VPS41	1	1	0	1	0	0	1	0	0	1	5
hsa-miR-150	CACNG4	1	1	0	1	0	0	1	0	0	1	5
hsa-miR-150	TAF5L	1	1	0	1	0	0	1	0	0	1	5
hsa-miR-150	CACYBP	1	1	0	1	0	0	1	0	0	1	5
hsa-miR-150	TMEM28	1	1	0	1	0	0	1	0	0	1	5
hsa-miR-150	PDE7B	1	1	0	1	0	0	1	0	0	1	5
hsa-miR-150	DKK3	1	1	0	1	0	0	1	0	0	1	5
hsa-miR-150	HSPB7	1	1	0	1	0	0	1	0	0	1	5
hsa-miR-150	KIAA1274	1	1	0	1	0	0	1	0	0	1	5
hsa-miR-150	DISC1	1	1	0	1	0	0	1	0	0	1	5
hsa-miR-150	C10orf28	1	1	0	1	0	0	1	0	0	1	5
hsa-miR-150	GCLM	1	1	0	1	0	0	1	0	0	1	5
hsa-miR-150	ZNF544	1	1	0	1	0	0	1	0	0	1	5
hsa-miR-150	POLL	1	1	0	1	0	0	1	0	0	1	5
hsa-miR-150	MCAT	1	1	0	1	0	0	1	0	0	1	5
hsa-miR-150	CECR6	1	1	0	1	0	0	1	0	0	1	5
hsa-miR-150	GNA12	1	1	0	1	0	0	1	0	0	1	5
hsa-miR-150	GOLGA3	1	1	0	1	0	0	1	0	0	1	5
hsa-miR-150	GP5	1	1	0	1	0	0	1	0	0	1	5
hsa-miR-150	PGM2L1	1	1	0	1	0	0	1	0	0	1	5
hsa-miR-150	KCTD21	1	1	0	1	0	0	1	0	0	1	5
hsa-miR-150	LOC283514	1	1	0	1	0	0	1	0	0	1	5
hsa-miR-150	LOC283551	1	1	0	1	0	0	1	0	0	1	5
hsa-miR-150	ZDHHC22	0	1	1	1	0	0	1	0	0	1	5
hsa-miR-150	LOC283871	1	1	0	1	0	0	1	0	0	1	5
hsa-miR-150	SLC13A5	1	1	0	1	0	0	1	0	0	1	5
hsa-miR-150	PTRF	1	1	0	1	0	0	1	0	0	1	5
hsa-miR-150	ZIK1	1	1	0	1	0	0	1	0	0	1	5
hsa-miR-150	ZNF776	1	1	0	1	0	0	1	0	0	1	5
hsa-miR-150	FAM102B	1	1	0	1	0	0	1	0	0	1	5
hsa-miR-150	RSPO1	1	1	0	1	0	0	1	0	0	1	5
hsa-miR-150	ZNF326	0	1	1	1	1	0	1	0	0	0	5
hsa-miR-150	C20orf197	1	1	0	1	0	0	1	0	0	1	5
hsa-miR-150	GPR26	1	1	0	1	0	0	1	0	0	1	5
hsa-miR-150	SEC14L4	1	1	0	1	0	0	1	0	0	1	5
hsa-miR-150	PRRT3	1	1	0	1	0	0	1	0	0	1	5
hsa-miR-150	LOC285382	1	1	0	1	0	0	1	0	0	1	5
hsa-miR-150	DOK7	1	1	0	1	0	0	1	0	0	1	5
hsa-miR-150	COX18	1	1	0	1	0	0	1	0	0	1	5
hsa-miR-150	ARL10	1	1	0	1	0	0	1	0	0	1	5
hsa-miR-150	SFRS12IP1	1	1	0	1	0	0	1	0	0	1	5
hsa-miR-150	TREML4	1	1	0	1	0	0	1	0	0	1	5
hsa-miR-150	ZNF775	1	1	0	1	0	0	1	0	0	1	5
hsa-miR-150	ANK1	1	1	0	1	0	0	1	0	0	1	5
hsa-miR-150	C8orf31	1	1	0	1	0	0	1	0	0	1	5
hsa-miR-150	CRB2	1	1	0	1	0	0	1	0	0	1	5
hsa-miR-150	FAM78A	1	1	0	1	0	0	1	0	0	1	5
hsa-miR-150	ILDR1	1	1	0	1	0	0	1	0	0	1	5
hsa-miR-150	GRK4	1	1	0	1	0	0	1	0	0	1	5
hsa-miR-150	GRK6	1	1	0	1	0	0	1	0	0	1	5
hsa-miR-150	GRB2	1	1	0	1	0	0	1	0	0	1	5
hsa-miR-150	GRB7	1	1	0	1	0	0	1	0	0	1	5
hsa-miR-150	OSTM1	1	1	0	1	0	0	1	0	0	1	5
hsa-miR-150	C11orf54	1	1	0	1	0	0	1	0	0	1	5
hsa-miR-150	MRPL42	1	1	0	1	0	0	1	0	0	1	5
hsa-miR-150	GRIK3	1	1	0	1	0	0	1	0	0	1	5
hsa-miR-150	KLF15	1	1	0	1	0	0	1	0	0	1	5
hsa-miR-150	ABR	1	1	0	1	0	0	1	0	0	1	5
hsa-miR-150	CCDC113	1	1	0	1	0	0	1	0	0	1	5
hsa-miR-150	COMMD9	1	1	0	1	0	0	1	0	0	1	5
hsa-miR-150	SSU72	1	1	0	1	0	0	1	0	0	1	5
hsa-miR-150	C6orf15	1	1	0	1	0	0	1	0	0	1	5
hsa-miR-150	CLEC2D	1	0	1	1	0	0	1	0	0	1	5
hsa-miR-150	GRM6	1	1	0	1	0	0	1	0	0	1	5
hsa-miR-150	CXCL3	1	1	0	1	0	0	1	0	0	1	5
hsa-miR-150	GRSF1	0	1	0	1	0	0	1	0	1	1	5
hsa-miR-150	GSTM3	1	1	0	1	0	0	1	0	0	1	5
hsa-miR-150	GTF2E2	1	1	0	1	0	0	1	0	0	1	5
hsa-miR-150	GTF2F1	1	1	0	1	0	0	1	0	0	1	5
hsa-miR-150	ABT1	1	1	0	1	0	0	1	0	0	1	5
hsa-miR-150	YPEL1	1	1	0	1	0	0	1	0	0	1	5
hsa-miR-150	STRN4	1	1	0	1	0	0	1	0	0	1	5
hsa-miR-150	RBM15B	1	1	0	1	0	0	1	0	0	1	5
hsa-miR-150	EEF2K	1	1	0	1	0	0	1	0	0	1	5
hsa-miR-150	HIG2	1	0	1	1	0	0	1	0	0	1	5
hsa-miR-150	GPR132	1	1	0	1	0	0	1	0	0	1	5
hsa-miR-150	NENF	1	1	0	1	0	0	1	0	0	1	5
hsa-miR-150	PADI1	1	1	0	1	0	0	1	0	0	1	5
hsa-miR-150	IL19	1	0	0	1	0	0	1	1	0	1	5
hsa-miR-150	GYPC	1	1	0	1	0	0	1	0	0	1	5
hsa-miR-150	POMT2	1	1	0	1	0	0	1	0	0	1	5
hsa-miR-150	FTSJ2	1	1	0	1	0	0	1	0	0	1	5
hsa-miR-150	MDFIC	1	1	0	1	0	0	1	0	0	1	5
hsa-miR-150	GZMB	1	1	0	1	0	0	1	0	0	1	5
hsa-miR-150	HADH	1	1	0	1	0	0	1	0	0	1	5
hsa-miR-150	HCFC1	1	1	0	1	0	0	1	0	0	1	5
hsa-miR-150	HDGF	1	1	0	1	0	0	1	0	0	1	5
hsa-miR-150	ANXA4	1	1	0	1	0	0	1	0	0	1	5
hsa-miR-150	HUNK	1	1	0	1	0	0	1	0	0	1	5
hsa-miR-150	ST6GALNAC6	1	1	0	1	0	0	1	0	0	1	5
hsa-miR-150	KCNIP1	1	0	1	1	0	0	1	0	0	1	5
hsa-miR-150	TAX1BP3	1	1	0	1	0	0	1	0	0	1	5
hsa-miR-150	HK2	1	1	0	1	0	0	1	0	0	1	5
hsa-miR-150	HLCS	1	1	0	1	0	0	1	0	0	1	5
hsa-miR-150	HMGB3	1	1	0	1	0	0	1	0	0	1	5
hsa-miR-150	APAF1	1	1	0	1	0	0	1	0	0	1	5
hsa-miR-150	HNF4A	1	1	0	1	0	0	1	0	0	1	5
hsa-miR-150	TLX1	1	1	0	1	0	0	1	0	0	1	5
hsa-miR-150	HOXC9	1	1	0	1	0	0	1	0	0	1	5
hsa-miR-150	HPS1	1	1	0	1	0	0	1	0	0	1	5
hsa-miR-150	MMAB	1	1	0	1	0	0	1	0	0	1	5
hsa-miR-150	HSD17B1	1	1	0	1	0	0	1	0	0	1	5
hsa-miR-150	HSPA5	1	1	0	1	0	0	1	0	0	1	5
hsa-miR-150	XIAP	1	1	0	1	0	0	1	0	0	1	5
hsa-miR-150	BIRC5	1	1	0	1	0	0	1	0	0	1	5
hsa-miR-150	SNAI3	1	1	0	1	0	0	1	0	0	1	5
hsa-miR-150	HTR2A	1	1	0	1	0	0	1	0	0	1	5
hsa-miR-150	HTR7	1	1	0	1	0	0	1	0	0	1	5
hsa-miR-150	HUS1	1	1	0	1	0	0	1	0	0	1	5
hsa-miR-150	IAPP	1	1	0	1	0	0	1	0	0	1	5
hsa-miR-150	IARS	1	0	0	1	0	0	1	0	1	1	5
hsa-miR-150	GPIHBP1	1	1	0	1	0	0	1	0	0	1	5
hsa-miR-150	TMEM119	1	1	0	1	0	0	1	0	0	1	5
hsa-miR-150	KRT79	1	1	0	1	0	0	1	0	0	1	5
hsa-miR-150	ARL16	1	1	0	1	0	0	1	0	0	1	5
hsa-miR-150	LOC339344	1	1	0	1	0	0	1	0	0	1	5
hsa-miR-150	IRF8	1	1	0	1	0	0	1	0	0	1	5
hsa-miR-150	SLC35E4	1	1	0	1	0	0	1	0	0	1	5
hsa-miR-150	SPOPL	1	1	0	1	0	0	1	0	0	1	5
hsa-miR-150	CYP27C1	1	1	0	1	0	0	1	0	0	1	5
hsa-miR-150	ESPNL	1	1	0	1	0	0	1	0	0	1	5
hsa-miR-150	ID4	1	1	0	1	0	0	1	0	0	1	5
hsa-miR-150	MYLK4	1	1	0	1	0	0	1	0	0	1	5
hsa-miR-150	VSIG1	1	1	0	1	0	0	1	0	0	1	5
hsa-miR-150	ZC3H12B	1	1	0	1	0	0	1	0	0	1	5
hsa-miR-150	NANOS1	0	1	1	1	0	0	1	0	0	1	5
hsa-miR-150	IDS	1	1	0	1	0	0	1	0	0	1	5
hsa-miR-150	STAC2	1	1	0	1	0	0	1	0	0	1	5
hsa-miR-150	IFI16	1	1	0	1	0	0	1	0	0	1	5
hsa-miR-150	IFIT2	1	1	0	1	0	0	1	0	0	1	5
hsa-miR-150	KCNT2	1	1	0	1	0	0	1	0	0	1	5
hsa-miR-150	IFNAR1	1	1	0	1	0	0	1	0	0	1	5
hsa-miR-150	MOGAT3	1	1	0	1	0	0	1	0	0	1	5
hsa-miR-150	FAM71F2	1	1	0	1	0	0	1	0	0	1	5
hsa-miR-150	ZNF81	1	1	0	1	0	0	1	0	0	1	5
hsa-miR-150	PDDC1	1	1	0	1	0	0	1	0	0	1	5
hsa-miR-150	RBPMS2	1	1	0	1	0	0	1	0	0	1	5
hsa-miR-150	ANKDD1A	1	1	0	1	0	0	1	0	0	1	5
hsa-miR-150	NUP43	1	1	0	1	0	0	1	0	0	1	5
hsa-miR-150	IHH	1	1	0	1	0	0	1	0	0	1	5
hsa-miR-150	IKBKB	1	1	0	1	0	0	1	0	0	1	5
hsa-miR-150	IL1R1	1	1	0	1	0	0	1	0	0	1	5
hsa-miR-150	SHROOM2	1	1	0	1	0	0	1	0	0	1	5
hsa-miR-150	IL6R	1	1	0	1	0	0	1	0	0	1	5
hsa-miR-150	IL8RB	1	1	0	1	0	0	1	0	0	1	5
hsa-miR-150	IL10	1	1	0	1	0	0	1	0	0	1	5
hsa-miR-150	IL10RA	1	1	0	1	0	0	1	0	0	1	5
hsa-miR-150	IL12RB2	1	1	0	1	0	0	1	0	0	1	5
hsa-miR-150	IL13RA1	1	1	0	1	0	0	1	0	0	1	5
hsa-miR-150	FAM101B	1	1	0	1	0	0	1	0	0	1	5
hsa-miR-150	ACADSB	1	1	0	1	0	0	1	0	0	1	5
hsa-miR-150	AQP3	1	1	0	1	0	0	1	0	0	1	5
hsa-miR-150	ZBTB41	1	1	0	1	0	0	1	0	0	1	5
hsa-miR-150	IL18	1	1	0	1	0	0	1	0	0	1	5
hsa-miR-150	FOXK2	1	1	0	1	0	0	1	0	0	1	5
hsa-miR-150	ILF3	1	1	0	1	0	0	1	0	0	1	5
hsa-miR-150	IMPG1	1	1	0	1	0	0	1	0	0	1	5
hsa-miR-150	INPP5B	1	1	0	1	0	0	1	0	0	1	5
hsa-miR-150	INSR	1	1	0	1	0	0	1	0	0	1	5
hsa-miR-150	IPP	1	1	0	1	0	0	1	0	0	1	5
hsa-miR-150	ITGAL	1	1	0	1	0	0	1	0	0	1	5
hsa-miR-150	CD82	1	1	0	1	0	0	1	0	0	1	5
hsa-miR-150	KCNA1	1	1	0	1	0	0	1	0	0	1	5
hsa-miR-150	KCNA7	1	1	0	1	0	0	1	0	0	1	5
hsa-miR-150	FAM111B	1	1	0	1	0	0	1	0	0	1	5
hsa-miR-150	KCNB1	1	1	0	1	0	0	1	0	0	1	5
hsa-miR-150	KIF7	1	1	0	1	0	0	1	0	0	1	5
hsa-miR-150	ZNF710	1	1	0	1	0	0	1	0	0	1	5
hsa-miR-150	KCND1	1	1	0	1	0	0	1	0	0	1	5
hsa-miR-150	PEAR1	1	1	0	1	0	0	1	0	0	1	5
hsa-miR-150	RBM43	1	1	0	1	0	0	1	0	0	1	5
hsa-miR-150	C3orf62	1	1	0	1	0	0	1	0	0	1	5
hsa-miR-150	KCNJ2	1	1	0	1	0	0	1	0	0	1	5
hsa-miR-150	KCNJ5	1	1	0	1	0	0	1	0	0	1	5
hsa-miR-150	RAB15	1	1	0	1	0	0	1	0	0	1	5
hsa-miR-150	SLC27A1	1	1	0	1	0	0	1	0	0	1	5
hsa-miR-150	KCNJ10	1	1	0	1	0	0	1	0	0	1	5
hsa-miR-150	KCNJ12	1	1	0	1	0	0	1	0	0	1	5
hsa-miR-150	KCNK3	1	1	0	1	0	0	1	0	0	1	5
hsa-miR-150	ARL4D	1	1	0	1	0	0	1	0	0	1	5
hsa-miR-150	KIF3C	1	1	0	1	0	0	1	0	0	1	5
hsa-miR-150	KIF11	1	1	0	1	0	0	1	0	0	1	5
hsa-miR-150	ZKSCAN4	1	1	0	1	0	0	1	0	0	1	5
hsa-miR-150	C6orf174	1	1	0	1	0	0	1	0	1	0	5
hsa-miR-150	NSUN4	1	1	0	1	0	0	1	0	0	1	5
hsa-miR-150	C15orf52	1	1	0	1	0	0	1	0	0	1	5
hsa-miR-150	SBK1	1	1	0	1	0	0	1	0	0	1	5
hsa-miR-150	YPEL2	1	1	0	1	0	0	1	0	0	1	5
hsa-miR-150	SLC6A17	1	1	0	1	0	0	1	0	0	1	5
hsa-miR-150	LOC388969	1	1	0	1	0	0	1	0	0	1	5
hsa-miR-150	CCDC4	1	1	0	1	0	0	1	0	0	1	5
hsa-miR-150	LIN28B	1	1	0	1	0	0	1	0	0	1	5
hsa-miR-150	SAMD5	1	1	0	1	0	0	1	0	0	1	5
hsa-miR-150	IYD	1	1	0	1	0	0	1	0	0	1	5
hsa-miR-150	LAIR1	1	1	0	1	0	0	1	0	0	1	5
hsa-miR-150	LASP1	1	1	0	1	0	0	1	0	0	1	5
hsa-miR-150	LCN2	1	1	0	1	0	0	1	0	0	1	5
hsa-miR-150	ARHGAP5	1	1	0	1	0	0	1	0	0	1	5
hsa-miR-150	LEP	1	1	0	1	0	0	1	0	0	1	5
hsa-miR-150	LFNG	1	1	0	1	0	0	1	0	0	1	5
hsa-miR-150	LGALS8	1	1	0	1	0	0	1	0	0	1	5
hsa-miR-150	LIF	1	1	0	1	0	0	1	0	0	1	5
hsa-miR-150	C14orf180	1	1	0	1	0	0	1	0	0	1	5
hsa-miR-150	C15orf54	1	1	0	1	0	0	1	0	0	1	5
hsa-miR-150	FLJ35767	1	1	0	1	0	0	1	0	0	1	5
hsa-miR-150	LMO7	1	1	0	1	0	0	1	0	0	1	5
hsa-miR-150	RP5-1103G7.6	1	1	0	1	0	0	1	0	0	1	5
hsa-miR-150	LOC401152	1	1	0	1	0	0	1	0	0	1	5
hsa-miR-150	SAMD12	1	1	0	1	0	0	1	0	0	1	5
hsa-miR-150	C9orf152	1	1	0	1	0	0	1	0	0	1	5
hsa-miR-150	MCART6	1	1	0	1	0	0	1	0	0	1	5
hsa-miR-150	C10orf132	1	1	0	1	0	0	1	0	0	1	5
hsa-miR-150	LOXL2	1	1	0	1	0	0	1	0	0	1	5
hsa-miR-150	SOHLH1	1	1	0	1	0	0	1	0	0	1	5
hsa-miR-150	XKRX	1	1	0	1	0	0	1	0	0	1	5
hsa-miR-150	LPP	1	1	0	1	0	0	1	0	0	1	5
hsa-miR-150	LOC402665	1	1	0	1	0	0	1	0	0	1	5
hsa-miR-150	HAPLN4	1	1	0	1	0	0	1	0	0	1	5
hsa-miR-150	CTXN1	1	1	0	1	0	0	1	0	0	1	5
hsa-miR-150	MXD1	1	1	0	1	0	0	1	0	0	1	5
hsa-miR-150	ACCN2	1	1	0	1	0	0	1	0	0	1	5
hsa-miR-150	ARSB	1	1	0	1	0	0	1	0	0	1	5
hsa-miR-150	MAL	1	1	0	1	0	0	1	0	0	1	5
hsa-miR-150	MAOA	1	1	0	1	0	0	1	0	0	1	5
hsa-miR-150	ARSD	1	1	0	1	0	0	1	0	0	1	5
hsa-miR-150	MAT1A	1	1	0	1	0	0	1	0	0	1	5
hsa-miR-150	DDI1	1	1	0	1	0	0	1	0	0	1	5
hsa-miR-150	MATN1	1	1	0	1	0	0	1	0	0	1	5
hsa-miR-150	MAX	1	1	0	1	0	0	1	0	0	1	5
hsa-miR-150	MBD1	1	1	0	1	0	0	1	0	0	1	5
hsa-miR-150	MBNL1	1	0	0	1	1	0	1	0	0	1	5
hsa-miR-150	MBNL1	1	1	0	1	1	0	0	0	0	1	5
hsa-miR-150	MBP	1	1	0	1	0	0	1	0	0	1	5
hsa-miR-150	MCAM	1	1	0	1	0	0	1	0	0	1	5
hsa-miR-150	MCC	1	1	0	1	0	0	1	0	0	1	5
hsa-miR-150	CHST6	1	1	0	1	0	0	1	0	0	1	5
hsa-miR-150	MCM4	1	1	0	1	0	0	1	0	0	1	5
hsa-miR-150	ADAM11	1	1	0	1	0	0	1	0	0	1	5
hsa-miR-150	KITLG	1	1	0	1	0	0	1	0	0	1	5
hsa-miR-150	MKLN1	1	1	0	1	0	0	1	0	0	1	5
hsa-miR-150	MAP3K9	1	1	0	1	0	0	1	0	0	1	5
hsa-miR-150	MLN	1	1	0	1	0	0	1	0	0	1	5
hsa-miR-150	MAP3K11	1	1	0	1	0	0	1	0	0	1	5
hsa-miR-150	NR3C2	1	1	0	1	0	0	1	0	0	1	5
hsa-miR-150	TRPM1	1	1	0	1	0	0	1	0	0	1	5
hsa-miR-150	MMP14	1	1	0	1	0	0	1	0	0	1	5
hsa-miR-150	MMP19	1	1	0	1	0	0	1	0	0	1	5
hsa-miR-150	MN1	1	1	0	1	0	0	1	0	0	1	5
hsa-miR-150	MNT	1	1	0	1	0	0	1	0	0	1	5
hsa-miR-150	MOBP	1	1	0	1	0	0	1	0	0	1	5
hsa-miR-150	MOCS2	1	1	0	1	0	0	1	0	0	1	5
hsa-miR-150	MPP2	1	1	0	1	0	0	1	0	0	1	5
hsa-miR-150	CCDC88C	1	1	0	1	0	0	1	0	0	1	5
hsa-miR-150	LSDP5	1	1	0	1	0	0	1	0	0	1	5
hsa-miR-150	BCL2L15	1	1	0	1	0	0	1	0	0	1	5
hsa-miR-150	MSH3	1	1	0	1	0	0	1	0	0	1	5
hsa-miR-150	MTHFR	1	1	0	1	0	0	1	0	0	1	5
hsa-miR-150	MTNR1B	1	1	0	1	0	0	1	0	0	1	5
hsa-miR-150	MUC4	1	1	0	1	0	0	1	0	0	1	5
hsa-miR-150	MYCN	1	1	0	1	0	0	1	0	0	1	5
hsa-miR-150	MYD88	1	1	0	1	0	0	1	0	0	1	5
hsa-miR-150	GADD45B	1	1	0	1	0	0	1	0	0	1	5
hsa-miR-150	MYO1D	1	1	0	1	0	0	1	0	0	1	5
hsa-miR-150	NAGA	1	1	0	1	0	0	1	0	0	1	5
hsa-miR-150	NBL1	1	1	0	1	0	0	1	0	0	1	5
hsa-miR-150	NCBP1	1	1	0	1	0	0	1	0	0	1	5
hsa-miR-150	ATM	1	1	0	1	0	0	1	0	0	1	5
hsa-miR-150	GIMAP6	1	1	0	1	0	0	1	0	0	1	5
hsa-miR-150	NEFL	1	1	0	1	0	0	1	0	0	1	5
hsa-miR-150	NFIC	1	1	0	1	0	0	1	0	0	1	5
hsa-miR-150	NFIX	1	1	0	1	0	0	1	0	0	1	5
hsa-miR-150	NFKBIL2	1	1	0	1	0	0	1	0	0	1	5
hsa-miR-150	NFYA	1	1	0	1	0	0	1	0	0	1	5
hsa-miR-150	NFYB	1	1	0	1	0	0	1	0	0	1	5
hsa-miR-150	NHS	1	1	0	1	0	0	1	0	0	1	5
hsa-miR-150	NKX2-2	1	1	0	1	0	0	1	0	0	1	5
hsa-miR-150	NOTCH1	1	1	0	1	0	0	1	0	0	1	5
hsa-miR-150	NOTCH2	1	1	0	1	0	0	1	0	0	1	5
hsa-miR-150	NPHS1	1	1	0	1	0	0	1	0	0	1	5
hsa-miR-150	NPR3	1	1	0	1	0	0	1	0	0	1	5
hsa-miR-150	NPTX1	1	1	0	1	0	0	1	0	0	1	5
hsa-miR-150	SLC11A2	1	1	0	1	0	0	1	0	0	1	5
hsa-miR-150	ATP2B1	1	1	0	1	1	0	0	0	0	1	5
hsa-miR-150	ATP2B4	1	1	0	1	0	0	1	0	0	1	5
hsa-miR-150	C2orf64	1	1	0	1	0	0	1	0	0	1	5
hsa-miR-150	ATP4B	1	1	0	1	0	0	1	0	0	1	5
hsa-miR-150	OXTR	1	1	0	1	0	0	1	0	0	1	5
hsa-miR-150	P2RX7	1	1	0	1	0	0	1	0	0	1	5
hsa-miR-150	P2RY6	1	1	0	1	0	0	1	0	0	1	5
hsa-miR-150	PEBP1	1	1	0	1	0	0	1	0	0	1	5
hsa-miR-150	PAFAH2	1	1	0	1	0	0	1	0	0	1	5
hsa-miR-150	SERPINE1	1	1	0	1	0	0	1	0	0	1	5
hsa-miR-150	PAK1	1	1	0	1	1	0	0	0	0	1	5
hsa-miR-150	ARHGEF4	1	1	0	1	0	0	1	0	0	1	5
hsa-miR-150	PAX5	1	1	0	1	0	0	1	0	0	1	5
hsa-miR-150	RNF141	1	1	0	1	0	0	1	0	0	1	5
hsa-miR-150	CDON	1	1	0	1	0	0	1	0	0	1	5
hsa-miR-150	ACOX1	1	1	0	1	0	0	1	0	0	1	5
hsa-miR-150	MED31	1	1	0	1	0	0	1	0	0	1	5
hsa-miR-150	ASCC1	1	1	0	1	0	0	1	0	0	1	5
hsa-miR-150	EXOSC3	1	1	0	1	0	0	1	0	0	1	5
hsa-miR-150	TMED7	0	1	1	1	0	0	1	0	0	1	5
hsa-miR-150	MRPS16	1	1	0	1	0	0	1	0	0	1	5
hsa-miR-150	GOLT1B	1	1	0	1	0	0	1	0	0	1	5
hsa-miR-150	VPS36	1	1	0	1	0	0	1	0	0	1	5
hsa-miR-150	SERPINA5	1	1	0	1	0	0	1	0	0	1	5
hsa-miR-150	ST8SIA3	1	1	0	1	0	0	1	0	0	1	5
hsa-miR-150	PI15	1	1	0	1	0	0	1	0	0	1	5
hsa-miR-150	FAM135B	1	1	0	1	0	0	1	0	0	1	5
hsa-miR-150	YARS2	1	1	0	1	0	0	1	0	0	1	5
hsa-miR-150	MRPL4	1	1	0	1	0	0	1	0	0	1	5
hsa-miR-150	FCF1	1	1	0	1	0	0	1	0	0	1	5
hsa-miR-150	PCM1	0	1	0	1	0	0	1	0	1	1	5
hsa-miR-150	SH3GLB1	1	1	0	1	0	0	1	0	0	1	5
hsa-miR-150	SUV420H1	1	1	0	1	0	0	1	0	0	1	5
hsa-miR-150	FAM82B	1	1	0	1	0	0	1	0	0	1	5
hsa-miR-150	COMMD2	1	1	0	1	0	0	1	0	0	1	5
hsa-miR-150	GOLGA7	1	0	1	1	0	0	1	0	0	1	5
hsa-miR-150	SLC45A2	1	1	0	1	0	0	1	0	0	1	5
hsa-miR-150	MRTO4	1	1	0	1	0	0	1	0	0	1	5
hsa-miR-150	AADAT	1	1	0	1	0	0	1	0	0	1	5
hsa-miR-150	ZNF639	1	1	0	1	0	0	1	0	0	1	5
hsa-miR-150	IPO11	1	0	0	1	0	0	1	0	1	1	5
hsa-miR-150	PCSK1	1	1	0	1	0	0	1	0	0	1	5
hsa-miR-150	PDZD11	1	1	0	1	0	0	1	0	0	1	5
hsa-miR-150	MRPL30	1	1	0	1	0	0	1	0	0	1	5
hsa-miR-150	PIPOX	1	1	0	1	0	0	1	0	0	1	5
hsa-miR-150	KLF3	1	1	0	1	0	0	1	0	0	1	5
hsa-miR-150	RBJ	1	1	0	1	0	0	1	0	0	1	5
hsa-miR-150	TLR7	1	1	0	1	0	0	1	0	0	1	5
hsa-miR-150	GMIP	1	1	0	1	0	0	1	0	0	1	5
hsa-miR-150	ZDHHC3	1	1	0	1	0	0	1	0	0	1	5
hsa-miR-150	FAM53C	1	0	0	1	0	0	1	1	0	1	5
hsa-miR-150	REEP2	1	1	0	1	0	0	1	0	0	1	5
hsa-miR-150	PHF21A	0	1	0	1	0	0	1	0	1	1	5
hsa-miR-150	PDCD1	1	1	0	1	0	0	1	0	0	1	5
hsa-miR-150	ZNF771	1	1	0	1	0	0	1	0	0	1	5
hsa-miR-150	ZBTB7A	1	1	0	1	0	0	1	0	0	1	5
hsa-miR-150	CDC40	1	1	0	1	0	0	1	0	0	1	5
hsa-miR-150	PDE1C	1	1	0	1	0	0	1	0	0	1	5
hsa-miR-150	CSAD	1	1	0	1	0	0	1	0	0	1	5
hsa-miR-150	WNT16	1	1	0	1	0	0	1	0	0	1	5
hsa-miR-150	NIP7	1	1	0	1	0	0	1	0	0	1	5
hsa-miR-150	TRAPPC4	1	1	0	1	0	0	1	0	0	1	5
hsa-miR-150	PDE4A	1	1	0	1	0	0	0	1	0	1	5
hsa-miR-150	POLK	1	1	0	1	0	0	1	0	0	1	5
hsa-miR-150	SNX9	1	1	0	1	0	0	1	0	0	1	5
hsa-miR-150	PDE4C	1	1	0	1	0	0	1	0	0	1	5
hsa-miR-150	FAM8A1	1	1	0	1	0	0	1	0	0	1	5
hsa-miR-150	PDE4D	1	1	0	1	0	0	1	0	0	1	5
hsa-miR-150	PCYOX1	1	1	0	1	0	0	1	0	0	1	5
hsa-miR-150	UBE2J1	0	1	1	1	0	0	1	0	0	1	5
hsa-miR-150	ANKFY1	1	1	0	1	0	0	1	0	0	1	5
hsa-miR-150	GTSE1	1	1	0	1	0	0	1	0	0	1	5
hsa-miR-150	LARS	1	1	0	1	0	0	1	0	0	1	5
hsa-miR-150	VTA1	1	1	0	1	0	0	1	0	0	1	5
hsa-miR-150	ZCCHC17	1	1	0	1	0	0	1	0	0	1	5
hsa-miR-150	PDGFB	1	1	0	1	0	0	1	0	0	1	5
hsa-miR-150	PDE6B	1	1	0	1	0	0	1	0	0	1	5
hsa-miR-150	AZIN1	1	0	0	1	0	0	1	1	0	1	5
hsa-miR-150	PDGFRB	1	1	0	1	0	0	1	0	0	1	5
hsa-miR-150	HMP19	1	1	0	1	0	0	1	0	0	1	5
hsa-miR-150	KLF13	1	1	0	1	0	0	1	0	0	1	5
hsa-miR-150	PDK1	1	1	0	1	0	0	1	0	0	1	5
hsa-miR-150	TMBIM4	1	1	0	1	0	0	1	0	0	1	5
hsa-miR-150	RASD1	1	1	0	1	0	0	1	0	0	1	5
hsa-miR-150	ASB1	1	1	0	1	0	0	1	0	0	1	5
hsa-miR-150	SUFU	1	1	0	1	0	0	1	0	0	1	5
hsa-miR-150	SLC26A4	1	1	0	1	0	0	1	0	0	1	5
hsa-miR-150	RAPGEF6	0	1	0	1	0	0	1	0	1	1	5
hsa-miR-150	CD244	1	1	0	1	0	0	1	0	0	1	5
hsa-miR-150	CRKRS	0	1	0	1	0	0	1	0	1	1	5
hsa-miR-150	C9orf78	1	1	0	1	0	0	1	0	0	1	5
hsa-miR-150	RAB8B	1	1	0	1	0	0	1	0	0	1	5
hsa-miR-150	ATP8B1	1	1	0	1	0	0	1	0	0	1	5
hsa-miR-150	PFKFB2	1	1	0	1	0	0	1	0	0	1	5
hsa-miR-150	PFKFB3	1	1	0	1	0	0	1	0	0	1	5
hsa-miR-150	PFN2	1	1	0	1	1	0	0	0	0	1	5
hsa-miR-150	PHF2	1	1	0	1	0	0	1	0	0	1	5
hsa-miR-150	PIGH	1	1	0	1	0	0	1	0	0	1	5
hsa-miR-150	PIGR	1	1	0	1	0	0	1	0	0	1	5
hsa-miR-150	PIK3R1	1	1	0	1	0	0	1	0	0	1	5
hsa-miR-150	PIK3R2	1	1	0	1	0	0	1	0	0	1	5
hsa-miR-150	ACP2	1	1	0	1	0	0	1	0	0	1	5
hsa-miR-150	PITPNA	1	1	0	1	0	0	1	0	0	1	5
hsa-miR-150	PKD2	1	1	0	1	0	0	1	0	0	1	5
hsa-miR-150	PKP1	1	0	0	1	1	0	1	0	0	1	5
hsa-miR-150	PLAUR	1	1	0	1	0	0	1	0	0	1	5
hsa-miR-150	UBASH3A	1	0	0	1	0	0	1	1	0	1	5
hsa-miR-150	PLOD1	1	1	0	1	0	0	1	0	0	1	5
hsa-miR-150	PLXNA1	1	1	0	1	0	0	1	0	0	1	5
hsa-miR-150	PLXNA2	1	1	0	1	0	0	1	0	0	1	5
hsa-miR-150	PTOV1	1	1	0	1	0	0	1	0	0	1	5
hsa-miR-150	EDG8	1	1	0	1	0	0	1	0	0	1	5
hsa-miR-150	PML	1	1	0	1	0	0	1	0	0	1	5
hsa-miR-150	MUPCDH	1	1	0	1	0	0	1	0	0	1	5
hsa-miR-150	ATP7B	1	1	0	1	0	0	1	0	0	1	5
hsa-miR-150	BRWD1	1	1	0	1	0	0	1	0	0	1	5
hsa-miR-150	C21orf45	1	1	0	1	0	0	1	0	0	1	5
hsa-miR-150	C21orf29	1	1	0	1	0	0	1	0	0	1	5
hsa-miR-150	FAM3B	1	1	0	1	0	0	1	0	0	1	5
hsa-miR-150	POLE3	1	1	0	1	0	0	1	0	0	1	5
hsa-miR-150	2005-09-01	1	1	0	1	0	0	1	0	0	1	5
hsa-miR-150	CYCS	1	1	0	1	0	0	1	0	0	1	5
hsa-miR-150	POLR2D	1	1	0	1	0	0	1	0	0	1	5
hsa-miR-150	POLR2H	1	1	0	1	0	0	1	0	0	1	5
hsa-miR-150	SLC38A2	1	1	0	1	0	0	1	0	0	1	5
hsa-miR-150	POLR2L	1	1	0	1	0	0	1	0	0	1	5
hsa-miR-150	SSH1	1	1	0	1	0	0	1	0	0	1	5
hsa-miR-150	SEMA5B	1	1	0	1	0	0	1	0	0	1	5
hsa-miR-150	TOLLIP	1	1	0	1	0	0	1	0	0	1	5
hsa-miR-150	FAM105A	1	1	0	1	0	0	1	0	0	1	5
hsa-miR-150	TXNDC10	1	1	0	1	0	0	1	0	0	1	5
hsa-miR-150	ANKRD16	1	1	0	1	0	0	1	0	0	1	5
hsa-miR-150	ROBO4	1	1	0	1	0	0	1	0	0	1	5
hsa-miR-150	POU3F2	1	1	0	1	0	0	1	0	0	1	5
hsa-miR-150	TOMM7	1	1	0	1	0	0	1	0	0	1	5
hsa-miR-150	GNL3L	1	1	0	1	0	0	1	0	0	1	5
hsa-miR-150	SGTB	1	1	0	1	0	0	1	0	0	1	5
hsa-miR-150	UGT1A6	1	1	0	1	0	0	1	0	0	1	5
hsa-miR-150	HES2	1	1	0	1	0	0	1	0	0	1	5
hsa-miR-150	FAM63B	1	1	0	1	0	0	1	0	0	1	5
hsa-miR-150	POU6F1	1	1	0	1	0	0	1	0	0	1	5
hsa-miR-150	CROT	1	1	0	1	0	0	1	0	0	1	5
hsa-miR-150	SLC6A20	1	1	0	1	0	0	1	0	0	1	5
hsa-miR-150	LY6K	1	0	0	1	0	0	1	1	0	1	5
hsa-miR-150	FBLIM1	1	1	0	1	0	0	1	0	0	1	5
hsa-miR-150	DIRAS2	1	1	0	1	0	0	1	0	0	1	5
hsa-miR-150	ALKBH4	1	1	0	1	0	0	1	0	0	1	5
hsa-miR-150	BNC2	1	1	0	1	0	0	1	0	0	1	5
hsa-miR-150	MBTD1	0	1	1	1	0	0	1	0	0	1	5
hsa-miR-150	FAM29A	1	1	0	1	0	0	1	0	0	1	5
hsa-miR-150	KLHL28	1	1	0	1	0	0	1	0	0	1	5
hsa-miR-150	APTX	1	1	0	1	0	0	1	0	0	1	5
hsa-miR-150	SIDT1	1	1	0	1	0	0	1	0	0	1	5
hsa-miR-150	DEF8	1	1	0	1	0	0	1	0	0	1	5
hsa-miR-150	FAM83E	1	1	0	1	0	0	1	0	0	1	5
hsa-miR-150	PGPEP1	1	1	0	1	0	0	1	0	0	1	5
hsa-miR-150	C9orf167	1	1	0	1	0	0	1	0	0	1	5
hsa-miR-150	TMEM104	1	1	0	1	0	0	1	0	0	1	5
hsa-miR-150	EPS8L1	1	1	0	1	0	0	1	0	0	1	5
hsa-miR-150	C4orf30	1	1	0	1	0	0	1	0	0	1	5
hsa-miR-150	ST7L	1	1	0	1	0	0	1	0	0	1	5
hsa-miR-150	UHRF1BP1	1	1	0	1	0	0	1	0	0	1	5
hsa-miR-150	UBE2R2	1	1	0	1	0	0	1	0	0	1	5
hsa-miR-150	RHBDL2	1	1	0	1	0	0	1	0	0	1	5
hsa-miR-150	RNF125	1	1	0	1	0	0	1	0	0	1	5
hsa-miR-150	PPM1B	1	1	0	1	0	0	1	0	0	1	5
hsa-miR-150	TRSPAP1	1	1	0	1	0	0	1	0	0	1	5
hsa-miR-150	C1orf109	1	1	0	1	0	0	1	0	0	1	5
hsa-miR-150	PIGX	1	1	0	1	0	0	1	0	0	1	5
hsa-miR-150	TMEM70	1	1	0	1	0	0	1	0	0	1	5
hsa-miR-150	THG1L	1	1	0	1	0	0	1	0	0	1	5
hsa-miR-150	C20orf27	1	1	0	1	0	0	1	0	0	1	5
hsa-miR-150	RMND1	1	1	0	1	0	0	1	0	0	1	5
hsa-miR-150	C14orf119	1	1	0	1	0	0	1	0	0	1	5
hsa-miR-150	PPP1R1A	1	1	0	1	0	0	1	0	0	1	5
hsa-miR-150	FKBP14	1	1	0	1	0	0	1	0	0	1	5
hsa-miR-150	PTCD3	1	1	0	1	0	0	1	0	0	1	5
hsa-miR-150	PPP1R2	1	1	0	1	0	0	1	0	0	1	5
hsa-miR-150	C9orf68	1	1	0	1	0	0	1	0	0	1	5
hsa-miR-150	PDPR	1	1	0	1	0	0	1	0	0	1	5
hsa-miR-150	IFT57	1	1	0	1	0	0	1	0	0	1	5
hsa-miR-150	PPP1R3D	1	1	0	1	0	0	1	0	0	1	5
hsa-miR-150	SAMD4B	1	1	0	1	0	0	1	0	0	1	5
hsa-miR-150	TRIM68	1	1	0	1	0	0	1	0	0	1	5
hsa-miR-150	CEP27	1	1	0	1	0	0	1	0	0	1	5
hsa-miR-150	RBM23	1	1	0	1	0	0	1	0	0	1	5
hsa-miR-150	RFWD3	1	1	0	1	0	0	1	0	0	1	5
hsa-miR-150	PPP2CB	1	0	0	1	0	0	1	0	1	1	5
hsa-miR-150	PNPO	1	1	0	1	0	0	1	0	0	1	5
hsa-miR-150	PRMT6	1	1	0	1	0	0	1	0	0	1	5
hsa-miR-150	KLHL11	1	1	0	1	0	0	1	0	0	1	5
hsa-miR-150	C20orf12	1	1	0	1	0	0	1	0	0	1	5
hsa-miR-150	VPS13D	1	1	0	1	0	0	1	0	0	1	5
hsa-miR-150	C14orf105	1	1	0	1	0	0	1	0	0	1	5
hsa-miR-150	APPL2	1	1	0	1	0	0	1	0	0	1	5
hsa-miR-150	PLEKHG6	1	1	0	1	0	0	1	0	0	1	5
hsa-miR-150	ETNK2	1	1	0	1	0	0	1	0	0	1	5
hsa-miR-150	PNMAL1	1	1	0	1	0	0	1	0	0	1	5
hsa-miR-150	PANK4	1	1	0	1	0	0	1	0	0	1	5
hsa-miR-150	PPP2R3A	1	1	0	1	0	0	1	0	0	1	5
hsa-miR-150	SMU1	1	1	0	1	0	0	1	0	0	1	5
hsa-miR-150	C14orf115	1	1	0	1	0	0	1	0	0	1	5
hsa-miR-150	SLC38A7	1	1	0	1	0	0	1	0	0	1	5
hsa-miR-150	OGFOD1	1	1	0	1	0	0	1	0	0	1	5
hsa-miR-150	UQCC	1	1	0	1	0	0	1	0	0	1	5
hsa-miR-150	CCDC25	1	1	0	1	0	0	1	0	0	1	5
hsa-miR-150	PCMTD2	1	1	0	1	0	0	1	0	0	1	5
hsa-miR-150	TMEM39A	1	1	0	1	0	0	1	0	0	1	5
hsa-miR-150	TMEM19	1	1	0	1	0	0	1	0	0	1	5
hsa-miR-150	QRSL1	1	1	0	1	0	0	1	0	0	1	5
hsa-miR-150	TMEM40	1	1	0	1	0	0	1	0	0	1	5
hsa-miR-150	BRF2	1	1	0	1	0	0	1	0	0	1	5
hsa-miR-150	SPTLC3	1	1	0	1	0	0	1	0	0	1	5
hsa-miR-150	RFK	1	1	0	1	0	0	1	0	0	1	5
hsa-miR-150	FLJ11151	1	1	0	1	0	0	1	0	0	1	5
hsa-miR-150	AGPAT5	1	1	0	1	0	0	1	0	0	1	5
hsa-miR-150	C10orf59	1	1	0	1	0	0	1	0	0	1	5
hsa-miR-150	PHCA	1	1	0	1	0	0	1	0	0	1	5
hsa-miR-150	DRAM	1	1	0	1	0	0	1	0	0	1	5
hsa-miR-150	ABHD10	1	1	0	1	0	0	1	0	0	1	5
hsa-miR-150	STK32B	1	1	0	1	0	0	1	0	0	1	5
hsa-miR-150	SLC22A15	1	1	0	1	0	0	1	0	0	1	5
hsa-miR-150	IMPACT	1	1	0	1	0	0	1	0	0	1	5
hsa-miR-150	PPT1	1	1	0	1	0	0	1	0	0	1	5
hsa-miR-150	PPYR1	1	1	0	1	0	0	1	0	0	1	5
hsa-miR-150	ZNF331	1	0	1	1	0	0	1	0	0	1	5
hsa-miR-150	YOD1	1	1	0	1	0	0	1	0	0	1	5
hsa-miR-150	CHST12	1	1	0	1	0	0	1	0	0	1	5
hsa-miR-150	SLC35E3	1	1	0	1	0	0	1	0	0	1	5
hsa-miR-150	ACCN4	1	1	0	1	0	0	1	0	0	1	5
hsa-miR-150	DHTKD1	1	1	0	1	0	0	1	0	0	1	5
hsa-miR-150	UBE2Q1	1	1	0	1	0	0	1	0	0	1	5
hsa-miR-150	MED29	1	1	0	1	0	0	1	0	0	1	5
hsa-miR-150	ZNF280C	1	1	0	1	0	0	1	0	0	1	5
hsa-miR-150	OTUB1	1	1	0	1	0	0	1	0	0	1	5
hsa-miR-150	KIAA1333	1	1	0	1	0	0	1	0	0	1	5
hsa-miR-150	PRKAB1	1	1	0	1	0	0	1	0	0	1	5
hsa-miR-150	FLJ20489	1	1	0	1	0	0	1	0	0	1	5
hsa-miR-150	YEATS2	1	1	0	1	0	0	1	0	0	1	5
hsa-miR-150	FRMD4A	1	1	0	1	0	0	1	0	0	1	5
hsa-miR-150	FLJ10357	1	1	0	1	0	0	1	0	0	1	5
hsa-miR-150	TSR1	1	1	0	1	0	0	1	1	0	0	5
hsa-miR-150	N4BP2	1	1	0	1	0	0	1	0	0	1	5
hsa-miR-150	PRKAR1A	1	1	0	1	1	0	0	0	0	1	5
hsa-miR-150	PRKAR1A	1	0	0	1	1	0	1	0	0	1	5
hsa-miR-150	ENAH	1	1	0	1	0	0	1	0	0	1	5
hsa-miR-150	CNDP2	1	1	0	1	0	0	1	0	0	1	5
hsa-miR-150	2011-09-01	1	1	0	1	0	0	1	0	0	1	5
hsa-miR-150	DHX32	1	1	0	1	0	0	1	0	0	1	5
hsa-miR-150	PRKAR2B	1	1	0	1	0	0	1	0	0	1	5
hsa-miR-150	SCN3B	1	1	0	1	0	0	1	0	0	1	5
hsa-miR-150	LRP2BP	1	1	0	1	0	0	1	0	0	1	5
hsa-miR-150	PAG1	1	1	0	1	0	0	1	0	0	1	5
hsa-miR-150	PECR	1	1	0	1	0	0	1	0	0	1	5
hsa-miR-150	PKN2	1	1	0	1	0	0	1	0	0	1	5
hsa-miR-150	WSB2	1	1	0	1	0	0	1	0	0	1	5
hsa-miR-150	ZNF167	1	1	0	1	0	0	1	0	0	1	5
hsa-miR-150	ZNF313	1	1	0	1	0	0	1	0	0	1	5
hsa-miR-150	KIAA1166	1	1	0	1	0	0	1	0	0	1	5
hsa-miR-150	BIN3	1	1	0	1	0	0	1	0	0	1	5
hsa-miR-150	APOB48R	1	1	0	1	0	0	1	0	0	1	5
hsa-miR-150	LANCL2	1	1	0	1	0	0	1	0	0	1	5
hsa-miR-150	C1orf183	1	1	0	1	0	0	1	0	0	1	5
hsa-miR-150	NSFL1C	1	1	0	1	0	0	1	0	0	1	5
hsa-miR-150	GNG12	1	1	0	1	0	0	1	0	0	1	5
hsa-miR-150	RAG1AP1	1	1	0	1	0	0	1	0	0	1	5
hsa-miR-150	BARX1	1	1	0	1	0	0	1	0	0	1	5
hsa-miR-150	PRKX	1	1	0	1	0	0	1	0	0	1	5
hsa-miR-150	PCDHA6	1	1	0	1	0	0	1	0	0	1	5
hsa-miR-150	TDRD1	1	1	0	1	0	0	1	0	0	1	5
hsa-miR-150	ANKH	1	1	0	1	0	0	1	0	0	1	5
hsa-miR-150	CRTAM	1	1	0	1	0	0	1	0	0	1	5
hsa-miR-150	PROP1	1	1	0	1	0	0	1	0	0	1	5
hsa-miR-150	C8orf44	1	1	0	1	0	0	1	0	0	1	5
hsa-miR-150	PRPS1	1	1	0	1	0	0	1	0	0	1	5
hsa-miR-150	RPRM	1	1	0	1	0	0	1	0	0	1	5
hsa-miR-150	MUC13	1	1	0	1	0	0	1	0	0	1	5
hsa-miR-150	PSKH1	1	1	0	1	0	0	1	0	0	1	5
hsa-miR-150	GRIPAP1	1	1	0	1	1	0	0	0	0	1	5
hsa-miR-150	BDH2	1	1	0	1	0	0	1	0	0	1	5
hsa-miR-150	STARD7	1	1	0	1	0	0	1	0	0	1	5
hsa-miR-150	DHX33	1	1	0	1	0	0	1	0	0	1	5
hsa-miR-150	FEM1C	1	1	0	1	0	0	1	0	0	1	5
hsa-miR-150	C11orf75	1	1	0	1	0	0	1	0	0	1	5
hsa-miR-150	C2orf33	1	1	0	1	0	0	1	0	0	1	5
hsa-miR-150	TULP4	1	1	0	1	0	0	1	0	0	1	5
hsa-miR-150	CXCR7	1	1	0	1	0	0	1	0	0	1	5
hsa-miR-150	C12orf5	1	1	0	1	0	0	1	0	0	1	5
hsa-miR-150	NAT14	1	1	0	1	0	0	1	0	0	1	5
hsa-miR-150	PDSS2	1	1	0	1	0	0	1	0	0	1	5
hsa-miR-150	PLXDC1	1	1	0	1	0	0	1	0	0	1	5
hsa-miR-150	RNPEPL1	1	1	0	1	0	0	1	0	0	1	5
hsa-miR-150	TMEM159	1	1	0	1	0	0	1	0	0	1	5
hsa-miR-150	KIAA1219	1	1	0	1	0	0	1	0	0	1	5
hsa-miR-150	JPH2	1	1	0	1	0	0	1	0	0	1	5
hsa-miR-150	PELI2	1	1	0	1	0	0	1	0	0	1	5
hsa-miR-150	ZNFX1	1	1	0	1	0	0	1	0	0	1	5
hsa-miR-150	ATP8B2	1	1	0	1	0	0	1	0	0	1	5
hsa-miR-150	ZNF248	1	1	0	1	0	0	1	0	0	1	5
hsa-miR-150	C13orf1	1	1	0	1	0	0	1	0	0	1	5
hsa-miR-150	TTC7A	1	1	0	1	0	0	1	0	0	1	5
hsa-miR-150	KIAA1244	1	1	0	1	0	0	1	0	0	1	5
hsa-miR-150	PTAFR	1	1	0	1	0	0	1	0	0	1	5
hsa-miR-150	PTCH1	1	0	1	1	0	0	1	0	0	1	5
hsa-miR-150	PBXIP1	1	1	0	1	0	0	1	0	0	1	5
hsa-miR-150	PTGFR	1	1	0	1	0	0	1	0	0	1	5
hsa-miR-150	PTGIR	1	1	0	1	0	0	1	0	0	1	5
hsa-miR-150	NDRG3	1	1	0	1	0	0	1	0	0	1	5
hsa-miR-150	PPM1H	0	1	0	1	0	0	1	0	1	1	5
hsa-miR-150	KIAA1161	1	1	0	1	0	0	1	0	0	1	5
hsa-miR-150	SLC12A5	1	0	0	1	0	0	1	1	0	1	5
hsa-miR-150	LRRC47	1	1	0	1	0	0	1	0	0	1	5
hsa-miR-150	ZNF490	1	1	0	1	0	0	1	0	0	1	5
hsa-miR-150	SHROOM4	1	1	0	1	0	0	1	0	0	1	5
hsa-miR-150	FAM62B	1	1	0	1	0	0	1	0	0	1	5
hsa-miR-150	AARS2	1	1	0	1	0	0	1	0	0	1	5
hsa-miR-150	MTUS1	1	1	0	1	0	0	1	0	0	1	5
hsa-miR-150	CDGAP	1	1	0	1	0	0	1	0	0	1	5
hsa-miR-150	PTK6	1	1	0	1	0	0	1	0	0	1	5
hsa-miR-150	CGN	1	1	0	1	0	0	1	0	0	1	5
hsa-miR-150	TBC1D14	1	1	0	1	0	0	1	0	0	1	5
hsa-miR-150	MIB1	1	1	0	1	0	0	1	0	0	1	5
hsa-miR-150	KIAA1328	1	1	0	1	0	0	1	0	0	1	5
hsa-miR-150	SORCS2	1	1	0	1	0	0	1	0	0	1	5
hsa-miR-150	ALPK3	1	1	0	1	0	0	1	0	0	1	5
hsa-miR-150	ZNF398	1	0	0	1	0	0	1	1	0	1	5
hsa-miR-150	KIAA1377	1	1	0	1	0	0	1	0	0	1	5
hsa-miR-150	KLHL8	1	1	0	1	0	0	1	0	0	1	5
hsa-miR-150	KLHL14	1	1	0	1	0	0	1	0	0	1	5
hsa-miR-150	TMEM181	1	1	0	1	0	0	1	0	0	1	5
hsa-miR-150	CRAMP1L	1	1	0	1	0	0	1	0	0	1	5
hsa-miR-150	PITPNM2	1	1	0	1	0	0	1	0	0	1	5
hsa-miR-150	RANBP10	1	1	0	1	0	0	1	0	0	1	5
hsa-miR-150	LRFN1	1	1	0	1	0	0	1	0	0	1	5
hsa-miR-150	ZFAT	1	1	0	1	0	0	1	0	0	1	5
hsa-miR-150	KIAA1486	1	1	0	1	0	0	1	0	0	1	5
hsa-miR-150	PTMS	1	1	0	1	0	0	1	0	0	1	5
hsa-miR-150	POGK	1	1	0	1	0	0	1	0	0	1	5
hsa-miR-150	HCN3	1	1	0	1	0	0	1	0	0	1	5
hsa-miR-150	KIAA1553	1	1	0	1	0	0	1	0	0	1	5
hsa-miR-150	ZFP14	1	1	0	1	0	0	1	0	0	1	5
hsa-miR-150	GPAM	1	1	0	1	0	0	1	0	0	1	5
hsa-miR-150	QSOX1	1	1	0	1	0	0	1	0	0	1	5
hsa-miR-150	ZNF317	1	1	0	1	0	0	1	0	0	1	5
hsa-miR-150	DDX55	1	1	0	1	0	0	1	0	0	1	5
hsa-miR-150	KIAA1600	1	1	0	1	0	0	1	0	0	1	5
hsa-miR-150	DENND1A	1	1	0	1	0	0	1	0	0	1	5
hsa-miR-150	KIAA1609	1	1	0	1	0	0	1	0	0	1	5
hsa-miR-150	KIAA1614	1	1	0	1	0	0	1	0	0	1	5
hsa-miR-150	KIAA1632	1	1	0	1	0	0	1	0	0	1	5
hsa-miR-150	RAB40C	1	1	0	1	0	0	1	0	0	1	5
hsa-miR-150	SLAMF7	1	1	0	1	0	0	1	0	0	1	5
hsa-miR-150	SLC4A5	1	1	0	1	0	0	1	0	0	1	5
hsa-miR-150	SLC46A2	1	1	0	1	0	0	1	0	0	1	5
hsa-miR-150	PTPRF	1	1	0	1	0	0	1	0	0	1	5
hsa-miR-150	PTPRN2	1	1	0	1	0	0	1	0	0	1	5
hsa-miR-150	PURB	0	1	0	1	1	0	1	0	0	1	5
hsa-miR-150	NGB	1	1	0	1	0	0	1	0	0	1	5
hsa-miR-150	PVRL2	1	1	0	1	0	0	1	0	0	1	5
hsa-miR-150	BBS1	1	1	0	1	0	0	1	0	0	1	5
hsa-miR-150	MS4A7	1	1	0	1	0	0	1	0	0	1	5
hsa-miR-150	ZNF71	1	1	0	1	0	0	1	0	0	1	5
hsa-miR-150	ZNF77	0	1	0	1	0	0	1	1	0	1	5
hsa-miR-150	C9orf80	1	1	0	1	0	0	1	0	0	1	5
hsa-miR-150	ZNF250	0	1	1	1	0	0	1	0	0	1	5
hsa-miR-150	BCAT1	1	1	0	1	0	0	1	0	0	1	5
hsa-miR-150	RAB3B	1	1	0	1	0	0	1	0	0	1	5
hsa-miR-150	RAB3IL1	1	1	0	1	0	0	1	0	0	1	5
hsa-miR-150	RAB6A	1	1	0	1	0	0	1	0	0	1	5
hsa-miR-150	RABIF	1	1	0	1	0	0	1	0	0	1	5
hsa-miR-150	RAD51	1	1	0	1	0	0	1	0	0	1	5
hsa-miR-150	RAF1	1	1	0	1	0	0	1	0	0	1	5
hsa-miR-150	RAG1	1	1	0	1	0	0	1	0	0	1	5
hsa-miR-150	RAP1GAP	1	0	0	1	0	0	1	0	1	1	5
hsa-miR-150	RAP2A	1	1	0	1	0	0	1	0	0	1	5
hsa-miR-150	RAP2B	1	1	0	1	0	0	1	0	0	1	5
hsa-miR-150	PLEKHA1	1	1	0	1	0	0	1	0	0	1	5
hsa-miR-150	HRH4	1	1	0	1	0	0	1	0	0	1	5
hsa-miR-150	GNB4	1	1	0	1	0	0	1	0	0	1	5
hsa-miR-150	RBM3	1	1	0	1	0	0	1	0	0	1	5
hsa-miR-150	CCND1	1	1	0	1	0	0	1	0	0	1	5
hsa-miR-150	REL	1	1	0	1	0	0	1	0	0	1	5
hsa-miR-150	UPF1	1	1	0	1	0	0	1	0	0	1	5
hsa-miR-150	RFC2	1	1	0	1	0	0	1	0	0	1	5
hsa-miR-150	RFNG	1	1	0	1	0	0	1	0	0	1	5
hsa-miR-150	RGS3	1	1	0	1	0	0	1	0	0	1	5
hsa-miR-150	TGIF2	1	1	0	1	0	0	1	0	0	1	5
hsa-miR-150	RNF2	1	1	0	1	0	0	1	0	0	1	5
hsa-miR-150	BACH2	1	1	0	1	0	0	1	0	0	1	5
hsa-miR-150	RNF4	1	1	0	1	0	0	1	0	0	1	5
hsa-miR-150	HAPLN2	1	1	0	1	0	0	1	0	0	1	5
hsa-miR-150	SAV1	1	1	0	1	0	0	1	0	0	1	5
hsa-miR-150	PPCDC	1	1	0	1	0	0	1	0	0	1	5
hsa-miR-150	NYX	1	1	0	1	0	0	1	0	0	1	5
hsa-miR-150	LOC606495	1	1	0	1	0	0	1	0	0	1	5
hsa-miR-150	TNFRSF17	1	1	0	1	0	0	1	0	0	1	5
hsa-miR-150	ROCK1	1	1	0	1	0	0	1	0	0	1	5
hsa-miR-150	RPE	1	1	0	1	0	0	1	0	0	1	5
hsa-miR-150	BCR	1	1	0	1	0	0	1	0	0	1	5
hsa-miR-150	LOC619208	1	1	0	1	0	0	1	0	0	1	5
hsa-miR-150	RPS6KA3	1	1	0	1	0	0	1	0	0	1	5
hsa-miR-150	RPS23	1	1	0	1	0	0	1	0	0	1	5
hsa-miR-150	RREB1	1	1	0	1	0	0	1	0	0	1	5
hsa-miR-150	BDKRB2	1	1	0	1	0	0	1	0	0	1	5
hsa-miR-150	RSU1	1	1	0	1	0	0	1	0	0	1	5
hsa-miR-150	RXRA	1	1	0	1	0	0	1	0	0	1	5
hsa-miR-150	RYR3	1	1	0	1	0	0	1	0	0	1	5
hsa-miR-150	S100A2	1	1	0	1	0	0	1	0	0	1	5
hsa-miR-150	SCD	1	1	0	1	0	0	1	0	0	1	5
hsa-miR-150	SCN2B	1	1	0	1	0	0	1	0	0	1	5
hsa-miR-150	BGN	1	1	0	1	0	0	1	0	0	1	5
hsa-miR-150	SCN4B	1	1	0	1	0	0	1	0	0	1	5
hsa-miR-150	CEACAM1	1	1	0	1	0	0	1	0	0	1	5
hsa-miR-150	SRL	1	1	0	1	0	0	1	0	0	1	5
hsa-miR-150	CCL5	1	1	0	1	0	0	1	0	0	1	5
hsa-miR-150	CX3CL1	1	1	0	1	0	0	1	0	0	1	5
hsa-miR-150	SDC2	1	1	0	1	0	0	1	0	0	1	5
hsa-miR-150	CXCL12	1	1	0	1	0	0	1	0	0	1	5
hsa-miR-150	C14orf133	1	1	0	1	0	0	1	0	0	1	5
hsa-miR-150	FAM111A	1	1	0	1	0	0	1	0	0	1	5
hsa-miR-150	MUTED	1	1	0	1	0	0	1	0	0	1	5
hsa-miR-150	CHP2	1	1	0	1	0	0	1	0	0	1	5
hsa-miR-150	XPNPEP3	1	1	0	1	0	0	1	0	0	1	5
hsa-miR-150	DMRTB1	1	1	0	1	0	0	1	0	0	1	5
hsa-miR-150	P53AIP1	1	1	0	1	0	0	1	0	0	1	5
hsa-miR-150	PRDM16	1	1	0	1	0	0	1	0	0	1	5
[truncated: 16,293 more rows]

## Sheet: dex regulated
Gene id	fold change
DDIT4	42.044
TSC22D3	15.8047
TSC22D3	13.7675
FKBP5	10.6204
FBXO32	8.27081
LOC648470	8.19814
FBXO32	6.6797
ZC3H12A	6.39544
LY86	5.54679
LOC643733	5.31554
BCL6	5.0995
CXCR4	4.75787
P4HA1	4.59875
PIK3IP1	4.51371
SMAP2	4.39014
TSC22D3	4.37093
CXCR4	4.30578
TGFBR2	3.97773
TGFBR2	3.95799
C6ORF85	3.78786
CXCL13	3.78051
N4BP2L1	3.55046
N4BP2L1	3.50483
SMAP2	3.38585
LOC728855	3.37985
BMF	3.35534
SPRY1	3.32726
HIST1H2BK	3.19009
MIAT	3.1575
LOC88523	3.13203
KLF9	3.0948
FER1L4	3.048
GRHL3	3.01948
GFOD1	2.98386
TRIM31	2.96007
BMF	2.95143
LOC730525	2.92942
LOC389342	2.86049
CD53	2.84202
RAB32	2.82625
SPRY1	2.73904
NUAK1	2.73901
NUAK1	2.69761
FAR2	2.69138
PARD3	2.66399
CD53	2.65609
SESN1	2.6527
HS,570988	2.6501
LOC645381	2.64301
CREB3L2	2.63995
RGL1	2.60849
LOC728431	2.59936
LOC730256	2.57363
BACH2	2.57317
SLC9A9	2.55591
ARHGAP17	2.54357
TLE1	2.53544
PARP8	2.53055
PTK2B	2.50687
SULT1A4	2.50592
ARHGEF3	2.49906
SERTAD2	2.47422
IQGAP2	2.44762
DUSP1	2.4459
C19ORF36	2.43924
CCND3	2.4253
HIST1H2BD	2.4163
CASP1	2.40025
SERPINI1	2.39872
NUB1	2.39606
GCET2	2.38418
TRAPPC6A	2.38224
LRRK1	2.37346
N4BP2L2	2.35587
PRKCB1	2.33946
SULT1A4	2.3322
SIK1	2.33148
YIPF1	2.3258
GRB14	2.32263
SULT1A3	2.32087
GPR56	2.31993
ISG20	2.31667
CASP1	2.30021
SULT1A1	2.29754
C9ORF103	2.25827
SULT1A2	2.24309
MIR1978	2.23977
FAR2	2.22614
NUDT16	2.22307
AMY2A	2.21316
ST6GAL1	2.20325
PNOC	2.20107
HIST1H2AC	2.20004
GPR56	2.1984
KDM5B	2.18254
FYN	2.17226
MEI1	2.16938
ATP11B	2.16589
ZFP36L2	2.16269
SYT11	2.15764
TXNIP	2.15601
YIPF1	2.1512
C1QB	2.15031
RPS29	2.13886
PELI1	2.1368
C12ORF35	2.13236
SPRED1	2.12699
MXD4	2.12678
PTK2B	2.12613
ERICH1	2.124
STIM1	2.12286
ATP11B	2.12266
SULT1A3	2.12234
MSN	2.11565
HIST1H2BK	2.11509
IFNGR1	2.11179
CYSLTR1	2.11152
ERAP2	2.10643
TMEM150A	2.10043
SULT1A3	2.10033
CPEB3	2.09826
ZCCHC7	2.09763
VPS41	2.0968
GRHL3	2.09581
AP3S1	2.09041
SLC25A20	2.08295
C7ORF41	2.07901
ZMAT5	2.07678
ARID5B	2.07116
SULT1A3	2.06859
KLHL6	2.0606
HOPX	2.05683
KLHL24	2.04966
FVT1	2.0492
ERICH1	2.04885
TSPAN31	2.04655
PFKFB2	2.04264
CASP4	2.04221
GOLGA8B	2.02521
ZBTB16	2.02263
CPNE1	2.01649
YPEL5	2.0162
LOC653506	2.01413
CFLAR	2.01411
YPEL3	2.01219
LAPTM5	2.01152
MAF	2.01136
DEPDC6	2.01131
PRKCA	2.00645
MAP3K5	2.00089
STAT6	1.99841
AP1S2	1.99768
METTL7A	1.99757
AP1S2	1.99664
FAM116B	1.98976
TTLL3	1.98667
CPNE1	1.98553
ITPKB	1.9814
GLS	1.97944
ZNF467	1.97719
SLC22A23	1.97431
RCSD1	1.96158
COMMD6	1.9599
LOC154761	1.95928
PAPSS2	1.95789
LOC387763	1.95633
RHOB	1.95242
FVT1	1.95152
NLGN4X	1.95029
S100A9	1.94951
HOMER3	1.94469
LACTB	1.9431
LOC388692	1.93576
NADSYN1	1.93533
SERPINI1	1.93231
BACH2	1.92893
PYGB	1.92793
TRADD	1.92469
IFI44	1.92141
STK38	1.92114
TSPAN7	1.91632
TSPAN7	1.91589
SETD2	1.91254
C1ORF63	1.91072
LOC653496	1.91023
LRRC1	1.90958
CUGBP2	1.90421
KRCC1	1.90387
CAPS	1.90377
SLC25A20	1.90207
IL6ST	1.90071
HS,374023	1.89632
PRKCB	1.89592
C1ORF63	1.89459
PDCD4	1.89327
LHX8	1.89019
PCP4	1.88219
LOC728661	1.88203
DEPDC6	1.88186
BASP1	1.87164
GPRIN3	1.86946
HAVCR2	1.8556
SLC25A42	1.85511
AHSA2	1.85265
AKNA	1.85166
LOC727820	1.84953
TP53INP1	1.84823
GAB1	1.84384
HS,155736	1.84302
ASCC1	1.84269
METRNL	1.83966
MRLC2	1.83924
MYH9	1.83654
C12ORF35	1.8339
IGFBP3	1.8281
RND3	1.82745
MVP	1.82683
MEIS3P1	1.81994
PSCD4	1.81583
MYO7A	1.81321
PRMT2	1.8132
KIFC2	1.80973
NFKBIA	1.80367
EVI2B	1.80327
ZNF358	1.79697
LYPD6B	1.79693
TRAF3IP3	1.79677
C10ORF33	1.79265
FAM89B	1.79144
LOC100130070	1.79105
MAF	1.79036
TMEM119	1.7875
TRADD	1.7866
CARD16	1.78242
IRS1	1.78089
PPP1R16B	1.7802
FGF13	1.77902
NFIL3	1.77741
RNF19A	1.7753
LOC647349	1.77366
IL7R	1.76986
TMEM187	1.76767
FUCA1	1.76743
SIK1	1.76638
SGSH	1.76383
NPEPL1	1.76236
AKAP14	1.76234
FBXO32	1.75572
CYFIP2	1.75571
LOC440704	1.75562
HIST2H2AA3	1.75462
TNFAIP3	1.75394
ICAM3	1.74882
SEC14L1	1.74848
ZFP36	1.74539
LOC642755	1.74231
AXUD1	1.74141
ABLIM1	1.73744
MTX3	1.73443
DNAJC10	1.73345
ABTB1	1.73248
FNBP1	1.73185
GRAP	1.72885
UPF3A	1.72871
RABAC1	1.7283
NCK2	1.72725
RGS19	1.7265
RPP40	1.72498
SEC14L1	1.72161
CHD9	1.71914
ZMYM6	1.71381
TP53INP1	1.71257
ADAMTSL2	1.70718
LOC100131096	1.7062
CSAD	1.70425
LOC100130775	1.70295
COL4A3	1.70134
ZNF580	1.70101
SIRT5	1.7004
CLK1	1.69981
FAIM3	1.69733
KIAA0240	1.69694
RASA3	1.69639
C17ORF65	1.6937
IL11RA	1.69318
MOBKL2C	1.6892
IRF8	1.68886
PCMTD1	1.6857
CHN2	1.68538
ARID4B	1.68504
BLVRA	1.67907
DEXI	1.67895
MICAL1	1.67841
IRF9	1.67777
CHES1	1.67774
LOC401152	1.67773
LRRC16	1.67656
CD86	1.67541
ZDHHC8	1.6746
ZNF280C	1.67456
IQSEC1	1.67366
LOC729776	1.67297
ATHL1	1.67296
PARVB	1.67255
MYO5A	1.67201
LOC100131787	1.67163
WASF2	1.67133
LOC100144604	1.67111
ZNFX1	1.67068
GCET2	1.66944
TOM1	1.66824
ENO3	1.66713
CRYBB1	1.66703
CST3	1.66685
SPINK2	1.66625
MEI1	1.66459
MKRN1	1.66398
TCEAL4	1.6638
CD86	1.66195
SAP30	1.66189
SPATS2L	1.66051
SERINC1	1.6605
DAPP1	1.66032
HIST2H2AA3	1.65995
LOC152195	1.65952
CYB561D1	1.65754
LRMP	1.65688
C9ORF16	1.65669
C9ORF164	1.65658
RHBDF2	1.65636
TMEM175	1.65627
SERF2	1.65411
CDH2	1.65368
MST1	1.65232
AIM2	1.65125
EYA3	1.65052
TCEAL4	1.64903
LOC651575	1.64686
ARHGAP17	1.64602
LOC730413	1.6456
DPM3	1.64554
ATP6V1G2	1.64285
KLRAQ1	1.64211
PRKCB1	1.64085
TAF9L	1.6398
PARP3	1.63959
ARL6IP5	1.63864
VAMP2	1.63839
RAB8B	1.63834
ZBP1	1.63824
MEI1	1.63775
UBAP2L	1.63774
LOC642989	1.6369
C2ORF76	1.6366
AMY2B	1.6357
MGC18216	1.63557
LOC642755	1.63483
LOC23117	1.63341
LOC644634	1.63199
SAT1	1.63018
JAZF1	1.62939
TARSL2	1.6291
CUGBP2	1.62869
CLEC3B	1.62571
KIAA1274	1.62561
PILRB	1.62341
P2RX1	1.62337
CLYBL	1.62292
ZBTB16	1.62168
FAM160A2	1.62105
RHBDF2	1.61775
CCDC92	1.61744
CITED2	1.61733
LOC651202	1.61708
C10ORF104	1.61637
STMN3	1.61512
CBLN2	1.61509
MYL12A	1.61502
PGLS	1.61474
LOC100132291	1.61444
LOC651894	1.61382
KLF13	1.61344
HERPUD1	1.61185
SUMF2	1.6109
SH3RF3	1.61037
CA8	1.6103
FAM55C	1.60992
CCDC128	1.60802
XPC	1.60739
CLYBL	1.60731
C19ORF36	1.60273
EHD1	1.60153
CROP	1.60121
LOC286512	1.60102
C11ORF67	1.59792
CBX7	1.59726
LOC441453	1.59708
LOC442535	1.59638
CASP6	1.59562
CXORF12	1.59492
FZD4	1.59266
FLJ10916	1.59199
OGT	1.59121
MPI	1.59101
GOLGB1	1.59065
LOC728975	1.59017
SORL1	1.58878
SFRS18	1.58751
TIPARP	1.58735
FAM86B1	1.58673
FLJ39632	1.58494
MCL1	1.58425
IGBP1	1.58394
DPM3	1.58379
LOC613037	1.58239
LOC728661	1.58146
SH2D3A	1.58131
SH3BGRL3	1.58076
SYT1	1.5807
GYPC	1.57813
TNFRSF14	1.57753
TMEM179B	1.57736
DNAJB6	1.57615
SMG1	1.57562
FAM70B	1.57543
LOC346887	1.5735
DOCK11	1.5726
CIRBP	1.57233
ABTB1	1.57216
RASSF2	1.57162
PBXIP1	1.57134
HIST1H2BD	1.57099
HS,18849	1.5709
LOC387841	1.57001
SETBP1	1.5697
TCTA	1.56969
CORO1A	1.56934
SYF2	1.56877
DUSP5	1.56876
RN7SK	1.56775
C11ORF1	1.5677
F2RL3	1.56614
CASP6	1.56562
MYCBP2	1.56554
BTG2	1.56431
Sep-01	1.56389
RPL23	1.56343
UBE2L6	1.56321
ALOX5AP	1.56302
LOC100131572	1.56282
ST3GAL1	1.56197
NPHP3	1.56184
LYL1	1.5608
MAPKAPK2	1.56
CD37	1.55981
LOC200030	1.55934
LOC730273	1.55931
MVP	1.55856
MTMR4	1.55802
FLI1	1.55797
CSRNP2	1.55734
FAM149B1	1.55649
KIAA0430	1.55634
CUTL1	1.55608
CSRNP2	1.55512
BTG1	1.5549
ST6GAL1	1.55341
RN7SK	1.55296
FEZ2	1.55293
ZBTB4	1.55271
EVI2A	1.55187
CORO1C	1.55114
IRF5	1.55105
OGT	1.55033
RNF14	1.54925
FAM70B	1.54918
PHF17	1.54861
CD200R1	1.54782
GGPS1	1.54776
LOC391833	1.54737
PIP4K2A	1.54656
GSDMB	1.54644
RUNX2	1.54637
CD200R1	1.54584
FYN	1.54575
HIST2H2AA4	1.54473
ARHGAP4	1.54312
ACAP1	1.54311
LOC100131205	1.54294
APBB3	1.5429
AHNAK	1.54285
KIAA1949	1.54269
SORL1	1.54214
NCOR2	1.54195
ZNF337	1.54186
CNN2	1.54151
ARID1A	1.54146
MACF1	1.54137
CNO	1.53898
CORO7	1.53881
TMEM134	1.53827
BECN1	1.53821
PPCS	1.53739
PLEKHA7	1.53668
NUDT18	1.5366
DNAH1	1.53655
LOC124512	1.53636
MAP1LC3B	1.5361
NT5E	1.53523
TMEM140	1.53393
MYST3	1.5337
LOC440595	1.5328
NECAP2	1.5323
MAN2A1	1.53207
LOC387825	1.53049
CCDC88B	1.52858
DEDD2	1.52798
RAPGEF1	1.52724
LOC550643	1.52685
RERE	1.52683
NBPF3	1.52683
LYST	1.52659
C17ORF90	1.52654
XK	1.52649
HERPUD1	1.52623
LOC389787	1.5262
HECA	1.52395
FYN	1.52383
RASSF2	1.52362
MGC87895	1.52306
UBE2H	1.52305
MZF1	1.52275
PROX1	1.52173
ERCC1	1.52106
PLEKHA2	1.52027
LOC440157	1.52025
LDOC1	1.5191
NEK11	1.5182
GSTK1	1.51806
FAM60A	1.51718
FYN	1.517
RBM38	1.51682
CHRM3	1.51606
DNASE1L1	1.51598
VAMP3	1.51579
TMEM216	1.51571
CTBP1	1.51563
RPS23	1.51524
HS,22689	1.51506
PYCARD	1.5149
LOC644590	1.5148
DKFZP586I1420	1.51438
MAGED1	1.51417
MYH9	1.514
TUBGCP6	1.51372
LOC727821	1.51347
ABI1	1.51341
GADD45B	1.51335
ZBTB22	1.51321
MAGED1	1.51217
HS,57079	1.51099
ELF1	1.5105
CAPN1	1.5103
IL6ST	1.50988
SLC7A7	1.50906
PIGV	1.50879
RNF14	1.50822
HS,193767	1.50814
AKIRIN2	1.50793
ZMAT5	1.50772
WWC3	1.50766
ABCC5	1.5074
C9ORF23	1.50576
SH3KBP1	1.5053
LOC100132395	1.50505
CIR1	1.50492
ERGIC3	1.50471
SKAP1	1.50392
RECK	1.50353
LOC641825	1.5034
HS,374257	1.50225
PDCD4	1.50222
HNRPLL	1.50217
LRRFIP1	1.50199
DUSP6	1.50196
MAP3K1	1.50123
RBM38	1.50111
HS,570308	1.50096
CCPG1	1.50064
CYP2U1	1.50029
BRE	1.50003
LOC732007	0.666161
CCDC74B	0.665833
GCHFR	0.665633
LGALS1	0.665435
LOC727803	0.665305
ITPKA	0.665016
HPSE	0.663896
COQ3	0.66376
S100A10	0.663388
CASP2	0.663318
LOC100130980	0.663263
EHD4	0.663116
PDSS1	0.663093
SUZ12	0.663082
C21ORF58	0.662709
DHRS13	0.662625
HADH	0.662585
BCL2L1	0.662462
NDRG1	0.662361
FNDC3B	0.662199
BTG3	0.662174
DFFA	0.661933
CALM3	0.661455
KLF11	0.661328
LAPTM4B	0.66127
SYNM	0.661114
AGAP3	0.661018
TBC1D7	0.660816
HNRNPA1	0.660579
DLEU1	0.660512
HLA-DMB	0.660489
SLC25A10	0.65989
PDPK1	0.659646
LOC653884	0.659471
N4BP2	0.659452
C2ORF30	0.659427
ADM	0.65908
SLC44A1	0.658866
LOC100132032	0.658761
PDIA3P	0.658515
SF3B1	0.658495
PGAM4	0.658401
MAP4K2	0.658263
SNORD96A	0.658076
LYAR	0.657887
IL17RB	0.657219
BET1	0.657042
SRPK2	0.657008
LOC100130919	0.656967
LDHA	0.656862
NCAPH2	0.656693
LOC653994	0.656532
HS,516646	0.656284
C15ORF42	0.656221
RFC2	0.655914
PXMP2	0.655746
LOC648822	0.655688
ABCA1	0.655654
LOC389816	0.655582
BUB1B	0.6555
LOC643668	0.655498
RINL	0.655348
HAUS8	0.655146
PDSS1	0.654902
ANKRD32	0.654616
PGAM1	0.654296
SRPRB	0.653956
SLAIN1	0.653756
GMPS	0.653672
MOXD1	0.653658
PTS	0.653345
NUP107	0.652838
C21ORF45	0.652832
P2RY10	0.6526
ALS2CR4	0.652599
TAF6L	0.651811
SLC35A3	0.651697
GPR180	0.651545
LOC653994	0.650722
LOC729505	0.65067
FHL2	0.650382
CSE1L	0.650178
RTTN	0.65011
SLC30A5	0.649918
ADCY1	0.649897
LOC728715	0.649401
YEATS4	0.64836
RANBP1	0.648108
ANP32B	0.648045
GSTM1	0.648017
CENPQ	0.647652
BRD8	0.64713
ESAM	0.646391
TUBB2B	0.646351
ACACA	0.646274
LMAN1	0.646109
RAD1	0.645922
SLC7A1	0.645714
SULF1	0.645628
SIVA1	0.645353
HMBS	0.645024
EXOSC9	0.645005
HMGN2	0.644989
CD74	0.644903
BCL2L12	0.644781
CDCA4	0.644527
FAR1	0.644269
CENPJ	0.644174
RBBP7	0.644135
PKP4	0.643707
C13ORF27	0.643574
CKAP5	0.643498
GPR37	0.643041
LOC92755	0.642581
SLC29A1	0.642036
DDX46	0.641917
TDO2	0.641894
CENTG2	0.641654
S100A10	0.641353
HNRNPA3	0.64098
TUBA3D	0.640727
CTDSPL	0.640537
C4ORF49	0.64047
HMGN1	0.640376
RAD51C	0.639914
ZW10	0.639899
P4HB	0.63987
CMTM8	0.639778
PSMC3IP	0.639599
LRP3	0.639109
SNX25	0.63848
ORC1L	0.638463
PSMC3	0.638387
C9ORF80	0.638236
GUSBL1	0.637564
ERCC6L	0.637498
BCAP29	0.637242
C10ORF35	0.636813
TCEB1	0.636785
SRBD1	0.636522
BCL2L12	0.636496
RFC3	0.636218
MLH1	0.634445
LOC150051	0.634244
HLA-DRB6	0.634063
MTHFD2	0.633989
MPDU1	0.633138
SNRPA1	0.632938
DGCR6	0.632853
FANCE	0.632485
FIGNL1	0.632419
LOC343184	0.632385
SERPINE2	0.632332
THOP1	0.632197
PHCA	0.631871
LOC647474	0.631853
CCDC15	0.631439
PGAM4	0.630534
RMI1	0.63053
POLD1	0.63036
MPZL2	0.63013
MPDU1	0.630103
DLEU2	0.630062
CSE1L	0.629955
YIF1B	0.629705
TJP2	0.62948
RMI1	0.629468
RSRC1	0.629444
TNFRSF1B	0.629387
SNRPB	0.6293
CMIP	0.628945
CENPO	0.628377
CTSL1	0.628308
RANBP1	0.628221
CTPS	0.627853
SIVA	0.627663
YIF1B	0.626996
RNASEH2A	0.626413
NOMO1	0.626084
SLC1A5	0.625915
PPP2R5E	0.62582
SEL1L	0.625304
UCHL5IP	0.625217
ITGB3BP	0.624592
SLC19A1	0.624576
HS,575583	0.624542
SC4MOL	0.624385
PRPF40A	0.624368
LOC646347	0.624203
NCAPD3	0.624144
NUP37	0.624094
MSH6	0.624047
PLCXD1	0.623463
RCC2	0.622864
SNRPB	0.622832
ST7	0.622574
RFWD3	0.621645
PHF13	0.621407
ACACA	0.621221
MFAP1	0.62107
LOC654189	0.620956
PSRC1	0.620438
HELLS	0.620421
MCM10	0.620281
C18ORF10	0.620034
LOC642590	0.619389
SMS	0.619257
SLC16A10	0.618795
LOC100133565	0.617584
POLE3	0.616708
CENPH	0.616664
GUCY1A3	0.616458
LIN54	0.615706
SPAG5	0.615416
DNAJB11	0.615088
HSP90B1	0.614846
C3ORF39	0.614782
TMEM144	0.614642
LOC286016	0.614589
CCNC	0.614543
PDLIM7	0.614437
NUP155	0.614231
CHAC2	0.613782
HNRNPC	0.613701
LAPTM4B	0.613668
SAC3D1	0.613657
VASH2	0.613556
TUBA1C	0.613227
LSS	0.612942
LOC643790	0.612771
KIAA0101	0.612212
SMS	0.611663
LHX2	0.611319
CCND2	0.610988
MFGE8	0.610699
SLC44A1	0.610644
SKA2	0.610643
SPCS3	0.60982
CCNE1	0.609355
CBR3	0.608958
NUP35	0.608816
LOC389168	0.608004
LOC100129267	0.606411
C9ORF40	0.606354
C14ORF173	0.606015
MIR586	0.605858
DNMT1	0.605563
C16ORF33	0.605507
PSMC1	0.605318
SIRPA	0.604836
FDFT1	0.604757
GFI1	0.604589
CYCSL1	0.604063
RAD21	0.603136
PHF19	0.602387
C14ORF4	0.602113
HMGB1L1	0.602007
HMGA1	0.601487
LIN9	0.601476
C12ORF32	0.601464
FN3KRP	0.599998
LOC645726	0.599385
SLC29A1	0.599298
NAMPT	0.598748
FANCD2	0.598442
HS,10862	0.598016
LYAR	0.597682
CMTM7	0.597526
INCENP	0.597327
MGC13057	0.596863
AMD1	0.596405
PRPSAP1	0.59615
FAM136A	0.596041
C13ORF3	0.596013
MASTL	0.595423
LDHA	0.595225
CLIC4	0.594747
FAM111A	0.594526
ACYP1	0.594468
MAD2L2	0.594358
TOPBP1	0.594338
LOC728873	0.594077
CADPS2	0.594017
RECQL4	0.593145
POLA1	0.592726
SLBP	0.592509
CDC25B	0.592128
ING2	0.591136
FRMD6	0.59113
FOXM1	0.590956
CTSL2	0.590457
CLDN10	0.590369
SAMD9L	0.590239
CD74	0.590176
ST13	0.590136
C10ORF58	0.589875
HAT1	0.589556
CACYBP	0.589483
GINS4	0.589415
GPC4	0.589212
KIF18A	0.588973
SDF2L1	0.588943
BLM	0.588799
CP110	0.587829
CCND1	0.587509
CLCC1	0.586885
SEPHS1	0.586405
SLBP	0.585579
NLRP7	0.585354
LOC100130562	0.585147
C16ORF75	0.585077
CA2	0.58507
LARP1B	0.584842
C21ORF45	0.584516
SLC39A8	0.584045
CEP152	0.583892
HAUS8	0.582636
BRI3BP	0.582237
MIR1228	0.581704
ENO2	0.581524
C1ORF135	0.580932
SC4MOL	0.580082
SAE1	0.580076
VRK1	0.579999
C13ORF37	0.579338
CLIC4	0.579195
FDFT1	0.579151
MDC1	0.579058
NLRP7	0.578822
MIER1	0.578298
APOO	0.578268
WSCD1	0.577668
MANEA	0.577582
RAI14	0.57733
LOC643930	0.577201
RPA3	0.576987
MANEA	0.576484
C14ORF106	0.575948
PIF1	0.575895
CCDC21	0.575432
ARMET	0.574846
GPT2	0.574752
ARHGAP19	0.57454
MYH10	0.574482
CAV1	0.574431
ANKRD9	0.574061
WBP5	0.573946
CD320	0.573477
LOC100133012	0.573269
NEIL3	0.572618
CCNE1	0.572293
TMEM137	0.572286
CHEK2	0.571971
MID1IP1	0.571565
TMEM48	0.571078
TUBA1B	0.570875
TMEM51	0.570458
LOC100131531	0.570384
CDCA4	0.57026
HLTF	0.569977
ANLN	0.569675
GMPPB	0.569321
HLA-DRB6	0.569067
CCNE2	0.568873
C1ORF106	0.568831
CCDC117	0.568739
GGH	0.568727
NUP62CL	0.568631
C6ORF150	0.568589
STRA13	0.56831
RAB23	0.567624
MKI67	0.56732
TMEM194	0.567234
C9ORF140	0.567209
C10ORF75	0.566891
LOC644422	0.566186
GRPEL2	0.566147
H2AFX	0.566101
FOXM1	0.565943
BAIAP2L1	0.565891
ITM2A	0.565715
TMPO	0.565553
HMGB2	0.564671
LBR	0.564267
LOC100134304	0.564246
CHRNA5	0.564221
PLK1	0.564119
ITM2C	0.563887
LOC100133489	0.5635
DCK	0.563155
SNX5	0.562846
BRI3BP	0.562751
C19ORF10	0.562749
PSMC1	0.562479
LOC646791	0.561766
TEAD4	0.560913
UNG	0.560779
CTSL1	0.560555
GSG2	0.559928
ANG	0.55968
EZH2	0.55936
PSMC3IP	0.558505
CDC25C	0.557799
FIGNL1	0.557758
POLE2	0.557104
CD38	0.556518
DONSON	0.556138
TUBB	0.554971
CENPE	0.554032
BRCA1	0.553939
PPIL5	0.55375
RBBP8	0.553158
PBX3	0.552758
PAFAH1B3	0.552655
BRCA1	0.552309
SLC25A19	0.552283
HBD	0.552101
FAM72D	0.552099
C16ORF61	0.552042
ITM2C	0.551868
MXD3	0.551368
GPSM2	0.550978
HAUS8	0.550407
RQCD1	0.550018
PPAPDC1B	0.550018
SLFN11	0.549918
CYP26A1	0.549845
FAM83D	0.54972
CKAP2	0.54968
SMC2	0.548994
PCNA	0.548882
SKP2	0.548854
CEP78	0.548334
CENPL	0.547754
USP1	0.547087
NSBP1	0.547068
NUDT1	0.546608
LOC652595	0.546253
CXCL10	0.546214
NEK2	0.546035
MGST1	0.545905
DNAJC9	0.54585
CDC25C	0.543796
ST7	0.5437
MLF1IP	0.543321
LOC81691	0.543259
SHMT2	0.543222
MYLIP	0.542893
RDH11	0.542402
LMNB1	0.542345
TUBA1A	0.542039
CCL3L1	0.541806
SNHG3-RCC1	0.540885
KIF4A	0.540395
LOC728037	0.539673
THOC4	0.539145
HELLS	0.538753
TUBB2C	0.538628
TCF19	0.53842
MMD	0.538199
CTNNAL1	0.538088
C15ORF23	0.537819
DDX39	0.53663
CDC25C	0.536605
SGOL1	0.536393
LOC729082	0.536091
IL23A	0.536081
C18ORF10	0.535244
TMEM97	0.534525
SGOL2	0.534465
SLC39A8	0.533867
FLJ35767	0.533815
C15ORF23	0.533511
ACSL3	0.533062
MCM8	0.532792
LRP8	0.53272
C9ORF142	0.532434
ARHGAP11B	0.532184
PRPS2	0.532009
SKP2	0.531905
NCAPD2	0.5316
TM2D3	0.530792
PECAM1	0.530671
CSE1L	0.529651
MCM3	0.529469
SIVA	0.529287
LOC643668	0.529227
CDK2	0.529112
MCM3	0.528254
LIG1	0.527444
WEE1	0.527369
CCND2	0.527341
LOC441763	0.526461
TSPAN33	0.524988
CDC7	0.524985
SQLE	0.524877
MID1IP1	0.523943
RFC5	0.52393
ESPL1	0.523737
SSR3	0.522447
FANCL	0.522154
PRPS2	0.521993
USP13	0.521978
SNX26	0.521879
CCDC58	0.521712
C17ORF79	0.521635
DEPDC1	0.521288
UBE2C	0.521229
ATF3	0.521086
DCP2	0.519793
DEPDC1B	0.51863
TLR7	0.518536
FAM54A	0.517759
RBBP4	0.517566
FICD	0.517515
HMGN2	0.516724
PRR11	0.516566
HMGB2	0.516211
CHAF1A	0.516058
LOC646817	0.514992
NLRP7	0.51497
HLA-DRA	0.514558
CCNC	0.514191
MND1	0.513709
MICB	0.513516
ALDH5A1	0.51273
HLA-DRA	0.512681
APITD1	0.511941
SLC27A2	0.511804
CYP26A1	0.511715
NASP	0.511507
ACAT2	0.510669
FAM64A	0.510215
CKS2	0.510066
NDC80	0.509997
PLOD2	0.509184
TUBA1C	0.509039
MAN1C1	0.50818
CCL3	0.508166
PRIM2A	0.507828
HIST1H4C	0.507357
RFC3	0.507264
EFEMP1	0.507076
KNTC1	0.507036
TMEM38B	0.50637
RAD51C	0.506237
BTG3	0.505574
CCNE1	0.504974
WDR67	0.504916
TMEM194A	0.504544
CEP78	0.504507
RFC1	0.503982
PKMYT1	0.503855
SPCS3	0.502824
C6ORF129	0.502309
RAD54L	0.502226
LOC100132863	0.502141
LOC440345	0.50198
CCL3L3	0.501898
FKBP11	0.501139
H2AFZ	0.500086
CCL3L1	0.499446
CXCR3	0.499292
CKAP2	0.498978
PRIM1	0.497823
CASP2	0.49782
LOC647000	0.497809
LOC731314	0.497418
DHCR7	0.497399
CENPE	0.496699
MSX1	0.495208
ZAK	0.494727
FDPS	0.49389
LOC729779	0.493193
LRRC20	0.492312
EBP	0.492166
GTSE1	0.492068
ECT2	0.492018
CDCA1	0.491953
EXO1	0.491761
CENPK	0.491629
BRSK1	0.491538
TRMT5	0.490407
DEPDC1B	0.490253
LOC730415	0.489872
MND1	0.489226
AARS	0.487096
MCM5	0.486961
THOC4	0.486519
PSMC3IP	0.486519
FOXRED2	0.486238
FASN	0.486049
HMGB1L1	0.485809
KIF22	0.485741
C19ORF48	0.485727
DONSON	0.484175
GLA	0.48379
PHLDA1	0.483733
CENPA	0.483709
C19ORF48	0.482881
RFC4	0.482304
OIP5	0.482015
LOC730534	0.480216
ITGA8	0.479678
BRI3BP	0.479218
IMPA2	0.479142
MESP1	0.478968
SMC2	0.47892
NUF2	0.476363
HLA-DMA	0.4761
AMD1	0.475871
GLDC	0.475749
SHMT1	0.475109
HMGCS1	0.473695
HLA-DRB4	0.470279
C11ORF75	0.469001
SGOL1	0.467959
DSCC1	0.467704
EZH2	0.467579
POLA2	0.46737
E2F7	0.467306
SH3PXD2A	0.467109
TROAP	0.466827
ACOT7	0.466268
POLQ	0.466024
RFC4	0.465476
MCM7	0.465306
KPNA2	0.464574
LOC148915	0.463775
TFRC	0.462461
USP13	0.460075
EZH2	0.459173
ZWINT	0.458275
CKS2	0.458117
PRDM1	0.458065
TMEM194A	0.457661
LOC647000	0.457446
ZWILCH	0.45707
TMEM98	0.455713
CLDN10	0.454986
LOC286444	0.452958
CDK2	0.452913
CD70	0.452244
HLA-DPA1	0.449204
PRIM1	0.449108
LBR	0.448795
CCDC34	0.447698
STMN1	0.447399
SPC25	0.44605
CABLES1	0.446027
KIF23	0.445834
C17ORF53	0.445008
LOC92755	0.444231
DHCR7	0.444192
TMEM106C	0.444046
SREBF1	0.442372
SLFN11	0.440307
KIF15	0.440304
ORC6L	0.440059
GINS3	0.439344
PPIL5	0.438893
HSPA4L	0.436846
MCM6	0.435891
CCDC99	0.43559
C14ORF80	0.434778
PAQR4	0.434095
FEN1	0.433114
MCM7	0.431365
SKA1	0.431317
CENPF	0.430969
ACOT7	0.429438
PDLIM3	0.428605
SLC20A1	0.428548
LOC653874	0.428478
DUT	0.428422
ASF1B	0.427617
MGC40489	0.426742
NCAPG2	0.426432
FADS1	0.425937
DUT	0.425904
CCNB1	0.424309
PHF19	0.422328
DTL	0.421659
CTNNAL1	0.421466
SUV39H1	0.421205
TACC3	0.420783
KIF11	0.420357
STIL	0.420176
MCM2	0.419638
CENPN	0.419407
GMNN	0.418942
PSAT1	0.418893
TUBA1A	0.41747
HNRNPL	0.415446
BARD1	0.415436
PHF19	0.415146
LOC653820	0.414659
FBXO5	0.413716
CDT1	0.41187
TMPO	0.411473
MCM4	0.410959
KIF2C	0.410286
MAD2L1	0.410259
PTPLAD1	0.40972
CDC2	0.409311
E2F2	0.408008
TIMELESS	0.407534
CDCA2	0.407408
LOC729964	0.407346
CDCA8	0.40518
CAV1	0.404966
LOC727761	0.404243
WDR34	0.403431
C11ORF82	0.402666
CAV2	0.402461
CDC25A	0.401379
SKA2	0.401065
TUBB	0.399531
PDLIM3	0.398269
CDCA7	0.395854
C1ORF112	0.3949
C16ORF59	0.394322
LOC100130561	0.392949
CHAF1B	0.391729
RACGAP1	0.391462
RPL39L	0.391294
C6ORF173	0.39123
RPL39L	0.391147
SMC4	0.390476
MCM10	0.389053
ATAD2	0.389052
C12ORF48	0.385477
CAV2	0.384789
C9ORF140	0.38338
FANCG	0.381982
HS,579631	0.381982
PRC1	0.38163
KIF11	0.380455
RRM1	0.380385
NEK2	0.379232
KIF20A	0.378121
UBE2T	0.376933
KIF20B	0.376903
GGH	0.376459
SPC24	0.376114
CKS1B	0.375306
TTK	0.37515
KIAA0101	0.37461
LOC731049	0.374136
CHEK1	0.373901
CENPM	0.372512
CCNF	0.372278
KIF14	0.37215
RAD51AP1	0.372142
CEP55	0.371158
LOC399942	0.365895
UHRF1	0.365729
MTP18	0.36515
LOC729816	0.364
DHCR24	0.363864
CKS1B	0.363688
EXO1	0.36344
CDKN3	0.363433
TYMS	0.361589
CKAP2L	0.361353
LOC651816	0.359748
GINS2	0.358669
CDC2	0.358202
FEN1	0.357513
NUSAP1	0.357364
CDCA3	0.356877
WDR51A	0.35585
PLK4	0.355669
NUSAP1	0.355277
CENPM	0.354979
INSIG1	0.353832
MGC39900	0.353495
ANKRD37	0.349656
TPX2	0.34955
MELK	0.349003
STMN1	0.348866
ASPM	0.347362
PTTG3P	0.346827
PTTG1	0.346039
DLGAP5	0.345103
MGC39900	0.342756
AURKA	0.341448
NCAPG	0.34076
HMMR	0.340549
FANCI	0.339874
KIFC1	0.339719
PTTG1	0.338237
HJURP	0.337783
LDLR	0.33753
TK1	0.334106
MYB	0.333937
AURKA	0.330934
LOC387882	0.330238
DLGAP5	0.330068
MCM4	0.329116
ZWINT	0.326127
TRIP13	0.323531
OIP5	0.32295
CCDC34	0.321136
CDCA5	0.320583
CCNA2	0.320097
TOP2A	0.318214
CENPM	0.316407
CENPA	0.315134
CCNB2	0.312716
APOBEC3B	0.312191
CYP26A1	0.311533
UBE2C	0.311069
CDC45L	0.310823
BIRC5	0.310318
UBE2C	0.308409
MELK	0.306875
BUB1	0.306162
AURKB	0.301314
SREBF1	0.293577
PHGDH	0.291905
CDC20	0.288168
HMMR	0.285591
RRM2	0.282819
TMSB15A	0.275958
PBK	0.269867
INSIG1	0.262288
SCD	0.253078
HES6	0.202492

## Sheet: common genes
Gene id
TSC22D3
SMAP2
N4BP2L1
BMF
RAB32
NUAK1
CREB3L2
BACH2
PTK2B
SERTAD2
GCET2
LRRK1
NUDT16
ST6GAL1
SYT11
MXD4
STIM1
ERAP2
VPS41
KLHL6
KLHL24
PFKFB2
CFLAR
PRKCA
STAT6
METTL7A
TTLL3
ITPKB
STK38
CUGBP2
KRCC1
PDCD4
BASP1
AKNA
TP53INP1
GAB1
ASCC1
EVI2B
TMEM119
PPP1R16B
SGSH
GRAP
CSAD
RASA3
IRF8
LOC401152
CD86
ZNF280C
MYO5A
ZNFX1
TOM1
SERINC1
VAMP2
RAB8B
ZBP1
KIAA1274
CBLN2
KLF13
SUMF2
FAM55C
EHD1
CBX7
CASP6
FZD4
SH2D3A
GYPC
TMEM179B
DNAJB6
SMG1
RASSF2
PBXIP1
TCTA
DUSP5
BTG2
UBE2L6
ST3GAL1
NPHP3
MAPKAPK2
MTMR4
FEZ2
ZBTB4
CORO1C
GGPS1
RUNX2
NUDT18
MAP1LC3B
CCDC88B
NBPF3
XK
PLEKHA2
DNASE1L1
RPS23
GADD45B
PIGV
SKAP1
LRRFIP1
CCPG1
GCHFR
HADH
NDRG1
DFFA
CALM3
N4BP2
BET1
RFC2
ADCY1
ESAM
SLC7A1
PKP4
DDX46
ZW10
PSMC3IP
MTHFD2
PHCA
TNFRSF1B
SEL1L
RFWD3
MCM10
POLE3
LIN54
HSP90B1
LSS
CCND2
PHF19
FN3KRP
FANCD2
INCENP
MGC13057
FAM111A
FRMD6
CACYBP
GINS4
GPC4
CP110
CCND1
NLRP7
SAE1
WSCD1
CCDC21
TMEM48
CCDC117
TMEM194
H2AFX
TMPO
CHRNA5
TUBB
BRCA1
PPAPDC1B
SMC2
NEK2
KIF4A
MMD
FLJ35767
PRPS2
MCM3
CDK2
RFC5
SSR3
DCP2
TLR7
ALDH5A1
RFC1
PKMYT1
RAD54L
ZAK
LRRC20
GTSE1
AARS
FOXRED2
PHLDA1
CENPA
GLDC
SH3PXD2A
CCDC34
SREBF1
ORC6L
SLC20A1
FADS1
SUV39H1
KIF11
CDT1
MCM4
CAV2
RACGAP1
PRC1
CCNF
KIF14
RAD51AP1
NCAPG
FANCI
LDLR
MYB
CDCA5
BIRC5
RRM2
SCD
