# Supplementary material for: Ectopic MicroRNA-150-5p Transcription Sensitizes Glucocorticoid Therapy Response in MM1S Multiple Myeloma Cells but Fails to Overcome Hormone Therapy Resistance in MM1R Cells
Source: PLoS One. 2014 Dec 4;9(12):e113842. doi: 10.1371/journal.pone.0113842 (PMC4256227; doi:10.1371/journal.pone.0113842)
Supplement: Table S3 — In silico prediction of microRNAs targeting the NR3C1 gene locus versus the NR3C1 3′ UTR. (XLSX) [file pone.0113842.s003.xlsx]

## Sheet: NR3C1 3UTR
Gene Name	RefseqID	MicroRNA	StemLoopID	Seed length	Start	Position	End	Region	Pvalue
NR3C1	NM_001018077	hsa-miR-1236	hsa-mir-1236	11	5140	1	5130	3 UTR	0.0009
NR3C1	NM_001018077	hsa-miR-513a-3p	hsa-mir-513a-1	11	3557	1	3547	3 UTR	0.0009
NR3C1	NM_001018077	hsa-miR-513a-3p	hsa-mir-513a-2	11	3557	1	3547	3 UTR	0.0009
NR3C1	NM_001018077	hsa-miR-576-5p	hsa-mir-576	11	3584	2	3574	3 UTR	0.0009
NR3C1	NM_001018077	hsa-miR-515-5p	hsa-mir-515-2	10	5616	1	5607	3 UTR	0.0038
NR3C1	NM_001018077	hsa-miR-1236	hsa-mir-1236	10	5139	2	5130	3 UTR	0.0038
NR3C1	NM_001018077	hsa-miR-513a-3p	hsa-mir-513a-1	10	3556	2	3547	3 UTR	0.0038
NR3C1	NM_001018077	hsa-miR-218-2*	hsa-mir-218-2	10	6556	1	6547	3 UTR	0.0038
NR3C1	NM_001018077	hsa-miR-513a-3p	hsa-mir-513a-2	10	3556	2	3547	3 UTR	0.0038
NR3C1	NM_001018077	hsa-miR-515-5p	hsa-mir-515-1	10	5616	1	5607	3 UTR	0.0038
NR3C1	NM_001018077	hsa-miR-141	hsa-mir-141	10	5759	1	5750	3 UTR	0.0038
NR3C1	NM_001018077	hsa-miR-519e*	hsa-mir-519e	10	5616	1	5607	3 UTR	0.0038
NR3C1	NM_001018077	hsa-miR-876-3p	hsa-mir-876	10	3641	1	3632	3 UTR	0.0038
NR3C1	NM_001018077	hsa-miR-154	hsa-mir-154	10	5061	1	5052	3 UTR	0.0038
NR3C1	NM_001018077	hsa-miR-192*	hsa-mir-192	10	7215	1	7206	3 UTR	0.0038
NR3C1	NM_001018077	hsa-miR-200a	hsa-mir-200a	10	5759	1	5750	3 UTR	0.0038
NR3C1	NM_001018077	hsa-miR-192*	hsa-mir-192	9	7214	2	7206	3 UTR	0.015
NR3C1	NM_001018077	hsa-miR-200a	hsa-mir-200a	9	5758	2	5750	3 UTR	0.015
NR3C1	NM_001018077	hsa-miR-515-5p	hsa-mir-515-2	9	5615	2	5607	3 UTR	0.015
NR3C1	NM_001018077	hsa-miR-181a	hsa-mir-181a-2	9	5589	1	5581	3 UTR	0.015
NR3C1	NM_001018077	hsa-miR-328	hsa-mir-328	9	3488	2	3480	3 UTR	0.015
NR3C1	NM_001018077	hsa-miR-1279	hsa-mir-1279	9	5465	2	5457	3 UTR	0.015
NR3C1	NM_001018077	hsa-miR-181c	hsa-mir-181c	9	5589	1	5581	3 UTR	0.015
NR3C1	NM_001018077	hsa-miR-335*	hsa-mir-335	9	6512	1	6504	3 UTR	0.015
NR3C1	NM_001018077	hsa-miR-181a	hsa-mir-181a-1	9	5589	1	5581	3 UTR	0.015
NR3C1	NM_001018077	hsa-miR-18b	hsa-mir-18b	9	4713	1	4705	3 UTR	0.015
NR3C1	NM_001018077	hsa-miR-452	hsa-mir-452	9	5123	1	5115	3 UTR	0.015
NR3C1	NM_001018077	hsa-miR-218-2*	hsa-mir-218-2	9	6555	2	6547	3 UTR	0.015
NR3C1	NM_001018077	hsa-miR-515-5p	hsa-mir-515-1	9	5615	2	5607	3 UTR	0.015
NR3C1	NM_001018077	hsa-miR-542-3p	hsa-mir-542	9	4506	2	4498	3 UTR	0.015
NR3C1	NM_001018077	hsa-miR-141	hsa-mir-141	9	5758	2	5750	3 UTR	0.015
NR3C1	NM_001018077	hsa-miR-18a	hsa-mir-18a	9	4713	1	4705	3 UTR	0.015
NR3C1	NM_001018077	hsa-miR-519e*	hsa-mir-519e	9	5615	2	5607	3 UTR	0.015
NR3C1	NM_001018077	hsa-miR-876-3p	hsa-mir-876	9	3640	2	3632	3 UTR	0.015
NR3C1	NM_001018077	hsa-miR-92a-1*	hsa-mir-92a-1	9	6127	2	6119	3 UTR	0.015
NR3C1	NM_001018077	hsa-miR-154	hsa-mir-154	9	5060	2	5052	3 UTR	0.015
NR3C1	NM_001018077	hsa-miR-519e	hsa-mir-519e	9	6248	1	6240	3 UTR	0.015
NR3C1	NM_001018077	hsa-miR-744*	hsa-mir-744	9	3502	1	3494	3 UTR	0.015

## Sheet: NR3C1 all
comparsion of 10 different prediction programs
Gene	miRNA	StemLoopID	DIANAmT	miRanda	miRDB	miRWalk	RNAhybrid	PICTAR4	PICTAR5	PITA	RNA22	Targetscan	SUM
NR3C1	hsa-miR-30d	hsa-mir-30d	1	0	0	1	1	1	0	0	0	1	5		DIANAmT
NR3C1	hsa-miR-124	hsa-mir-124-3	1	0	1	1	0	0	1	0	0	1	5		miRanda
NR3C1	hsa-miR-200a	hsa-mir-200a	1	0	1	1	0	0	1	0	0	1	5		miRDB
NR3C1	hsa-miR-216a	hsa-mir-216a	1	0	1	1	0	0	1	0	0	1	5		miRWalk
NR3C1	hsa-miR-526a	hsa-mir-526a-2	1	0	1	1	0	0	1	0	0	1	5		RNAhybrid
NR3C1	hsa-miR-381	hsa-mir-381	1	0	1	1	0	0	1	0	0	1	5		PICTAR4
NR3C1	hsa-miR-181b	hsa-mir-181b-1	1	0	0	1	1	1	0	0	0	1	5		PICTAR5
NR3C1	hsa-miR-181b	hsa-mir-181b-2	1	0	0	1	1	1	0	0	0	1	5		PITA
NR3C1	hsa-miR-144	hsa-mir-144	1	0	1	1	0	0	1	0	0	1	5		RNA22
NR3C1	hsa-miR-211	hsa-mir-211	1	0	0	1	1	1	0	0	0	1	5		Targetscan
NR3C1	hsa-miR-200c	hsa-mir-200c	1	0	1	1	0	0	1	0	0	1	5		SUM
NR3C1	hsa-miR-204	hsa-mir-204	1	0	1	1	0	0	1	0	0	1	5
NR3C1	hsa-miR-545	hsa-mir-545	1	0	1	1	0	0	1	0	0	1	5
NR3C1	hsa-miR-300	hsa-mir-300	1	0	1	1	0	0	1	0	0	1	5
NR3C1	hsa-miR-587	hsa-mir-587	1	0	1	1	0	0	1	0	0	1	5
NR3C1	hsa-miR-543	hsa-mir-543	1	0	1	1	0	0	1	0	0	1	5
NR3C1	hsa-miR-200b	hsa-mir-200b	1	0	1	1	0	0	1	0	0	1	5
NR3C1	hsa-miR-340	hsa-mir-340	1	0	1	1	0	0	1	0	0	1	5
NR3C1	hsa-miR-181c	hsa-mir-181c	1	0	0	1	1	1	0	0	0	1	5
NR3C1	hsa-miR-181a	hsa-mir-181a-1	1	0	0	1	1	1	0	0	0	1	5
NR3C1	hsa-miR-22	hsa-mir-22	1	0	0	1	1	1	0	0	0	1	5
NR3C1	hsa-miR-518d-5p	hsa-mir-518d	1	0	1	1	0	0	1	0	0	1	5
NR3C1	hsa-miR-570	hsa-mir-570	1	0	1	1	0	0	1	0	0	1	5
NR3C1	hsa-miR-548c-3p	hsa-mir-548c	1	0	1	1	0	0	1	0	0	1	5
NR3C1	hsa-miR-328	hsa-mir-328	1	0	1	1	0	0	1	0	0	1	5
NR3C1	hsa-miR-410	hsa-mir-410	1	0	1	1	0	0	1	0	0	1	5
NR3C1	hsa-miR-30b	hsa-mir-30b	1	0	0	1	1	1	0	0	0	1	5
NR3C1	hsa-miR-181b	hsa-mir-181b-2	1	0	1	1	0	0	1	0	0	1	5
NR3C1	hsa-miR-515-5p	hsa-mir-515-2	1	0	1	1	0	0	1	0	0	1	5
NR3C1	hsa-miR-211	hsa-mir-211	1	0	1	1	0	0	1	0	0	1	5
NR3C1	hsa-miR-421	hsa-mir-421	1	0	1	1	0	0	1	0	0	1	5
NR3C1	hsa-miR-556-5p	hsa-mir-556	1	0	1	1	0	0	1	0	0	1	5
NR3C1	hsa-miR-588	hsa-mir-588	1	0	1	1	0	0	1	0	0	1	5
NR3C1	hsa-miR-603	hsa-mir-603	1	0	1	1	0	0	1	0	0	1	5
NR3C1	hsa-miR-30c	hsa-mir-30c-1	1	0	0	1	1	1	0	0	0	1	5
NR3C1	hsa-miR-181c	hsa-mir-181c	1	0	1	1	0	0	1	0	0	1	5
NR3C1	hsa-miR-181a	hsa-mir-181a-1	1	0	1	1	0	0	1	0	0	1	5
NR3C1	hsa-miR-520c-5p	hsa-mir-520c	1	0	1	1	0	0	1	0	0	1	5
NR3C1	hsa-miR-576-5p	hsa-mir-576	1	0	1	1	0	0	1	0	0	1	5
NR3C1	hsa-miR-620	hsa-mir-620	1	0	1	1	0	0	1	0	0	1	5
NR3C1	hsa-miR-22	hsa-mir-22	1	0	1	1	0	0	1	0	0	1	5
NR3C1	hsa-miR-429	hsa-mir-429	1	0	1	1	0	0	1	0	0	1	5
NR3C1	hsa-miR-181d	hsa-mir-181d	1	0	1	1	0	0	1	0	0	1	5
NR3C1	hsa-miR-18a	hsa-mir-18a	1	0	0	1	1	1	0	0	0	1	5
NR3C1	hsa-miR-519c-5p	hsa-mir-519c	1	0	1	1	0	0	1	0	0	1	5
NR3C1	hsa-miR-142-3p	hsa-mir-142	1	0	0	1	1	1	0	0	0	1	5
NR3C1	hsa-miR-141	hsa-mir-141	1	0	1	1	0	0	1	0	0	1	5
NR3C1	hsa-miR-183	hsa-mir-183	1	0	0	1	1	1	0	0	0	1	5
NR3C1	hsa-miR-514	hsa-mir-514-3	1	0	1	1	0	0	1	0	0	1	5
NR3C1	hsa-miR-18b	hsa-mir-18b	1	0	0	1	1	1	0	0	0	1	5
NR3C1	hsa-miR-30c	hsa-mir-30c-2	1	0	0	1	1	1	0	0	0	1	5
NR3C1	hsa-miR-181a	hsa-mir-181a-2	1	0	0	1	1	1	0	0	0	1	5
NR3C1	hsa-miR-338-5p	hsa-mir-338	1	0	1	1	0	0	1	0	0	1	5
NR3C1	hsa-miR-204	hsa-mir-204	1	0	0	1	1	1	0	0	0	1	5
NR3C1	hsa-miR-519b-5p	hsa-mir-519b	1	0	1	1	0	0	1	0	0	1	5
NR3C1	hsa-miR-506	hsa-mir-506	1	0	1	1	0	0	1	0	0	1	5
NR3C1	hsa-miR-211	hsa-mir-211	1	1	0	1	0	0	0	0	0	1	4
NR3C1	hsa-miR-29a	hsa-mir-29a	1	1	0	1	0	0	0	0	0	1	4
NR3C1	hsa-miR-18a	hsa-mir-18a	1	0	0	1	0	0	1	0	0	1	4
NR3C1	hsa-miR-141	hsa-mir-141	1	1	0	1	0	0	0	0	0	1	4
NR3C1	hsa-miR-381	hsa-mir-381	1	1	0	1	0	0	0	0	0	1	4
NR3C1	hsa-miR-380	hsa-mir-380	1	0	0	1	0	0	1	0	0	1	4
NR3C1	hsa-miR-508-3p	hsa-mir-508	1	1	0	1	0	0	0	0	0	1	4
NR3C1	hsa-miR-30a	hsa-mir-30a	1	0	0	1	0	0	1	0	0	1	4
NR3C1	hsa-miR-143	hsa-mir-143	1	0	0	1	0	0	1	0	0	1	4
NR3C1	hsa-miR-339-3p	hsa-mir-339	1	1	0	1	0	0	0	0	0	1	4
NR3C1	hsa-miR-29c	hsa-mir-29c	1	1	0	1	0	0	0	0	0	1	4
NR3C1	hsa-miR-129-5p	hsa-mir-129-1	1	1	0	1	0	0	0	0	0	1	4
NR3C1	hsa-miR-129-5p	hsa-mir-129-2	1	0	0	1	0	0	1	0	0	1	4
NR3C1	hsa-miR-452	hsa-mir-452	1	1	0	1	0	0	0	0	0	1	4
NR3C1	hsa-miR-329	hsa-mir-329-2	1	0	0	1	0	0	1	0	0	1	4
NR3C1	hsa-miR-490-5p	hsa-mir-490	1	1	0	1	0	0	0	0	0	1	4
NR3C1	hsa-miR-381	hsa-mir-381	1	1	0	1	0	0	0	0	0	1	4
NR3C1	hsa-miR-182	hsa-mir-182	1	1	0	1	0	0	0	0	0	1	4
NR3C1	hsa-miR-200b	hsa-mir-200b	1	0	0	1	1	0	0	0	0	1	4
NR3C1	hsa-miR-30c	hsa-mir-30c-1	1	1	0	1	0	0	0	0	0	1	4
NR3C1	hsa-miR-183	hsa-mir-183	1	0	0	1	0	0	1	0	0	1	4
NR3C1	hsa-miR-301a	hsa-mir-301a	1	1	0	1	0	0	0	0	0	1	4
NR3C1	hsa-miR-515-5p	hsa-mir-515-2	1	1	0	1	0	0	0	0	0	1	4
NR3C1	hsa-miR-519b-3p	hsa-mir-519b	1	0	0	1	0	0	1	0	0	1	4
NR3C1	hsa-miR-526a	hsa-mir-526a-1	1	1	0	1	0	0	0	0	0	1	4
NR3C1	hsa-miR-124	hsa-mir-124-1	1	1	0	1	0	0	0	0	0	1	4
NR3C1	hsa-miR-519a	hsa-mir-519a-2	1	0	0	1	0	0	1	0	0	1	4
NR3C1	hsa-miR-548d-5p	hsa-mir-548d-1	1	1	0	1	0	0	0	0	0	1	4
NR3C1	hsa-miR-650	hsa-mir-650	1	0	0	1	0	0	1	0	0	1	4
NR3C1	hsa-miR-514	hsa-mir-514-3	1	1	0	1	0	0	0	0	0	1	4
NR3C1	hsa-miR-507	hsa-mir-507	1	0	0	1	0	0	1	0	0	1	4
NR3C1	hsa-miR-656	hsa-mir-656	1	1	0	1	0	0	0	0	0	1	4
NR3C1	hsa-miR-656	hsa-mir-656	1	0	0	1	0	0	1	0	0	1	4
NR3C1	hsa-miR-545	hsa-mir-545	1	1	0	1	0	0	0	0	0	1	4
NR3C1	hsa-miR-582-5p	hsa-mir-582	1	1	0	1	0	0	0	0	0	1	4
NR3C1	hsa-miR-544	hsa-mir-544	1	0	0	1	0	0	1	0	0	1	4
NR3C1	hsa-miR-454	hsa-mir-454	1	1	0	1	0	0	0	0	0	1	4
NR3C1	hsa-miR-454	hsa-mir-454	1	0	0	1	0	0	1	0	0	1	4
NR3C1	hsa-miR-1324	hsa-mir-1324	0	0	1	1	0	0	1	0	0	1	4
NR3C1	hsa-miR-587	hsa-mir-587	1	1	0	1	0	0	0	0	0	1	4
NR3C1	hsa-miR-582-5p	hsa-mir-582	1	0	0	1	0	0	1	0	0	1	4
NR3C1	hsa-miR-943	hsa-mir-943	1	1	0	1	0	0	0	0	0	1	4
NR3C1	hsa-miR-943	hsa-mir-943	1	0	0	1	0	0	1	0	0	1	4
NR3C1	hsa-miR-548c-5p	hsa-mir-548c	1	1	0	1	0	0	0	0	0	1	4
NR3C1	hsa-miR-216b	hsa-mir-216b	1	1	0	1	0	0	0	0	0	1	4
NR3C1	hsa-miR-616	hsa-mir-616	1	0	0	1	0	0	1	0	0	1	4
NR3C1	hsa-miR-138	hsa-mir-138-1	1	0	0	1	1	0	0	0	0	1	4
NR3C1	hsa-miR-373	hsa-mir-373	1	1	0	1	0	0	0	0	0	1	4
NR3C1	hsa-miR-181a	hsa-mir-181a-1	1	1	0	1	0	0	0	0	0	1	4
NR3C1	hsa-miR-519a	hsa-mir-519a-1	1	1	0	1	0	0	0	0	0	1	4
NR3C1	hsa-miR-30a	hsa-mir-30a	1	1	0	1	0	0	0	0	0	1	4
NR3C1	hsa-miR-30d*	hsa-mir-30d	1	0	0	1	1	1	0	0	0	0	4
NR3C1	hsa-miR-142-3p	hsa-mir-142	1	1	0	1	0	0	0	0	0	1	4
NR3C1	hsa-miR-340	hsa-mir-340	1	1	0	1	0	0	0	0	0	1	4
NR3C1	hsa-miR-514	hsa-mir-514-1	1	1	0	1	0	0	0	0	0	1	4
NR3C1	hsa-miR-29b	hsa-mir-29b-1	1	1	0	1	0	0	0	0	0	1	4
NR3C1	hsa-miR-127-5p	hsa-mir-127	1	1	0	1	0	0	0	0	0	1	4
NR3C1	hsa-miR-339-3p	hsa-mir-339	1	0	0	1	0	0	1	0	0	1	4
NR3C1	hsa-miR-150	hsa-mir-150	1	1	0	1	0	0	0	0	0	1	4
NR3C1	hsa-miR-129-3p	hsa-mir-129-2	1	0	0	1	0	0	1	0	0	1	4
NR3C1	hsa-miR-302b	hsa-mir-302b	1	1	0	1	0	0	0	0	0	1	4
NR3C1	hsa-miR-452	hsa-mir-452	1	0	0	1	0	0	1	0	0	1	4
NR3C1	hsa-miR-206	hsa-mir-206	1	1	0	1	0	0	0	0	0	1	4
NR3C1	hsa-miR-154	hsa-mir-154	1	0	0	1	0	0	1	0	0	1	4
NR3C1	hsa-miR-490-3p	hsa-mir-490	1	1	0	1	0	0	0	0	0	1	4
NR3C1	hsa-miR-337-3p	hsa-mir-337	1	1	0	1	0	0	0	0	0	1	4
NR3C1	hsa-miR-490-5p	hsa-mir-490	1	0	0	1	0	0	1	0	0	1	4
NR3C1	hsa-miR-29a	hsa-mir-29a	1	1	0	1	0	0	0	0	0	1	4
NR3C1	hsa-miR-214	hsa-mir-214	1	1	0	1	0	0	0	0	0	1	4
NR3C1	hsa-miR-130b	hsa-mir-130b	1	1	0	1	0	0	0	0	0	1	4
NR3C1	hsa-miR-29b	hsa-mir-29b-2	1	1	0	1	0	0	0	0	0	1	4
NR3C1	hsa-miR-181a	hsa-mir-181a-2	1	1	0	1	0	0	0	0	0	1	4
NR3C1	hsa-miR-518d-5p	hsa-mir-518d	1	1	0	1	0	0	0	0	0	1	4
NR3C1	hsa-miR-520c-5p	hsa-mir-520c	1	1	0	1	0	0	0	0	0	1	4
NR3C1	hsa-miR-18a	hsa-mir-18a	1	1	0	1	0	0	0	0	0	1	4
NR3C1	hsa-miR-124	hsa-mir-124-2	1	1	0	1	0	0	0	0	0	1	4
NR3C1	hsa-miR-1303	hsa-mir-1303	0	0	1	1	0	0	1	0	0	1	4
NR3C1	hsa-miR-500	hsa-mir-500	1	0	1	1	0	0	1	0	0	0	4
NR3C1	hsa-miR-514	hsa-mir-514-3	1	1	0	1	0	0	0	0	0	1	4
NR3C1	hsa-miR-508-3p	hsa-mir-508	1	0	0	1	0	0	1	0	0	1	4
NR3C1	hsa-miR-1270	hsa-mir-1270	0	0	1	1	0	0	1	0	0	1	4
NR3C1	hsa-miR-570	hsa-mir-570	1	1	0	1	0	0	0	0	0	1	4
NR3C1	hsa-miR-300	hsa-mir-300	1	1	0	1	0	0	0	0	0	1	4
NR3C1	hsa-miR-548b-5p	hsa-mir-548b	1	1	0	1	0	0	0	0	0	1	4
NR3C1	hsa-miR-543	hsa-mir-543	1	1	0	1	0	0	0	0	0	1	4
NR3C1	hsa-miR-548a-5p	hsa-mir-548a-3	1	1	0	1	0	0	0	0	0	1	4
NR3C1	hsa-miR-944	hsa-mir-944	1	1	0	1	0	0	0	0	0	1	4
NR3C1	hsa-miR-944	hsa-mir-944	1	0	0	1	0	0	1	0	0	1	4
NR3C1	hsa-miR-548c-3p	hsa-mir-548c	1	1	0	1	0	0	0	0	0	1	4
NR3C1	hsa-miR-944	hsa-mir-944	1	1	0	1	0	0	0	0	0	1	4
NR3C1	hsa-miR-548c-5p	hsa-mir-548c	1	0	0	1	0	0	1	0	0	1	4
NR3C1	hsa-miR-637	hsa-mir-637	1	1	0	1	0	0	0	0	0	1	4
NR3C1	hsa-miR-124	hsa-mir-124-3	1	1	0	1	0	0	0	0	0	1	4
NR3C1	hsa-miR-216a	hsa-mir-216a	1	1	0	1	0	0	0	0	0	1	4
NR3C1	hsa-miR-373	hsa-mir-373	1	0	0	1	0	0	1	0	0	1	4
NR3C1	hsa-miR-519a	hsa-mir-519a-2	1	1	0	1	0	0	0	0	0	1	4
NR3C1	hsa-miR-143	hsa-mir-143	1	1	0	1	0	0	0	0	0	1	4
NR3C1	hsa-miR-130a	hsa-mir-130a	1	0	0	1	0	0	1	0	0	1	4
NR3C1	hsa-miR-328	hsa-mir-328	1	1	0	1	0	0	0	0	0	1	4
NR3C1	hsa-miR-514	hsa-mir-514-2	1	1	0	1	0	0	0	0	0	1	4
NR3C1	hsa-miR-129-5p	hsa-mir-129-2	1	1	0	1	0	0	0	0	0	1	4
NR3C1	hsa-miR-422a	hsa-mir-422a	1	1	0	1	0	0	0	0	0	1	4
NR3C1	hsa-miR-302a	hsa-mir-302a	1	1	0	1	0	0	0	0	0	1	4
NR3C1	hsa-miR-29b	hsa-mir-29b-2	1	0	0	1	0	0	1	0	0	1	4
NR3C1	hsa-miR-410	hsa-mir-410	1	1	0	1	0	0	0	0	0	1	4
NR3C1	hsa-miR-302c	hsa-mir-302c	1	1	0	1	0	0	0	0	0	1	4
NR3C1	hsa-miR-30d	hsa-mir-30d	1	0	0	1	0	0	1	0	0	1	4
NR3C1	hsa-miR-495	hsa-mir-495	1	1	0	1	0	0	0	0	0	1	4
NR3C1	hsa-miR-490-3p	hsa-mir-490	1	0	0	1	0	0	1	0	0	1	4
NR3C1	hsa-miR-183	hsa-mir-183	1	1	0	1	0	0	0	0	0	1	4
NR3C1	hsa-miR-200a	hsa-mir-200a	1	1	0	1	0	0	0	0	0	1	4
NR3C1	hsa-miR-1	hsa-mir-1-1	1	0	0	1	0	0	1	0	0	1	4
NR3C1	hsa-miR-515-5p	hsa-mir-515-2	1	1	0	1	0	0	0	0	0	1	4
NR3C1	hsa-miR-490-3p	hsa-mir-490	1	1	0	1	0	0	0	0	0	1	4
NR3C1	hsa-miR-216a	hsa-mir-216a	1	1	0	1	0	0	0	0	0	1	4
NR3C1	hsa-miR-138	hsa-mir-138-2	1	0	0	1	1	0	0	0	0	1	4
NR3C1	hsa-miR-30e	hsa-mir-30e	1	1	0	1	0	0	0	0	0	1	4
NR3C1	hsa-miR-526a	hsa-mir-526a-1	1	1	0	1	0	0	0	0	0	1	4
NR3C1	hsa-miR-519c-5p	hsa-mir-519c	1	1	0	1	0	0	0	0	0	1	4
NR3C1	hsa-miR-181b	hsa-mir-181b-1	1	1	0	1	0	0	0	0	0	1	4
NR3C1	hsa-miR-362-3p	hsa-mir-362	1	0	0	1	0	0	1	0	0	1	4
NR3C1	hsa-miR-524-5p	hsa-mir-524	1	1	0	1	0	0	0	0	0	1	4
NR3C1	hsa-miR-637	hsa-mir-637	1	0	0	1	0	0	1	0	0	1	4
NR3C1	hsa-miR-501-5p	hsa-mir-501	1	0	1	1	0	0	1	0	0	0	4
NR3C1	hsa-miR-532-3p	hsa-mir-532	1	1	0	1	0	0	0	0	0	1	4
NR3C1	hsa-miR-660	hsa-mir-660	1	1	0	1	0	0	0	0	0	1	4
NR3C1	hsa-miR-660	hsa-mir-660	1	0	0	1	0	0	1	0	0	1	4
NR3C1	hsa-miR-556-5p	hsa-mir-556	1	1	0	1	0	0	0	0	0	1	4
NR3C1	hsa-miR-450b-5p	hsa-mir-450b	1	1	0	1	0	0	0	0	0	1	4
NR3C1	hsa-miR-220b	hsa-mir-220b	1	0	0	1	0	0	1	0	0	1	4
NR3C1	hsa-miR-588	hsa-mir-588	1	1	0	1	0	0	0	0	0	1	4
NR3C1	hsa-miR-548b-5p	hsa-mir-548b	1	0	0	1	0	0	1	0	0	1	4
NR3C1	hsa-miR-603	hsa-mir-603	1	1	0	1	0	0	0	0	0	1	4
NR3C1	hsa-miR-300	hsa-mir-300	1	1	0	1	0	0	0	0	0	1	4
NR3C1	hsa-miR-548a-5p	hsa-mir-548a-3	1	0	0	1	0	0	1	0	0	1	4
NR3C1	hsa-miR-297	hsa-mir-297	1	1	0	1	0	0	0	0	0	1	4
NR3C1	hsa-miR-297	hsa-mir-297	1	0	0	1	0	0	1	0	0	1	4
NR3C1	hsa-miR-618	hsa-mir-618	1	1	0	1	0	0	0	0	0	1	4
NR3C1	hsa-miR-639	hsa-mir-639	1	1	0	1	0	0	0	0	0	1	4
NR3C1	hsa-miR-144	hsa-mir-144	1	1	0	1	0	0	0	0	0	1	4
NR3C1	hsa-miR-137	hsa-mir-137	1	0	0	1	0	0	1	0	0	1	4
NR3C1	hsa-miR-337-3p	hsa-mir-337	1	1	0	1	0	0	0	0	0	1	4
NR3C1	hsa-miR-188-3p	hsa-mir-188	1	1	0	1	0	0	0	0	0	1	4
NR3C1	hsa-miR-514	hsa-mir-514-2	1	1	0	1	0	0	0	0	0	1	4
NR3C1	hsa-miR-29b	hsa-mir-29b-2	1	1	0	1	0	0	0	0	0	1	4
NR3C1	hsa-miR-181c*	hsa-mir-181c	1	0	0	1	1	1	0	0	0	0	4
NR3C1	hsa-miR-129-3p	hsa-mir-129-2	1	1	0	1	0	0	0	0	0	1	4
NR3C1	hsa-miR-18b	hsa-mir-18b	1	1	0	1	0	0	0	0	0	1	4
NR3C1	hsa-miR-422a	hsa-mir-422a	1	0	0	1	0	0	1	0	0	1	4
NR3C1	hsa-miR-30c	hsa-mir-30c-2	1	1	0	1	0	0	0	0	0	1	4
NR3C1	hsa-miR-154	hsa-mir-154	1	1	0	1	0	0	0	0	0	1	4
NR3C1	hsa-miR-138	hsa-mir-138-1	1	0	0	1	0	0	1	0	0	1	4
NR3C1	hsa-miR-302d	hsa-mir-302d	1	1	0	1	0	0	0	0	0	1	4
NR3C1	hsa-miR-181a	hsa-mir-181a-2	1	1	0	1	0	0	0	0	0	1	4
NR3C1	hsa-miR-200c	hsa-mir-200c	1	1	0	1	0	0	0	0	0	1	4
NR3C1	hsa-miR-338-5p	hsa-mir-338	1	1	0	1	0	0	0	0	0	1	4
NR3C1	hsa-miR-495	hsa-mir-495	1	0	0	1	0	0	1	0	0	1	4
NR3C1	hsa-miR-204	hsa-mir-204	1	1	0	1	0	0	0	0	0	1	4
NR3C1	hsa-miR-181d	hsa-mir-181d	1	1	0	1	0	0	0	0	0	1	4
NR3C1	hsa-miR-520c-5p	hsa-mir-520c	1	1	0	1	0	0	0	0	0	1	4
NR3C1	hsa-miR-519c-3p	hsa-mir-519c	1	1	0	1	0	0	0	0	0	1	4
NR3C1	hsa-miR-302b	hsa-mir-302b	1	1	0	1	0	0	0	0	0	1	4
NR3C1	hsa-miR-181c	hsa-mir-181c	1	1	0	1	0	0	0	0	0	1	4
NR3C1	hsa-miR-520d-5p	hsa-mir-520d	1	1	0	1	0	0	0	0	0	1	4
NR3C1	hsa-miR-639	hsa-mir-639	1	0	0	1	0	0	1	0	0	1	4
NR3C1	hsa-miR-1305	hsa-mir-1305	0	0	1	1	0	0	1	0	0	1	4
NR3C1	hsa-miR-548d-5p	hsa-mir-548d-2	1	1	0	1	0	0	0	0	0	1	4
NR3C1	hsa-miR-545	hsa-mir-545	1	1	0	1	0	0	0	0	0	1	4
NR3C1	hsa-miR-421	hsa-mir-421	1	1	0	1	0	0	0	0	0	1	4
NR3C1	hsa-miR-576-5p	hsa-mir-576	1	1	0	1	0	0	0	0	0	1	4
NR3C1	hsa-miR-450b-5p	hsa-mir-450b	1	0	0	1	0	0	1	0	0	1	4
NR3C1	hsa-miR-301b	hsa-mir-301b	1	1	0	1	0	0	0	0	0	1	4
NR3C1	hsa-miR-301b	hsa-mir-301b	1	0	0	1	0	0	1	0	0	1	4
NR3C1	hsa-miR-220b	hsa-mir-220b	1	1	0	1	0	0	0	0	0	1	4
NR3C1	hsa-miR-1179	hsa-mir-1179	0	0	1	1	0	0	1	0	0	1	4
NR3C1	hsa-miR-620	hsa-mir-620	1	1	0	1	0	0	0	0	0	1	4
NR3C1	hsa-miR-618	hsa-mir-618	1	0	0	1	0	0	1	0	0	1	4
NR3C1	hsa-miR-130a	hsa-mir-130a	1	1	0	1	0	0	0	0	0	1	4
NR3C1	hsa-miR-377	hsa-mir-377	1	1	0	1	0	0	0	0	0	1	4
NR3C1	hsa-miR-337-3p	hsa-mir-337	1	0	0	1	0	0	1	0	0	1	4
NR3C1	hsa-miR-514	hsa-mir-514-3	1	1	0	1	0	0	0	0	0	1	4
NR3C1	hsa-miR-429	hsa-mir-429	1	1	0	1	0	0	0	0	0	1	4
NR3C1	hsa-miR-18b	hsa-mir-18b	1	0	0	1	0	0	1	0	0	1	4
NR3C1	hsa-miR-30d	hsa-mir-30d	1	1	0	1	0	0	0	0	0	1	4
NR3C1	hsa-miR-139-5p	hsa-mir-139	1	0	0	1	0	0	1	0	0	1	4
NR3C1	hsa-miR-1	hsa-mir-1-1	1	1	0	1	0	0	0	0	0	1	4
NR3C1	hsa-miR-181d	hsa-mir-181d	1	1	0	1	0	0	0	0	0	1	4
NR3C1	hsa-miR-302a	hsa-mir-302a	1	1	0	1	0	0	0	0	0	1	4
NR3C1	hsa-miR-519c-5p	hsa-mir-519c	1	1	0	1	0	0	0	0	0	1	4
NR3C1	hsa-miR-515-5p	hsa-mir-515-1	1	1	0	1	0	0	0	0	0	1	4
NR3C1	hsa-miR-299-5p	hsa-mir-299	1	0	0	1	0	0	1	0	0	1	4
NR3C1	hsa-miR-524-5p	hsa-mir-524	1	1	0	1	0	0	0	0	0	1	4
NR3C1	hsa-miR-519b-5p	hsa-mir-519b	1	1	0	1	0	0	0	0	0	1	4
NR3C1	hsa-miR-200b	hsa-mir-200b	1	1	0	1	0	0	0	0	0	1	4
NR3C1	hsa-miR-302c	hsa-mir-302c	1	1	0	1	0	0	0	0	0	1	4
NR3C1	hsa-miR-182	hsa-mir-182	1	1	0	1	0	0	0	0	0	1	4
NR3C1	hsa-miR-526a	hsa-mir-526a-2	1	1	0	1	0	0	0	0	0	1	4
NR3C1	hsa-miR-642	hsa-mir-642	1	1	0	1	0	0	0	0	0	1	4
NR3C1	hsa-miR-548d-5p	hsa-mir-548d-2	1	0	0	1	0	0	1	0	0	1	4
NR3C1	hsa-miR-542-3p	hsa-mir-542	1	1	0	1	0	0	0	0	0	1	4
NR3C1	hsa-miR-542-3p	hsa-mir-542	1	0	0	1	0	0	1	0	0	1	4
NR3C1	hsa-miR-557	hsa-mir-557	1	1	0	1	0	0	0	0	0	1	4
NR3C1	hsa-miR-590-3p	hsa-mir-590	1	1	0	1	0	0	0	0	0	1	4
NR3C1	hsa-miR-769-5p	hsa-mir-769	1	1	0	1	0	0	0	0	0	1	4
NR3C1	hsa-miR-769-5p	hsa-mir-769	1	0	0	1	0	0	1	0	0	1	4
NR3C1	hsa-miR-576-3p	hsa-mir-576	1	1	0	1	0	0	0	0	0	1	4
NR3C1	hsa-miR-220c	hsa-mir-220c	1	1	0	1	0	0	0	0	0	1	4
NR3C1	hsa-miR-421	hsa-mir-421	1	1	0	1	0	0	0	0	0	1	4
NR3C1	hsa-miR-216b	hsa-mir-216b	1	1	0	1	0	0	0	0	0	1	4
NR3C1	hsa-miR-216b	hsa-mir-216b	1	0	0	1	0	0	1	0	0	1	4
NR3C1	hsa-miR-606	hsa-mir-606	1	1	0	1	0	0	0	0	0	1	4
NR3C1	hsa-miR-137	hsa-mir-137	1	1	0	1	0	0	0	0	0	1	4
NR3C1	hsa-miR-30b	hsa-mir-30b	1	0	0	1	0	0	1	0	0	1	4
NR3C1	hsa-miR-378	hsa-mir-378	1	1	0	1	0	0	0	0	0	1	4
NR3C1	hsa-miR-377	hsa-mir-377	1	0	0	1	0	0	1	0	0	1	4
NR3C1	hsa-miR-514	hsa-mir-514-1	1	1	0	1	0	0	0	0	0	1	4
NR3C1	hsa-miR-138	hsa-mir-138-1	1	1	0	1	0	0	0	0	0	1	4
NR3C1	hsa-miR-433	hsa-mir-433	1	1	0	1	0	0	0	0	0	1	4
NR3C1	hsa-miR-486-5p	hsa-mir-486	1	1	0	1	0	0	0	0	0	1	4
NR3C1	hsa-miR-373	hsa-mir-373	1	1	0	1	0	0	0	0	0	1	4
NR3C1	hsa-miR-485-3p	hsa-mir-485	1	0	1	1	0	0	1	0	0	0	4
NR3C1	hsa-miR-181b	hsa-mir-181b-1	1	1	0	1	0	0	0	0	0	1	4
NR3C1	hsa-miR-181b	hsa-mir-181b-2	1	1	0	1	0	0	0	0	0	1	4
NR3C1	hsa-miR-188-3p	hsa-mir-188	1	0	0	1	0	0	1	0	0	1	4
NR3C1	hsa-miR-498	hsa-mir-498	1	1	0	1	0	0	0	0	0	1	4
NR3C1	hsa-miR-339-3p	hsa-mir-339	1	1	0	1	0	0	0	0	0	1	4
NR3C1	hsa-miR-211	hsa-mir-211	1	1	0	1	0	0	0	0	0	1	4
NR3C1	hsa-miR-29c	hsa-mir-29c	1	0	0	1	0	0	1	0	0	1	4
NR3C1	hsa-miR-519c-3p	hsa-mir-519c	1	1	0	1	0	0	0	0	0	1	4
NR3C1	hsa-miR-301a	hsa-mir-301a	1	0	0	1	0	0	1	0	0	1	4
NR3C1	hsa-miR-520d-5p	hsa-mir-520d	1	1	0	1	0	0	0	0	0	1	4
NR3C1	hsa-miR-519b-3p	hsa-mir-519b	1	1	0	1	0	0	0	0	0	1	4
NR3C1	hsa-miR-524-5p	hsa-mir-524	1	0	0	1	0	0	1	0	0	1	4
NR3C1	hsa-miR-302d	hsa-mir-302d	1	1	0	1	0	0	0	0	0	1	4
NR3C1	hsa-miR-643	hsa-mir-643	1	1	0	1	0	0	0	0	0	1	4
NR3C1	hsa-miR-642	hsa-mir-642	1	0	0	1	0	0	1	0	0	1	4
NR3C1	hsa-miR-514	hsa-mir-514-3	1	1	0	1	0	0	0	0	0	1	4
NR3C1	hsa-miR-556-5p	hsa-mir-556	1	1	0	1	0	0	0	0	0	1	4
NR3C1	hsa-miR-559	hsa-mir-559	1	1	0	1	0	0	0	0	0	1	4
NR3C1	hsa-miR-603	hsa-mir-603	1	1	0	1	0	0	0	0	0	1	4
NR3C1	hsa-miR-557	hsa-mir-557	1	0	0	1	0	0	1	0	0	1	4
NR3C1	hsa-miR-578	hsa-mir-578	1	1	0	1	0	0	0	0	0	1	4
NR3C1	hsa-miR-576-3p	hsa-mir-576	1	0	0	1	0	0	1	0	0	1	4
NR3C1	hsa-miR-889	hsa-mir-889	1	1	0	1	0	0	0	0	0	1	4
NR3C1	hsa-miR-220c	hsa-mir-220c	1	0	0	1	0	0	1	0	0	1	4
NR3C1	hsa-miR-921	hsa-mir-921	1	1	0	1	0	0	0	0	0	1	4
NR3C1	hsa-miR-921	hsa-mir-921	1	0	0	1	0	0	1	0	0	1	4
NR3C1	hsa-miR-889	hsa-mir-889	1	1	0	1	0	0	0	0	0	1	4
NR3C1	hsa-miR-606	hsa-mir-606	1	0	0	1	0	0	1	0	0	1	4
NR3C1	hsa-miR-622	hsa-mir-622	1	0	1	1	0	0	1	0	0	0	4
NR3C1	hsa-miR-518d-5p	hsa-mir-518d	1	1	0	1	0	0	0	0	0	1	4
NR3C1	hsa-miR-22	hsa-mir-22	1	1	0	1	0	0	0	0	0	1	4
NR3C1	hsa-miR-138	hsa-mir-138-2	1	1	0	1	0	0	0	0	0	1	4
NR3C1	hsa-miR-378	hsa-mir-378	1	0	0	1	0	0	1	0	0	1	4
NR3C1	hsa-miR-506	hsa-mir-506	1	1	0	1	0	0	0	0	0	1	4
NR3C1	hsa-miR-514	hsa-mir-514-2	1	1	0	1	0	0	0	0	0	1	4
NR3C1	hsa-miR-338-5p	hsa-mir-338	1	1	0	1	0	0	0	0	0	1	4
NR3C1	hsa-miR-181b	hsa-mir-181b-2	1	1	0	1	0	0	0	0	0	1	4
NR3C1	hsa-miR-329	hsa-mir-329-1	1	1	0	1	0	0	0	0	0	1	4
NR3C1	hsa-miR-433	hsa-mir-433	1	0	0	1	0	0	1	0	0	1	4
NR3C1	hsa-miR-139-5p	hsa-mir-139	1	1	0	1	0	0	0	0	0	1	4
NR3C1	hsa-miR-487a	hsa-mir-487a	1	1	0	1	0	0	0	0	0	1	4
NR3C1	hsa-miR-486-5p	hsa-mir-486	1	0	0	1	0	0	1	0	0	1	4
NR3C1	hsa-miR-181c	hsa-mir-181c	1	1	0	1	0	0	0	0	0	1	4
NR3C1	hsa-miR-515-5p	hsa-mir-515-1	1	1	0	1	0	0	0	0	0	1	4
NR3C1	hsa-miR-498	hsa-mir-498	1	0	0	1	0	0	1	0	0	1	4
NR3C1	hsa-miR-181a	hsa-mir-181a-1	1	1	0	1	0	0	0	0	0	1	4
NR3C1	hsa-miR-182	hsa-mir-182	1	0	0	1	0	0	1	0	0	1	4
NR3C1	hsa-miR-30c	hsa-mir-30c-1	1	0	0	1	0	0	1	0	0	1	4
NR3C1	hsa-miR-519b-5p	hsa-mir-519b	1	1	0	1	0	0	0	0	0	1	4
NR3C1	hsa-miR-519c-3p	hsa-mir-519c	1	0	0	1	0	0	1	0	0	1	4
NR3C1	hsa-miR-362-3p	hsa-mir-362	1	1	0	1	0	0	0	0	0	1	4
NR3C1	hsa-miR-139-5p	hsa-mir-139	1	1	0	1	0	0	0	0	0	1	4
NR3C1	hsa-miR-328	hsa-mir-328	1	0	0	1	1	0	0	0	0	1	4
NR3C1	hsa-miR-130b	hsa-mir-130b	1	0	0	1	0	0	1	0	0	1	4
NR3C1	hsa-miR-520d-5p	hsa-mir-520d	1	0	0	1	0	0	1	0	0	1	4
NR3C1	hsa-miR-1	hsa-mir-1-2	1	1	0	1	0	0	0	0	0	1	4
NR3C1	hsa-miR-204	hsa-mir-204	1	1	0	1	0	0	0	0	0	1	4
NR3C1	hsa-miR-519a	hsa-mir-519a-1	1	1	0	1	0	0	0	0	0	1	4
NR3C1	hsa-miR-649	hsa-mir-649	1	1	0	1	0	0	0	0	0	1	4
NR3C1	hsa-miR-643	hsa-mir-643	1	0	0	1	0	0	1	0	0	1	4
NR3C1	hsa-miR-513a-3p	hsa-mir-513a-2	0	0	1	1	0	0	1	0	0	1	4
NR3C1	hsa-miR-548n	hsa-mir-548n	0	0	1	1	0	0	1	0	0	1	4
NR3C1	hsa-miR-532-3p	hsa-mir-532	1	1	0	1	0	0	0	0	0	1	4
NR3C1	hsa-miR-561	hsa-mir-561	1	1	0	1	0	0	0	0	0	1	4
NR3C1	hsa-miR-559	hsa-mir-559	1	0	0	1	0	0	1	0	0	1	4
NR3C1	hsa-miR-1284	hsa-mir-1284	0	0	1	1	0	0	1	0	0	1	4
NR3C1	hsa-miR-581	hsa-mir-581	1	1	0	1	0	0	0	0	0	1	4
NR3C1	hsa-miR-643	hsa-mir-643	1	1	0	1	0	0	0	0	0	1	4
NR3C1	hsa-miR-578	hsa-mir-578	1	0	0	1	0	0	1	0	0	1	4
NR3C1	hsa-miR-876-3p	hsa-mir-876	1	1	0	1	0	0	0	0	0	1	4
NR3C1	hsa-miR-876-3p	hsa-mir-876	1	0	0	1	0	0	1	0	0	1	4
NR3C1	hsa-miR-590-3p	hsa-mir-590	1	1	0	1	0	0	0	0	0	1	4
NR3C1	hsa-miR-935	hsa-mir-935	1	1	0	1	0	0	0	0	0	1	4
NR3C1	hsa-miR-935	hsa-mir-935	1	0	0	1	0	0	1	0	0	1	4
NR3C1	hsa-miR-613	hsa-mir-613	1	1	0	1	0	0	0	0	0	1	4
NR3C1	hsa-miR-543	hsa-mir-543	1	1	0	1	0	0	0	0	0	1	4
NR3C1	hsa-miR-519a	hsa-mir-519a-2	1	1	0	1	0	0	0	0	0	1	4
NR3C1	hsa-miR-380	hsa-mir-380	1	1	0	1	0	0	0	0	0	1	4
NR3C1	hsa-miR-144	hsa-mir-144	1	1	0	1	0	0	0	0	0	1	4
NR3C1	hsa-miR-507	hsa-mir-507	1	1	0	1	0	0	0	0	0	1	4
NR3C1	hsa-miR-514	hsa-mir-514-2	1	1	0	1	0	0	0	0	0	1	4
NR3C1	hsa-miR-29a	hsa-mir-29a	1	0	0	1	0	0	1	0	0	1	4
NR3C1	hsa-miR-200c	hsa-mir-200c	1	0	0	1	1	0	0	0	0	1	4
NR3C1	hsa-miR-142-3p	hsa-mir-142	1	0	0	1	0	0	1	0	0	1	4
NR3C1	hsa-miR-197	hsa-mir-197	1	1	0	1	0	0	0	0	0	1	4
NR3C1	hsa-miR-127-5p	hsa-mir-127	1	0	0	1	0	0	1	0	0	1	4
NR3C1	hsa-miR-329	hsa-mir-329-2	1	1	0	1	0	0	0	0	0	1	4
NR3C1	hsa-miR-188-3p	hsa-mir-188	1	1	0	1	0	0	0	0	0	1	4
NR3C1	hsa-miR-150	hsa-mir-150	1	0	0	1	0	0	1	0	0	1	4
NR3C1	hsa-miR-487a	hsa-mir-487a	1	0	0	1	0	0	1	0	0	1	4
NR3C1	hsa-miR-29c	hsa-mir-29c	1	1	0	1	0	0	0	0	0	1	4
NR3C1	hsa-miR-206	hsa-mir-206	1	0	0	1	0	0	1	0	0	1	4
NR3C1	hsa-miR-299-5p	hsa-mir-299	1	1	0	1	0	0	0	0	0	1	4
NR3C1	hsa-miR-29b	hsa-mir-29b-1	1	1	0	1	0	0	0	0	0	1	4
NR3C1	hsa-miR-519b-3p	hsa-mir-519b	1	1	0	1	0	0	0	0	0	1	4
NR3C1	hsa-miR-214	hsa-mir-214	1	0	0	1	0	0	1	0	0	1	4
NR3C1	hsa-miR-30e	hsa-mir-30e	1	0	0	1	0	0	1	0	0	1	4
NR3C1	hsa-miR-526a	hsa-mir-526a-2	1	1	0	1	0	0	0	0	0	1	4
NR3C1	hsa-miR-30b	hsa-mir-30b	1	1	0	1	0	0	0	0	0	1	4
NR3C1	hsa-miR-650	hsa-mir-650	1	1	0	1	0	0	0	0	0	1	4
NR3C1	hsa-miR-649	hsa-mir-649	1	0	0	1	0	0	1	0	0	1	4
NR3C1	hsa-miR-654-3p	hsa-mir-654	1	1	0	1	0	0	0	0	0	1	4
NR3C1	hsa-miR-544	hsa-mir-544	1	1	0	1	0	0	0	0	0	1	4
NR3C1	hsa-miR-532-3p	hsa-mir-532	1	0	0	1	0	0	1	0	0	1	4
NR3C1	hsa-miR-606	hsa-mir-606	1	1	0	1	0	0	0	0	0	1	4
NR3C1	hsa-miR-561	hsa-mir-561	1	0	0	1	0	0	1	0	0	1	4
NR3C1	hsa-miR-582-5p	hsa-mir-582	1	1	0	1	0	0	0	0	0	1	4
NR3C1	hsa-miR-649	hsa-mir-649	1	1	0	1	0	0	0	0	0	1	4
NR3C1	hsa-miR-581	hsa-mir-581	1	0	0	1	0	0	1	0	0	1	4
NR3C1	hsa-miR-590-3p	hsa-mir-590	1	0	0	1	0	0	1	0	0	1	4
NR3C1	hsa-miR-616	hsa-mir-616	1	1	0	1	0	0	0	0	0	1	4
NR3C1	hsa-miR-613	hsa-mir-613	1	0	0	1	0	0	1	0	0	1	4
NR3C1	hsa-miR-371-3p	hsa-mir-371	1	1	0	1	0	0	0	0	0	0	3
NR3C1	hsa-miR-181c	hsa-mir-181c	1	0	0	1	0	0	0	0	0	1	3
NR3C1	hsa-miR-429	hsa-mir-429	1	0	0	1	0	0	0	0	0	1	3
NR3C1	hsa-miR-302a	hsa-mir-302a	1	0	0	1	0	0	0	0	0	1	3
NR3C1	hsa-miR-367	hsa-mir-367	1	0	0	1	0	0	1	0	0	0	3
NR3C1	hsa-miR-129-5p	hsa-mir-129-1	1	0	0	1	0	0	0	0	0	1	3
NR3C1	hsa-miR-500	hsa-mir-500	1	1	0	1	0	0	0	0	0	0	3
NR3C1	hsa-miR-557	hsa-mir-557	1	0	0	1	0	0	0	0	0	1	3
NR3C1	hsa-miR-181a	hsa-mir-181a-1	1	0	0	1	0	0	0	0	0	1	3
NR3C1	hsa-miR-576-3p	hsa-mir-576	1	0	0	1	0	0	0	0	0	1	3
NR3C1	hsa-miR-220c	hsa-mir-220c	1	0	0	1	0	0	0	0	0	1	3
NR3C1	hsa-miR-1	hsa-mir-1-1	1	0	0	1	0	0	0	0	0	1	3
NR3C1	hsa-miR-200b	hsa-mir-200b	1	0	0	1	0	0	0	0	0	1	3
NR3C1	hsa-miR-181d	hsa-mir-181d	1	0	0	1	0	0	0	0	0	1	3
NR3C1	hsa-miR-302c	hsa-mir-302c	1	0	0	1	0	0	0	0	0	1	3
NR3C1	hsa-miR-338-3p	hsa-mir-338	1	0	0	1	0	0	1	0	0	0	3
NR3C1	hsa-miR-182	hsa-mir-182	1	0	0	1	0	0	0	0	0	1	3
NR3C1	hsa-miR-216b	hsa-mir-216b	1	0	0	1	0	0	0	0	0	1	3
NR3C1	hsa-miR-29b	hsa-mir-29b-1	1	0	0	1	0	0	0	0	0	1	3
NR3C1	hsa-miR-302a	hsa-mir-302a	1	0	0	1	0	0	0	0	0	1	3
NR3C1	hsa-miR-130a	hsa-mir-130a	1	0	0	1	0	0	0	0	0	1	3
NR3C1	hsa-miR-365	hsa-mir-365-2	1	1	0	1	0	0	0	0	0	0	3
NR3C1	hsa-miR-1	hsa-mir-1-2	1	0	0	1	0	0	0	0	0	1	3
NR3C1	hsa-miR-519c-5p	hsa-mir-519c	1	0	0	1	0	0	0	0	0	1	3
NR3C1	hsa-miR-606	hsa-mir-606	1	0	0	1	0	0	0	0	0	1	3
NR3C1	hsa-miR-22	hsa-mir-22	1	0	0	1	0	0	0	0	0	1	3
NR3C1	hsa-miR-138	hsa-mir-138-2	1	0	0	1	0	0	0	0	0	1	3
NR3C1	hsa-miR-524-5p	hsa-mir-524	1	0	0	1	0	0	0	0	0	1	3
NR3C1	hsa-miR-20a	hsa-mir-20a	1	1	0	1	0	0	0	0	0	0	3
NR3C1	hsa-miR-302c	hsa-mir-302c	1	0	0	1	0	0	0	0	0	1	3
NR3C1	hsa-miR-320a	hsa-mir-320a	0	0	0	1	0	0	1	0	0	1	3
NR3C1	hsa-miR-519e*	hsa-mir-519e	1	1	0	1	0	0	0	0	0	0	3
NR3C1	hsa-miR-485-3p	hsa-mir-485	1	1	0	1	0	0	0	0	0	0	3
NR3C1	hsa-miR-643	hsa-mir-643	1	0	0	1	0	0	0	0	0	1	3
NR3C1	hsa-miR-214*	hsa-mir-214	1	1	0	1	0	0	0	0	0	0	3
NR3C1	hsa-miR-130a	hsa-mir-130a	1	0	0	1	0	0	0	0	0	1	3
NR3C1	hsa-miR-30d	hsa-mir-30d	1	0	0	1	0	0	0	0	0	1	3
NR3C1	hsa-miR-377	hsa-mir-377	1	0	0	1	0	0	0	0	0	1	3
NR3C1	hsa-miR-29a	hsa-mir-29a	1	0	0	1	0	0	0	0	0	1	3
NR3C1	hsa-miR-222*	hsa-mir-222	1	1	0	1	0	0	0	0	0	0	3
NR3C1	hsa-miR-363	hsa-mir-363	1	1	0	1	0	0	0	0	0	0	3
NR3C1	hsa-miR-139-5p	hsa-mir-139	1	0	0	1	0	0	0	0	0	1	3
NR3C1	hsa-miR-1	hsa-mir-1-1	1	0	0	1	0	0	0	0	0	1	3
NR3C1	hsa-miR-514	hsa-mir-514-3	1	0	0	1	0	0	0	0	0	1	3
NR3C1	hsa-miR-216b	hsa-mir-216b	1	0	0	1	0	0	0	0	0	1	3
NR3C1	hsa-miR-548l	hsa-mir-548l	0	0	0	1	0	0	1	0	0	1	3
NR3C1	hsa-miR-889	hsa-mir-889	1	0	0	1	0	0	0	0	0	1	3
NR3C1	hsa-miR-519c-5p	hsa-mir-519c	1	0	0	1	0	0	0	0	0	1	3
NR3C1	hsa-miR-452	hsa-mir-452	1	0	0	1	0	0	0	0	0	1	3
NR3C1	hsa-miR-515-5p	hsa-mir-515-1	1	0	0	1	0	0	0	0	0	1	3
NR3C1	hsa-miR-606	hsa-mir-606	1	0	0	1	0	0	0	0	0	1	3
NR3C1	hsa-miR-590-3p	hsa-mir-590	1	0	0	1	0	0	0	0	0	1	3
NR3C1	hsa-miR-300	hsa-mir-300	1	0	0	1	0	0	0	0	0	1	3
NR3C1	hsa-miR-921	hsa-mir-921	1	0	0	1	0	0	0	0	0	1	3
NR3C1	hsa-miR-302c	hsa-mir-302c	1	0	0	0	0	0	1	0	0	1	3
NR3C1	hsa-miR-524-5p	hsa-mir-524	1	0	0	1	0	0	0	0	0	1	3
NR3C1	hsa-miR-490-5p	hsa-mir-490	1	0	0	1	0	0	0	0	0	1	3
NR3C1	hsa-miR-519b-5p	hsa-mir-519b	1	0	0	1	0	0	0	0	0	1	3
NR3C1	hsa-miR-1265	hsa-mir-1265	0	1	0	1	0	0	0	0	0	1	3
NR3C1	hsa-miR-200a	hsa-mir-200a	1	1	0	0	0	0	0	0	0	1	3
NR3C1	hsa-miR-587	hsa-mir-587	1	0	0	1	0	0	0	0	0	1	3
NR3C1	hsa-miR-613	hsa-mir-613	1	0	0	1	0	0	0	0	0	1	3
NR3C1	hsa-miR-1269	hsa-mir-1269	0	0	0	1	0	0	1	0	0	1	3
NR3C1	hsa-miR-30c	hsa-mir-30c-1	1	0	0	1	0	0	0	0	0	1	3
NR3C1	hsa-miR-362-3p	hsa-mir-362	1	0	0	1	0	0	0	0	0	1	3
NR3C1	hsa-miR-642	hsa-mir-642	1	0	0	1	0	0	0	0	0	1	3
NR3C1	hsa-miR-302e	hsa-mir-302e	0	1	0	1	0	0	0	0	0	1	3
NR3C1	hsa-miR-590-5p	hsa-mir-590	1	0	0	0	0	0	1	0	0	1	3
NR3C1	hsa-miR-377	hsa-mir-377	1	0	0	1	0	0	0	0	0	1	3
NR3C1	hsa-miR-608	hsa-mir-608	1	1	0	1	0	0	0	0	0	0	3
NR3C1	hsa-miR-301a	hsa-mir-301a	1	0	0	1	0	0	0	0	0	1	3
NR3C1	hsa-miR-568	hsa-mir-568	1	0	0	1	0	0	1	0	0	0	3
NR3C1	hsa-miR-519a	hsa-mir-519a-1	1	0	0	1	0	0	0	0	0	1	3
NR3C1	hsa-miR-1284	hsa-mir-1284	0	1	0	1	0	0	0	0	0	1	3
NR3C1	hsa-miR-548c-5p	hsa-mir-548c	1	0	0	1	0	0	0	0	0	1	3
NR3C1	hsa-miR-649	hsa-mir-649	1	0	0	1	0	0	0	0	0	1	3
NR3C1	hsa-miR-548d-3p	hsa-mir-548d-1	1	1	0	1	0	0	0	0	0	0	3
NR3C1	hsa-miR-514	hsa-mir-514-3	1	0	0	1	0	0	0	0	0	1	3
NR3C1	hsa-miR-200b	hsa-mir-200b	1	1	0	0	0	0	0	0	0	1	3
NR3C1	hsa-miR-506	hsa-mir-506	1	0	0	1	0	0	0	0	0	1	3
NR3C1	hsa-miR-124	hsa-mir-124-1	1	0	0	1	0	0	0	0	0	1	3
NR3C1	hsa-miR-429	hsa-mir-429	1	0	0	1	0	0	0	0	0	1	3
NR3C1	hsa-miR-320b	hsa-mir-320b-2	0	1	0	1	0	0	0	0	0	1	3
NR3C1	hsa-miR-338-5p	hsa-mir-338	1	0	0	1	0	0	0	0	0	1	3
NR3C1	hsa-miR-557	hsa-mir-557	1	0	0	1	0	0	0	0	0	1	3
NR3C1	hsa-miR-591	hsa-mir-591	1	0	0	1	0	0	1	0	0	0	3
NR3C1	hsa-miR-532-3p	hsa-mir-532	1	0	0	1	0	0	0	0	0	1	3
NR3C1	hsa-miR-329	hsa-mir-329-1	1	1	0	0	0	0	0	0	0	1	3
NR3C1	hsa-miR-548d-5p	hsa-mir-548d-1	1	0	0	1	0	0	0	0	0	1	3
NR3C1	hsa-miR-141	hsa-mir-141	1	0	0	1	0	0	0	0	0	1	3
NR3C1	hsa-miR-381	hsa-mir-381	1	0	0	1	0	0	0	0	0	1	3
NR3C1	hsa-miR-329	hsa-mir-329-1	1	0	0	1	0	0	0	0	0	1	3
NR3C1	hsa-miR-576-3p	hsa-mir-576	1	0	0	1	0	0	0	0	0	1	3
NR3C1	hsa-miR-508-3p	hsa-mir-508	1	0	0	1	0	0	0	0	0	1	3
NR3C1	hsa-miR-561	hsa-mir-561	1	0	0	1	0	0	0	0	0	1	3
NR3C1	hsa-miR-220c	hsa-mir-220c	1	0	0	1	0	0	0	0	0	1	3
NR3C1	hsa-miR-181d	hsa-mir-181d	1	0	0	1	0	0	0	0	0	1	3
NR3C1	hsa-miR-636	hsa-mir-636	1	1	0	1	0	0	0	0	0	0	3
NR3C1	hsa-miR-1243	hsa-mir-1243	0	1	0	1	0	0	0	0	0	1	3
NR3C1	hsa-miR-339-3p	hsa-mir-339	1	0	0	1	0	0	0	0	0	1	3
NR3C1	hsa-miR-487a	hsa-mir-487a	1	0	0	1	0	0	0	0	0	1	3
NR3C1	hsa-miR-548l	hsa-mir-548l	0	1	0	1	0	0	0	0	0	1	3
NR3C1	hsa-miR-129-5p	hsa-mir-129-2	1	1	0	0	0	0	0	0	0	1	3
NR3C1	hsa-miR-545	hsa-mir-545	1	0	0	1	0	0	0	0	0	1	3
NR3C1	hsa-miR-581	hsa-mir-581	1	0	0	1	0	0	0	0	0	1	3
NR3C1	hsa-miR-211	hsa-mir-211	1	0	0	1	0	0	0	0	0	1	3
NR3C1	hsa-miR-433	hsa-mir-433	1	0	0	1	0	0	0	0	0	1	3
NR3C1	hsa-miR-371-3p	hsa-mir-371	1	0	0	1	0	0	1	0	0	0	3
NR3C1	hsa-miR-501-5p	hsa-mir-501	1	1	0	1	0	0	0	0	0	0	3
NR3C1	hsa-miR-29c	hsa-mir-29c	1	0	0	1	0	0	0	0	0	1	3
NR3C1	hsa-miR-559	hsa-mir-559	1	0	0	1	0	0	0	0	0	1	3
NR3C1	hsa-miR-486-5p	hsa-mir-486	1	0	0	1	0	0	0	0	0	1	3
NR3C1	hsa-miR-578	hsa-mir-578	1	0	0	1	0	0	0	0	0	1	3
NR3C1	hsa-miR-889	hsa-mir-889	1	0	0	1	0	0	0	0	0	1	3
NR3C1	hsa-miR-302a*	hsa-mir-302a	1	1	0	1	0	0	0	0	0	0	3
NR3C1	hsa-miR-498	hsa-mir-498	1	0	0	1	0	0	0	0	0	1	3
NR3C1	hsa-miR-302d	hsa-mir-302d	1	0	0	1	0	0	0	0	0	1	3
NR3C1	hsa-miR-921	hsa-mir-921	1	0	0	1	0	0	0	0	0	1	3
NR3C1	hsa-miR-137	hsa-mir-137	1	0	0	1	0	0	0	0	0	1	3
NR3C1	hsa-miR-452*	hsa-mir-452	1	1	0	1	0	0	0	0	0	0	3
NR3C1	hsa-miR-30b	hsa-mir-30b	1	0	0	1	0	0	0	0	0	1	3
NR3C1	hsa-miR-519c-3p	hsa-mir-519c	1	0	0	1	0	0	0	0	0	1	3
NR3C1	hsa-miR-943	hsa-mir-943	1	0	0	1	0	0	0	0	0	1	3
NR3C1	hsa-miR-30c	hsa-mir-30c-2	1	0	0	1	0	0	0	0	0	1	3
NR3C1	hsa-miR-520d-5p	hsa-mir-520d	1	0	0	1	0	0	0	0	0	1	3
NR3C1	hsa-miR-182*	hsa-mir-182	1	1	0	1	0	0	0	0	0	0	3
NR3C1	hsa-miR-181a	hsa-mir-181a-2	1	0	0	1	0	0	0	0	0	1	3
NR3C1	hsa-miR-200a*	hsa-mir-200a	1	1	0	1	0	0	0	0	0	0	3
NR3C1	hsa-miR-302d	hsa-mir-302d	1	0	0	1	0	0	0	0	0	1	3
NR3C1	hsa-miR-138	hsa-mir-138-1	1	0	0	1	0	0	0	0	0	1	3
NR3C1	hsa-miR-18a	hsa-mir-18a	1	0	0	1	0	0	0	0	0	1	3
NR3C1	hsa-miR-519e	hsa-mir-519e	1	1	0	1	0	0	0	0	0	0	3
NR3C1	hsa-miR-649	hsa-mir-649	1	0	0	1	0	0	0	0	0	1	3
NR3C1	hsa-miR-137	hsa-mir-137	1	0	0	1	0	0	0	0	0	1	3
NR3C1	hsa-miR-197	hsa-mir-197	1	0	0	1	0	0	0	0	0	1	3
NR3C1	hsa-miR-378	hsa-mir-378	1	0	0	1	0	0	0	0	0	1	3
NR3C1	hsa-miR-30a	hsa-mir-30a	1	0	0	1	0	0	0	0	0	1	3
NR3C1	hsa-miR-515-3p	hsa-mir-515-2	1	1	0	1	0	0	0	0	0	0	3
NR3C1	hsa-miR-222	hsa-mir-222	1	1	0	1	0	0	0	0	0	0	3
NR3C1	hsa-miR-181b	hsa-mir-181b-1	1	0	0	1	0	0	0	0	0	1	3
NR3C1	hsa-miR-365	hsa-mir-365-1	1	1	0	1	0	0	0	0	0	0	3
NR3C1	hsa-miR-181b	hsa-mir-181b-2	1	0	0	1	0	0	0	0	0	1	3
NR3C1	hsa-miR-362-5p	hsa-mir-362	1	0	0	1	0	0	1	0	0	0	3
NR3C1	hsa-miR-29b	hsa-mir-29b-1	1	0	0	1	0	0	0	0	0	1	3
NR3C1	hsa-miR-188-3p	hsa-mir-188	1	0	0	1	0	0	0	0	0	1	3
NR3C1	hsa-miR-514	hsa-mir-514-3	1	0	0	1	0	0	0	0	0	1	3
NR3C1	hsa-miR-582-5p	hsa-mir-582	1	0	0	1	0	0	0	0	0	1	3
NR3C1	hsa-miR-921	hsa-mir-921	1	0	0	1	0	0	0	0	0	1	3
NR3C1	hsa-miR-876-3p	hsa-mir-876	1	0	0	1	0	0	0	0	0	1	3
NR3C1	hsa-miR-302a	hsa-mir-302a	1	0	0	0	0	0	1	0	0	1	3
NR3C1	hsa-miR-150	hsa-mir-150	1	0	0	1	0	0	0	0	0	1	3
NR3C1	hsa-miR-519c-3p	hsa-mir-519c	1	0	0	1	0	0	0	0	0	1	3
NR3C1	hsa-miR-548d-3p	hsa-mir-548d-1	1	1	0	1	0	0	0	0	0	0	3
NR3C1	hsa-miR-1324	hsa-mir-1324	0	1	0	1	0	0	0	0	0	1	3
NR3C1	hsa-miR-548d-5p	hsa-mir-548d-1	1	0	0	1	0	0	0	0	0	1	3
NR3C1	hsa-miR-570	hsa-mir-570	1	0	0	1	0	0	0	0	0	1	3
NR3C1	hsa-miR-1258	hsa-mir-1258	0	0	0	1	0	0	1	0	0	1	3
NR3C1	hsa-miR-561	hsa-mir-561	1	1	0	0	0	0	0	0	0	1	3
NR3C1	hsa-miR-220b	hsa-mir-220b	1	0	0	1	0	0	0	0	0	1	3
NR3C1	hsa-miR-935	hsa-mir-935	1	0	0	1	0	0	0	0	0	1	3
NR3C1	hsa-miR-206	hsa-mir-206	1	0	0	1	0	0	0	0	0	1	3
NR3C1	hsa-miR-299-5p	hsa-mir-299	1	0	0	1	0	0	0	0	0	1	3
NR3C1	hsa-miR-520d-5p	hsa-mir-520d	1	0	0	1	0	0	0	0	0	1	3
NR3C1	hsa-miR-549	hsa-mir-549	1	1	0	1	0	0	0	0	0	0	3
NR3C1	hsa-miR-490-3p	hsa-mir-490	1	0	0	1	0	0	0	0	0	1	3
NR3C1	hsa-miR-519b-3p	hsa-mir-519b	1	0	0	1	0	0	0	0	0	1	3
NR3C1	hsa-miR-549	hsa-mir-549	1	0	0	1	0	0	1	0	0	0	3
NR3C1	hsa-miR-1269	hsa-mir-1269	0	1	0	1	0	0	0	0	0	1	3
NR3C1	hsa-miR-219-5p	hsa-mir-219-2	1	1	0	0	0	0	0	0	0	1	3
NR3C1	hsa-miR-548b-5p	hsa-mir-548b	1	0	0	1	0	0	0	0	0	1	3
NR3C1	hsa-miR-616	hsa-mir-616	1	0	0	1	0	0	0	0	0	1	3
NR3C1	hsa-miR-588	hsa-mir-588	1	1	0	0	0	0	0	0	0	1	3
NR3C1	hsa-miR-543	hsa-mir-543	1	0	0	1	0	0	0	0	0	1	3
NR3C1	hsa-miR-323-5p	hsa-mir-323	1	0	0	0	0	0	1	0	0	1	3
NR3C1	hsa-miR-376a	hsa-mir-376a-2	1	1	0	1	0	0	0	0	0	0	3
NR3C1	hsa-miR-1185	hsa-mir-1185-2	0	1	0	1	0	0	0	0	0	1	3
NR3C1	hsa-miR-526a	hsa-mir-526a-2	1	0	0	1	0	0	0	0	0	1	3
NR3C1	hsa-miR-643	hsa-mir-643	1	0	0	1	0	0	0	0	0	1	3
NR3C1	hsa-miR-548a-5p	hsa-mir-548a-3	1	0	0	1	0	0	0	0	0	1	3
NR3C1	hsa-miR-635	hsa-mir-635	1	1	0	0	0	0	0	0	0	1	3
NR3C1	hsa-miR-548c-3p	hsa-mir-548c	1	1	0	0	0	0	0	0	0	1	3
NR3C1	hsa-miR-214	hsa-mir-214	1	0	0	1	0	0	0	0	0	1	3
NR3C1	hsa-miR-378	hsa-mir-378	1	0	0	1	0	0	0	0	0	1	3
NR3C1	hsa-miR-622	hsa-mir-622	1	1	0	1	0	0	0	0	0	0	3
NR3C1	hsa-miR-130b	hsa-mir-130b	1	0	0	1	0	0	0	0	0	1	3
NR3C1	hsa-miR-214	hsa-mir-214	1	1	0	0	0	0	0	0	0	1	3
NR3C1	hsa-miR-519a	hsa-mir-519a-2	1	0	0	1	0	0	0	0	0	1	3
NR3C1	hsa-miR-377	hsa-mir-377	1	1	0	0	0	0	0	0	0	1	3
NR3C1	hsa-miR-548c-3p	hsa-mir-548c	1	0	0	1	0	0	0	0	0	1	3
NR3C1	hsa-miR-650	hsa-mir-650	1	0	0	1	0	0	0	0	0	1	3
NR3C1	hsa-miR-889	hsa-mir-889	1	0	0	0	0	0	1	0	0	1	3
NR3C1	hsa-miR-662	hsa-mir-662	1	1	0	1	0	0	0	0	0	0	3
NR3C1	hsa-miR-380	hsa-mir-380	1	0	0	1	0	0	0	0	0	1	3
NR3C1	hsa-miR-514	hsa-mir-514-3	1	0	0	1	0	0	0	0	0	1	3
NR3C1	hsa-miR-518d-5p	hsa-mir-518d	1	0	0	1	0	0	0	0	0	1	3
NR3C1	hsa-miR-507	hsa-mir-507	1	0	0	1	0	0	0	0	0	1	3
NR3C1	hsa-miR-637	hsa-mir-637	1	0	0	1	0	0	0	0	0	1	3
NR3C1	hsa-miR-654-3p	hsa-mir-654	1	0	0	1	0	0	0	0	0	1	3
NR3C1	hsa-miR-656	hsa-mir-656	1	1	0	0	0	0	0	0	0	1	3
NR3C1	hsa-miR-124	hsa-mir-124-2	1	0	0	1	0	0	0	0	0	1	3
NR3C1	hsa-miR-433	hsa-mir-433	1	0	0	1	0	0	0	0	0	1	3
NR3C1	hsa-miR-373	hsa-mir-373	1	0	0	1	0	0	0	0	0	1	3
NR3C1	hsa-miR-559	hsa-mir-559	1	0	0	1	0	0	0	0	0	1	3
NR3C1	hsa-miR-544	hsa-mir-544	1	0	0	1	0	0	0	0	0	1	3
NR3C1	hsa-miR-329	hsa-mir-329-2	1	1	0	0	0	0	0	0	0	1	3
NR3C1	hsa-miR-142-3p	hsa-mir-142	1	0	0	1	0	0	0	0	0	1	3
NR3C1	hsa-miR-486-5p	hsa-mir-486	1	0	0	1	0	0	0	0	0	1	3
NR3C1	hsa-miR-340	hsa-mir-340	1	0	0	1	0	0	0	0	0	1	3
NR3C1	hsa-miR-329	hsa-mir-329-2	1	0	0	1	0	0	0	0	0	1	3
NR3C1	hsa-miR-578	hsa-mir-578	1	0	0	1	0	0	0	0	0	1	3
NR3C1	hsa-miR-1207-3p	hsa-mir-1207	0	1	0	1	0	0	0	0	0	1	3
NR3C1	hsa-miR-514	hsa-mir-514-1	1	0	0	1	0	0	0	0	0	1	3
NR3C1	hsa-miR-889	hsa-mir-889	1	0	0	1	0	0	0	0	0	1	3
NR3C1	hsa-miR-1207-3p	hsa-mir-1207	0	0	0	1	0	0	1	0	0	1	3
NR3C1	hsa-miR-660	hsa-mir-660	1	0	0	1	0	0	0	0	0	1	3
NR3C1	hsa-miR-127-5p	hsa-mir-127	1	0	0	1	0	0	0	0	0	1	3
NR3C1	hsa-miR-498	hsa-mir-498	1	0	0	1	0	0	0	0	0	1	3
NR3C1	hsa-miR-1253	hsa-mir-1253	0	1	0	1	0	0	0	0	0	1	3
NR3C1	hsa-miR-636	hsa-mir-636	1	0	0	1	0	0	1	0	0	0	3
NR3C1	hsa-miR-1303	hsa-mir-1303	0	1	0	1	0	0	0	0	0	1	3
NR3C1	hsa-miR-181a	hsa-mir-181a-1	1	0	0	1	0	0	0	0	0	1	3
NR3C1	hsa-miR-374a	hsa-mir-374a	1	1	0	1	0	0	0	0	0	0	3
NR3C1	hsa-miR-182	hsa-mir-182	1	0	0	1	0	0	0	0	0	1	3
NR3C1	hsa-miR-329	hsa-mir-329-1	1	0	0	1	0	0	0	0	0	1	3
NR3C1	hsa-miR-513a-5p	hsa-mir-513a-1	0	1	0	1	0	0	0	0	0	1	3
NR3C1	hsa-miR-30c	hsa-mir-30c-1	1	0	0	1	0	0	0	0	0	1	3
NR3C1	hsa-miR-561	hsa-mir-561	1	0	0	1	0	0	0	0	0	1	3
NR3C1	hsa-miR-30a*	hsa-mir-30a	1	1	0	1	0	0	0	0	0	0	3
NR3C1	hsa-miR-139-5p	hsa-mir-139	1	0	0	1	0	0	0	0	0	1	3
NR3C1	hsa-miR-186*	hsa-mir-186	1	1	0	1	0	0	0	0	0	0	3
NR3C1	hsa-miR-487a	hsa-mir-487a	1	0	0	1	0	0	0	0	0	1	3
NR3C1	hsa-miR-362-3p	hsa-mir-362	1	0	0	1	0	0	0	0	0	1	3
NR3C1	hsa-miR-581	hsa-mir-581	1	0	0	1	0	0	0	0	0	1	3
NR3C1	hsa-miR-876-3p	hsa-mir-876	1	0	0	1	0	0	0	0	0	1	3
NR3C1	hsa-miR-1	hsa-mir-1-2	1	0	0	1	0	0	0	0	0	1	3
NR3C1	hsa-miR-515-5p	hsa-mir-515-1	1	0	0	1	0	0	0	0	0	1	3
NR3C1	hsa-miR-183	hsa-mir-183	1	0	0	1	0	0	0	0	0	1	3
NR3C1	hsa-miR-590-3p	hsa-mir-590	1	0	0	1	0	0	0	0	0	1	3
NR3C1	hsa-miR-935	hsa-mir-935	1	0	0	1	0	0	0	0	0	1	3
NR3C1	hsa-miR-22	hsa-mir-22	1	0	0	1	0	0	0	0	0	1	3
NR3C1	hsa-miR-150*	hsa-mir-150	1	1	0	1	0	0	0	0	0	0	3
NR3C1	hsa-miR-138	hsa-mir-138-2	1	0	0	1	0	0	0	0	0	1	3
NR3C1	hsa-miR-124	hsa-mir-124-1	1	0	0	1	0	0	0	0	0	1	3
NR3C1	hsa-miR-519b-5p	hsa-mir-519b	1	0	0	1	0	0	0	0	0	1	3
NR3C1	hsa-miR-944	hsa-mir-944	1	0	0	1	0	0	0	0	0	1	3
NR3C1	hsa-miR-616	hsa-mir-616	1	0	0	1	0	0	0	0	0	1	3
NR3C1	hsa-miR-613	hsa-mir-613	1	0	0	1	0	0	0	0	0	1	3
NR3C1	hsa-miR-30b*	hsa-mir-30b	1	0	0	0	1	1	0	0	0	0	3
NR3C1	hsa-miR-320a	hsa-mir-320a	0	1	0	1	0	0	0	0	0	1	3
NR3C1	hsa-miR-29a	hsa-mir-29a	1	0	0	1	0	0	0	0	0	1	3
NR3C1	hsa-miR-362-3p	hsa-mir-362	1	0	0	1	0	0	0	0	0	1	3
NR3C1	hsa-miR-141	hsa-mir-141	1	0	0	1	0	0	0	0	0	1	3
NR3C1	hsa-miR-1	hsa-mir-1-2	1	0	0	1	0	0	0	0	0	1	3
NR3C1	hsa-miR-30a*	hsa-mir-30a	1	1	0	1	0	0	0	0	0	0	3
NR3C1	hsa-miR-367*	hsa-mir-367	1	0	0	1	1	0	0	0	0	0	3
NR3C1	hsa-miR-519a	hsa-mir-519a-1	1	0	0	1	0	0	0	0	0	1	3
NR3C1	hsa-miR-519e	hsa-mir-519e	1	0	0	1	0	0	1	0	0	0	3
NR3C1	hsa-miR-650	hsa-mir-650	1	0	0	1	0	0	0	0	0	1	3
NR3C1	hsa-miR-139-5p	hsa-mir-139	1	0	0	1	0	0	0	0	0	1	3
NR3C1	hsa-miR-205	hsa-mir-205	1	0	0	1	0	0	1	0	0	0	3
NR3C1	hsa-miR-106a	hsa-mir-106a	1	1	0	1	0	0	0	0	0	0	3
NR3C1	hsa-miR-129-5p	hsa-mir-129-1	1	0	0	1	0	0	0	0	0	1	3
NR3C1	hsa-miR-506	hsa-mir-506	1	0	0	1	0	0	0	0	0	1	3
NR3C1	hsa-miR-654-3p	hsa-mir-654	1	0	0	1	0	0	0	0	0	1	3
NR3C1	hsa-miR-181c	hsa-mir-181c	1	0	0	1	0	0	0	0	0	1	3
NR3C1	hsa-miR-18b*	hsa-mir-18b	1	0	0	0	1	1	0	0	0	0	3
NR3C1	hsa-miR-365	hsa-mir-365-2	1	1	0	1	0	0	0	0	0	0	3
NR3C1	hsa-miR-338-5p	hsa-mir-338	1	0	0	1	0	0	0	0	0	1	3
NR3C1	hsa-miR-516b	hsa-mir-516b-1	1	1	0	1	0	0	0	0	0	0	3
NR3C1	hsa-miR-532-3p	hsa-mir-532	1	0	0	1	0	0	0	0	0	1	3
NR3C1	hsa-miR-590-3p	hsa-mir-590	1	0	0	1	0	0	0	0	0	1	3
NR3C1	hsa-miR-556-5p	hsa-mir-556	1	0	0	1	0	0	0	0	0	1	3
NR3C1	hsa-miR-587	hsa-mir-587	1	0	0	1	0	0	0	0	0	1	3
NR3C1	hsa-miR-935	hsa-mir-935	1	0	0	1	0	0	0	0	0	1	3
NR3C1	hsa-miR-219-5p	hsa-mir-219-2	1	1	0	0	0	0	0	0	0	1	3
NR3C1	hsa-miR-507	hsa-mir-507	1	1	0	0	0	0	0	0	0	1	3
NR3C1	hsa-miR-219-5p	hsa-mir-219-2	1	0	0	0	0	0	1	0	0	1	3
NR3C1	hsa-miR-519b-5p	hsa-mir-519b	1	0	0	1	0	0	0	0	0	1	3
NR3C1	hsa-miR-662	hsa-mir-662	1	1	0	1	0	0	0	0	0	0	3
NR3C1	hsa-miR-320d	hsa-mir-320d-1	0	1	0	1	0	0	0	0	0	1	3
NR3C1	hsa-miR-410	hsa-mir-410	1	0	0	1	0	0	0	0	0	1	3
NR3C1	hsa-miR-613	hsa-mir-613	1	0	0	1	0	0	0	0	0	1	3
NR3C1	hsa-miR-1258	hsa-mir-1258	0	1	0	1	0	0	0	0	0	1	3
NR3C1	hsa-miR-200c	hsa-mir-200c	1	1	0	0	0	0	0	0	0	1	3
NR3C1	hsa-miR-1260	hsa-mir-1260	0	0	0	1	0	0	1	0	0	1	3
NR3C1	hsa-miR-570	hsa-mir-570	1	1	0	0	0	0	0	0	0	1	3
NR3C1	hsa-miR-450b-5p	hsa-mir-450b	1	0	0	1	0	0	0	0	0	1	3
NR3C1	hsa-miR-302d	hsa-mir-302d	1	0	0	0	0	0	1	0	0	1	3
NR3C1	hsa-miR-301a	hsa-mir-301a	1	0	0	1	0	0	0	0	0	1	3
NR3C1	hsa-miR-514	hsa-mir-514-1	1	0	0	1	0	0	0	0	0	1	3
NR3C1	hsa-miR-495	hsa-mir-495	1	0	0	1	0	0	0	0	0	1	3
NR3C1	hsa-miR-1270	hsa-mir-1270	0	1	0	1	0	0	0	0	0	1	3
NR3C1	hsa-miR-299-5p	hsa-mir-299	1	1	0	0	0	0	0	0	0	1	3
NR3C1	hsa-miR-588	hsa-mir-588	1	0	0	1	0	0	0	0	0	1	3
NR3C1	hsa-miR-548c-5p	hsa-mir-548c	1	0	0	1	0	0	0	0	0	1	3
NR3C1	hsa-miR-550	hsa-mir-550-1	1	1	0	1	0	0	0	0	0	0	3
NR3C1	hsa-miR-200a	hsa-mir-200a	1	0	0	1	0	0	0	0	0	1	3
NR3C1	hsa-miR-519a	hsa-mir-519a-1	1	0	0	1	0	0	0	0	0	1	3
NR3C1	hsa-miR-376a	hsa-mir-376a-2	1	0	0	1	0	0	1	0	0	0	3
NR3C1	hsa-miR-1283	hsa-mir-1283-1	0	1	0	1	0	0	0	0	0	1	3
NR3C1	hsa-miR-129-5p	hsa-mir-129-1	1	1	0	0	0	0	0	0	0	1	3
NR3C1	hsa-miR-515-5p	hsa-mir-515-2	1	0	0	1	0	0	0	0	0	1	3
NR3C1	hsa-miR-649	hsa-mir-649	1	0	0	1	0	0	0	0	0	1	3
NR3C1	hsa-miR-548i	hsa-mir-548i-1	0	1	0	1	0	0	0	0	0	1	3
NR3C1	hsa-miR-603	hsa-mir-603	1	0	0	1	0	0	0	0	0	1	3
NR3C1	hsa-miR-618	hsa-mir-618	1	1	0	0	0	0	0	0	0	1	3
NR3C1	hsa-miR-216a	hsa-mir-216a	1	0	0	1	0	0	0	0	0	1	3
NR3C1	hsa-miR-573	hsa-mir-573	1	1	0	1	0	0	0	0	0	0	3
NR3C1	hsa-miR-624	hsa-mir-624	1	1	0	1	0	0	0	0	0	0	3
NR3C1	hsa-miR-30e	hsa-mir-30e	1	0	0	1	0	0	0	0	0	1	3
NR3C1	hsa-miR-506	hsa-mir-506	1	0	0	1	0	0	0	0	0	1	3
NR3C1	hsa-miR-526a	hsa-mir-526a-1	1	0	0	1	0	0	0	0	0	1	3
NR3C1	hsa-miR-1324	hsa-mir-1324	0	1	0	1	0	0	0	0	0	1	3
NR3C1	hsa-miR-618	hsa-mir-618	1	0	0	1	0	0	0	0	0	1	3
NR3C1	hsa-miR-548d-5p	hsa-mir-548d-1	1	0	0	1	0	0	0	0	0	1	3
NR3C1	hsa-miR-338-5p	hsa-mir-338	1	0	0	1	0	0	0	0	0	1	3
NR3C1	hsa-miR-548d-3p	hsa-mir-548d-2	1	1	0	1	0	0	0	0	0	0	3
NR3C1	hsa-miR-381	hsa-mir-381	1	0	0	1	0	0	0	0	0	1	3
NR3C1	hsa-miR-532-3p	hsa-mir-532	1	0	0	1	0	0	0	0	0	1	3
NR3C1	hsa-miR-374b	hsa-mir-374b	1	1	0	1	0	0	0	0	0	0	3
NR3C1	hsa-miR-508-3p	hsa-mir-508	1	0	0	1	0	0	0	0	0	1	3
NR3C1	hsa-miR-374b	hsa-mir-374b	1	0	0	1	0	0	1	0	0	0	3
NR3C1	hsa-miR-639	hsa-mir-639	1	0	0	1	0	0	0	0	0	1	3
NR3C1	hsa-miR-656	hsa-mir-656	1	0	0	1	0	0	0	0	0	1	3
NR3C1	hsa-miR-660	hsa-mir-660	1	1	0	0	0	0	0	0	0	1	3
NR3C1	hsa-miR-124	hsa-mir-124-3	1	0	0	1	0	0	0	0	0	1	3
NR3C1	hsa-miR-329	hsa-mir-329-1	1	0	0	1	0	0	0	0	0	1	3
NR3C1	hsa-miR-339-3p	hsa-mir-339	1	0	0	1	0	0	0	0	0	1	3
NR3C1	hsa-miR-561	hsa-mir-561	1	0	0	1	0	0	0	0	0	1	3
NR3C1	hsa-miR-545	hsa-mir-545	1	0	0	1	0	0	0	0	0	1	3
NR3C1	hsa-miR-219-5p	hsa-mir-219-1	1	1	0	0	0	0	0	0	0	1	3
NR3C1	hsa-miR-454	hsa-mir-454	1	0	0	1	0	0	0	0	0	1	3
NR3C1	hsa-miR-876-3p	hsa-mir-876	1	1	0	0	0	0	0	0	0	1	3
NR3C1	hsa-miR-143	hsa-mir-143	1	0	0	1	0	0	0	0	0	1	3
NR3C1	hsa-miR-487a	hsa-mir-487a	1	0	0	1	0	0	0	0	0	1	3
NR3C1	hsa-miR-328	hsa-mir-328	1	0	0	1	0	0	0	0	0	1	3
NR3C1	hsa-miR-452	hsa-mir-452	1	0	0	1	0	0	0	0	0	1	3
NR3C1	hsa-miR-581	hsa-mir-581	1	0	0	1	0	0	0	0	0	1	3
NR3C1	hsa-miR-1208	hsa-mir-1208	0	1	0	1	0	0	0	0	0	1	3
NR3C1	hsa-miR-141	hsa-mir-141	1	1	0	0	0	0	0	0	0	1	3
NR3C1	hsa-miR-514	hsa-mir-514-2	1	0	0	1	0	0	0	0	0	1	3
NR3C1	hsa-miR-876-3p	hsa-mir-876	1	0	0	1	0	0	0	0	0	1	3
NR3C1	hsa-miR-1208	hsa-mir-1208	0	0	0	1	0	0	1	0	0	1	3
NR3C1	hsa-miR-520b	hsa-mir-520b	1	1	0	0	0	0	0	0	0	1	3
NR3C1	hsa-miR-421	hsa-mir-421	1	0	0	1	0	0	0	0	0	1	3
NR3C1	hsa-miR-129-5p	hsa-mir-129-2	1	0	0	1	0	0	0	0	0	1	3
NR3C1	hsa-miR-515-5p	hsa-mir-515-1	1	0	0	1	0	0	0	0	0	1	3
NR3C1	hsa-miR-422a	hsa-mir-422a	1	0	0	1	0	0	0	0	0	1	3
NR3C1	hsa-miR-490-5p	hsa-mir-490	1	0	0	1	0	0	0	0	0	1	3
NR3C1	hsa-miR-197	hsa-mir-197	1	0	0	1	0	0	0	0	0	1	3
NR3C1	hsa-miR-376a	hsa-mir-376a-1	1	1	0	1	0	0	0	0	0	0	3
NR3C1	hsa-miR-329	hsa-mir-329-2	1	0	0	1	0	0	0	0	0	1	3
NR3C1	hsa-miR-299-5p	hsa-mir-299	1	0	0	1	0	0	0	0	0	1	3
NR3C1	hsa-miR-374a	hsa-mir-374a	1	0	0	1	0	0	1	0	0	0	3
NR3C1	hsa-miR-30c	hsa-mir-30c-2	1	0	0	1	0	0	0	0	0	1	3
NR3C1	hsa-miR-513a-3p	hsa-mir-513a-1	0	1	0	1	0	0	0	0	0	1	3
NR3C1	hsa-miR-500	hsa-mir-500	1	1	0	1	0	0	0	0	0	0	3
NR3C1	hsa-miR-188-3p	hsa-mir-188	1	0	0	1	0	0	0	0	0	1	3
NR3C1	hsa-miR-214	hsa-mir-214	1	0	0	1	0	0	0	0	0	1	3
NR3C1	hsa-miR-181a	hsa-mir-181a-2	1	0	0	1	0	0	0	0	0	1	3
NR3C1	hsa-miR-582-5p	hsa-mir-582	1	0	0	1	0	0	0	0	0	1	3
NR3C1	hsa-miR-29c	hsa-mir-29c	1	0	0	1	0	0	0	0	0	1	3
NR3C1	hsa-miR-30b	hsa-mir-30b	1	0	0	1	0	0	0	0	0	1	3
NR3C1	hsa-miR-30e*	hsa-mir-30e	1	1	0	1	0	0	0	0	0	0	3
NR3C1	hsa-miR-204	hsa-mir-204	1	0	0	1	0	0	0	0	0	1	3
NR3C1	hsa-miR-106a	hsa-mir-106a	1	0	0	1	0	0	1	0	0	0	3
NR3C1	hsa-miR-18a	hsa-mir-18a	1	0	0	1	0	0	0	0	0	1	3
NR3C1	hsa-miR-299-5p	hsa-mir-299	1	0	0	1	0	0	0	0	0	1	3
NR3C1	hsa-miR-376b	hsa-mir-376b	1	1	0	1	0	0	0	0	0	0	3
NR3C1	hsa-miR-124	hsa-mir-124-2	1	0	0	1	0	0	0	0	0	1	3
NR3C1	hsa-miR-519b-3p	hsa-mir-519b	1	0	0	1	0	0	0	0	0	1	3
NR3C1	hsa-miR-297	hsa-mir-297	1	0	0	1	0	0	0	0	0	1	3
NR3C1	hsa-miR-548c-5p	hsa-mir-548c	1	0	0	1	0	0	0	0	0	1	3
NR3C1	hsa-miR-30a	hsa-mir-30a	1	0	0	1	0	0	0	0	0	1	3
NR3C1	hsa-miR-186	hsa-mir-186	1	0	0	1	0	0	1	0	0	0	3
NR3C1	hsa-miR-142-3p	hsa-mir-142	1	0	0	1	0	0	0	0	0	1	3
NR3C1	hsa-miR-526a	hsa-mir-526a-2	1	0	0	1	0	0	0	0	0	1	3
NR3C1	hsa-miR-197	hsa-mir-197	1	0	0	1	0	0	0	0	0	1	3
NR3C1	hsa-miR-181b	hsa-mir-181b-1	1	0	0	1	0	0	0	0	0	1	3
NR3C1	hsa-miR-302a*	hsa-mir-302a	1	1	0	1	0	0	0	0	0	0	3
NR3C1	hsa-miR-29b	hsa-mir-29b-1	1	0	0	1	0	0	0	0	0	1	3
NR3C1	hsa-miR-367	hsa-mir-367	1	0	0	1	1	0	0	0	0	0	3
NR3C1	hsa-miR-515-3p	hsa-mir-515-2	1	1	0	1	0	0	0	0	0	0	3
NR3C1	hsa-miR-127-5p	hsa-mir-127	1	0	0	1	0	0	0	0	0	1	3
NR3C1	hsa-miR-519a	hsa-mir-519a-2	1	0	0	1	0	0	0	0	0	1	3
NR3C1	hsa-miR-548d-5p	hsa-mir-548d-1	1	0	0	1	0	0	0	0	0	1	3
NR3C1	hsa-miR-218	hsa-mir-218-1	1	1	0	1	0	0	0	0	0	0	3
NR3C1	hsa-miR-30e*	hsa-mir-30e	1	1	0	1	0	0	0	0	0	0	3
NR3C1	hsa-miR-380	hsa-mir-380	1	0	0	1	0	0	0	0	0	1	3
NR3C1	hsa-miR-188-3p	hsa-mir-188	1	0	0	1	0	0	0	0	0	1	3
NR3C1	hsa-miR-150	hsa-mir-150	1	0	0	1	0	0	0	0	0	1	3
NR3C1	hsa-miR-507	hsa-mir-507	1	0	0	1	0	0	0	0	0	1	3
NR3C1	hsa-miR-526a	hsa-mir-526a-1	1	0	0	1	0	0	0	0	0	1	3
NR3C1	hsa-miR-656	hsa-mir-656	1	0	0	1	0	0	0	0	0	1	3
NR3C1	hsa-miR-200b*	hsa-mir-200b	1	1	0	1	0	0	0	0	0	0	3
NR3C1	hsa-miR-218	hsa-mir-218-2	1	0	0	1	0	0	1	0	0	0	3
NR3C1	hsa-miR-29c	hsa-mir-29c	1	0	0	1	0	0	0	0	0	1	3
NR3C1	hsa-miR-29b	hsa-mir-29b-2	1	0	0	1	0	0	0	0	0	1	3
NR3C1	hsa-miR-522*	hsa-mir-522	1	1	0	1	0	0	0	0	0	0	3
NR3C1	hsa-miR-206	hsa-mir-206	1	0	0	1	0	0	0	0	0	1	3
NR3C1	hsa-miR-544	hsa-mir-544	1	0	0	1	0	0	0	0	0	1	3
NR3C1	hsa-miR-516b	hsa-mir-516b-1	1	0	0	1	0	0	1	0	0	0	3
NR3C1	hsa-miR-454	hsa-mir-454	1	0	0	1	0	0	0	0	0	1	3
NR3C1	hsa-miR-1260	hsa-mir-1260	0	1	0	1	0	0	0	0	0	1	3
NR3C1	hsa-miR-18b	hsa-mir-18b	1	0	0	1	0	0	0	0	0	1	3
NR3C1	hsa-miR-490-3p	hsa-mir-490	1	0	0	1	0	0	0	0	0	1	3
NR3C1	hsa-miR-1305	hsa-mir-1305	0	1	0	1	0	0	0	0	0	1	3
NR3C1	hsa-miR-150	hsa-mir-150	1	1	0	0	0	0	0	0	0	1	3
NR3C1	hsa-miR-548b-5p	hsa-mir-548b	1	0	0	1	0	0	0	0	0	1	3
NR3C1	hsa-miR-508-3p	hsa-mir-508	1	1	0	0	0	0	0	0	0	1	3
NR3C1	hsa-miR-769-5p	hsa-mir-769	1	0	0	1	0	0	0	0	0	1	3
NR3C1	hsa-miR-154	hsa-mir-154	1	0	0	1	0	0	0	0	0	1	3
NR3C1	hsa-miR-519b-3p	hsa-mir-519b	1	0	0	1	0	0	0	0	0	1	3
NR3C1	hsa-miR-320c	hsa-mir-320c-2	0	1	0	1	0	0	0	0	0	1	3
NR3C1	hsa-miR-616	hsa-mir-616	1	0	0	1	0	0	0	0	0	1	3
NR3C1	hsa-miR-662	hsa-mir-662	1	0	0	1	0	0	1	0	0	0	3
NR3C1	hsa-miR-1260	hsa-mir-1260	0	1	0	1	0	0	0	0	0	1	3
NR3C1	hsa-miR-576-5p	hsa-mir-576	1	0	0	1	0	0	0	0	0	1	3
NR3C1	hsa-miR-548a-5p	hsa-mir-548a-3	1	0	0	1	0	0	0	0	0	1	3
NR3C1	hsa-miR-548g	hsa-mir-548g	0	0	0	1	0	0	1	0	0	1	3
NR3C1	hsa-miR-943	hsa-mir-943	1	0	0	1	0	0	0	0	0	1	3
NR3C1	hsa-miR-200c	hsa-mir-200c	1	0	0	1	0	0	0	0	0	1	3
NR3C1	hsa-miR-130b	hsa-mir-130b	1	0	0	1	0	0	0	0	0	1	3
NR3C1	hsa-miR-526a	hsa-mir-526a-2	1	0	0	1	0	0	0	0	0	1	3
NR3C1	hsa-miR-514	hsa-mir-514-2	1	0	0	1	0	0	0	0	0	1	3
NR3C1	hsa-miR-548h	hsa-mir-548h-1	0	1	0	1	0	0	0	0	0	1	3
NR3C1	hsa-miR-301a	hsa-mir-301a	1	1	0	0	0	0	0	0	0	1	3
NR3C1	hsa-miR-548c-3p	hsa-mir-548c	1	0	0	1	0	0	0	0	0	1	3
NR3C1	hsa-miR-301b	hsa-mir-301b	1	0	0	1	0	0	0	0	0	1	3
NR3C1	hsa-miR-520b	hsa-mir-520b	1	0	0	0	0	0	1	0	0	1	3
NR3C1	hsa-miR-556-3p	hsa-mir-556	1	1	0	1	0	0	0	0	0	0	3
NR3C1	hsa-miR-550	hsa-mir-550-2	1	1	0	1	0	0	0	0	0	0	3
NR3C1	hsa-miR-519a	hsa-mir-519a-2	1	0	0	1	0	0	0	0	0	1	3
NR3C1	hsa-miR-30c	hsa-mir-30c-2	1	1	0	0	0	0	0	0	0	1	3
NR3C1	hsa-miR-518d-5p	hsa-mir-518d	1	0	0	1	0	0	0	0	0	1	3
NR3C1	hsa-miR-650	hsa-mir-650	1	0	0	1	0	0	0	0	0	1	3
NR3C1	hsa-miR-548i	hsa-mir-548i-2	0	1	0	1	0	0	0	0	0	1	3
NR3C1	hsa-miR-637	hsa-mir-637	1	0	0	1	0	0	0	0	0	1	3
NR3C1	hsa-miR-548i	hsa-mir-548i-4	0	0	0	1	0	0	1	0	0	1	3
NR3C1	hsa-miR-380	hsa-mir-380	1	0	0	1	0	0	0	0	0	1	3
NR3C1	hsa-miR-629	hsa-mir-629	1	1	0	1	0	0	0	0	0	0	3
NR3C1	hsa-miR-373	hsa-mir-373	1	0	0	1	0	0	0	0	0	1	3
NR3C1	hsa-miR-507	hsa-mir-507	1	0	0	1	0	0	0	0	0	1	3
NR3C1	hsa-miR-573	hsa-mir-573	1	0	0	1	0	0	1	0	0	0	3
NR3C1	hsa-miR-450b-3p	hsa-mir-450b	1	1	0	1	0	0	0	0	0	0	3
NR3C1	hsa-miR-520c-5p	hsa-mir-520c	1	0	0	1	0	0	0	0	0	1	3
NR3C1	hsa-miR-656	hsa-mir-656	1	0	0	1	0	0	0	0	0	1	3
NR3C1	hsa-miR-620	hsa-mir-620	1	0	0	1	0	0	0	0	0	1	3
NR3C1	hsa-miR-320c	hsa-mir-320c-2	0	0	0	1	0	0	1	0	0	1	3
NR3C1	hsa-miR-549	hsa-mir-549	1	1	0	1	0	0	0	0	0	0	3
NR3C1	hsa-miR-302b	hsa-mir-302b	1	0	0	1	0	0	0	0	0	1	3
NR3C1	hsa-miR-340	hsa-mir-340	1	0	0	1	0	0	0	0	0	1	3
NR3C1	hsa-miR-544	hsa-mir-544	1	0	0	1	0	0	0	0	0	1	3
NR3C1	hsa-miR-27b	hsa-mir-27b	1	1	0	0	0	0	0	0	0	1	3
NR3C1	hsa-miR-514	hsa-mir-514-1	1	0	0	1	0	0	0	0	0	1	3
NR3C1	hsa-miR-454	hsa-mir-454	1	0	0	1	0	0	0	0	0	1	3
NR3C1	hsa-miR-329	hsa-mir-329-2	1	0	0	1	0	0	0	0	0	1	3
NR3C1	hsa-miR-605	hsa-mir-605	1	1	0	1	0	0	0	0	0	0	3
NR3C1	hsa-miR-1179	hsa-mir-1179	0	1	0	1	0	0	0	0	0	1	3
NR3C1	hsa-miR-548d-5p	hsa-mir-548d-2	1	0	0	1	0	0	0	0	0	1	3
NR3C1	hsa-miR-144	hsa-mir-144	1	0	0	1	0	0	0	0	0	1	3
NR3C1	hsa-miR-1237	hsa-mir-1237	0	1	0	1	0	0	0	0	0	1	3
NR3C1	hsa-miR-337-3p	hsa-mir-337	1	0	0	1	0	0	0	0	0	1	3
NR3C1	hsa-miR-582-5p	hsa-mir-582	1	0	0	1	0	0	0	0	0	1	3
NR3C1	hsa-miR-548j	hsa-mir-548j	0	1	0	1	0	0	0	0	0	1	3
NR3C1	hsa-miR-514	hsa-mir-514-2	1	0	0	1	0	0	0	0	0	1	3
NR3C1	hsa-miR-570	hsa-mir-570	1	0	0	1	0	0	0	0	0	1	3
NR3C1	hsa-miR-548j	hsa-mir-548j	0	0	0	1	0	0	1	0	0	1	3
NR3C1	hsa-miR-542-3p	hsa-mir-542	1	0	0	1	0	0	0	0	0	1	3
NR3C1	hsa-miR-300	hsa-mir-300	1	0	0	1	0	0	0	0	0	1	3
NR3C1	hsa-miR-129-3p	hsa-mir-129-2	1	0	0	1	0	0	0	0	0	1	3
NR3C1	hsa-miR-641	hsa-mir-641	1	1	0	1	0	0	0	0	0	0	3
NR3C1	hsa-miR-129-5p	hsa-mir-129-1	1	0	0	1	0	0	0	0	0	1	3
NR3C1	hsa-miR-1	hsa-mir-1-2	1	0	0	1	0	0	0	0	0	1	3
NR3C1	hsa-miR-183	hsa-mir-183	1	0	0	1	0	0	0	0	0	1	3
NR3C1	hsa-miR-452	hsa-mir-452	1	0	0	1	0	0	0	0	0	1	3
NR3C1	hsa-miR-301a	hsa-mir-301a	1	0	0	1	0	0	0	0	0	1	3
NR3C1	hsa-miR-30d	hsa-mir-30d	1	0	0	1	0	0	0	0	0	1	3
NR3C1	hsa-miR-513a-5p	hsa-mir-513a-2	0	1	0	1	0	0	0	0	0	1	3
NR3C1	hsa-miR-501-5p	hsa-mir-501	1	1	0	1	0	0	0	0	0	0	3
NR3C1	hsa-miR-300	hsa-mir-300	1	0	0	1	0	0	0	0	0	1	3
NR3C1	hsa-miR-20a	hsa-mir-20a	1	0	0	1	0	0	1	0	0	0	3
NR3C1	hsa-miR-138	hsa-mir-138-2	1	0	0	1	0	0	0	0	0	1	3
NR3C1	hsa-miR-323-3p	hsa-mir-323	1	1	0	1	0	0	0	0	0	0	3
NR3C1	hsa-miR-216a	hsa-mir-216a	1	0	0	1	0	0	0	0	0	1	3
NR3C1	hsa-miR-490-5p	hsa-mir-490	1	0	0	1	0	0	0	0	0	1	3
NR3C1	hsa-miR-587	hsa-mir-587	1	0	0	1	0	0	0	0	0	1	3
NR3C1	hsa-miR-106a	hsa-mir-106a	1	1	0	1	0	0	0	0	0	0	3
NR3C1	hsa-miR-182	hsa-mir-182	1	0	0	1	0	0	0	0	0	1	3
NR3C1	hsa-miR-124	hsa-mir-124-1	1	0	0	1	0	0	0	0	0	1	3
NR3C1	hsa-miR-361-3p	hsa-mir-361	1	1	0	1	0	0	0	0	0	0	3
NR3C1	hsa-miR-943	hsa-mir-943	1	0	0	1	0	0	0	0	0	1	3
NR3C1	hsa-miR-29a	hsa-mir-29a	1	0	0	1	0	0	0	0	0	1	3
NR3C1	hsa-miR-154*	hsa-mir-154	1	1	0	1	0	0	0	0	0	0	3
NR3C1	hsa-miR-301a	hsa-mir-301a	1	0	0	1	0	0	0	0	0	1	3
NR3C1	hsa-miR-141	hsa-mir-141	1	0	0	1	0	0	0	0	0	1	3
NR3C1	hsa-miR-485-3p	hsa-mir-485	1	1	0	1	0	0	0	0	0	0	3
NR3C1	hsa-miR-371-3p	hsa-mir-371	1	1	0	1	0	0	0	0	0	0	3
NR3C1	hsa-miR-124	hsa-mir-124-3	1	0	0	1	0	0	0	0	0	1	3
NR3C1	hsa-miR-376b	hsa-mir-376b	1	0	0	1	0	0	1	0	0	0	3
NR3C1	hsa-miR-548c-3p	hsa-mir-548c	1	0	0	1	0	0	0	0	0	1	3
NR3C1	hsa-miR-338-3p	hsa-mir-338	1	1	0	1	0	0	0	0	0	0	3
NR3C1	hsa-miR-143	hsa-mir-143	1	0	0	1	0	0	0	0	0	1	3
NR3C1	hsa-miR-637	hsa-mir-637	1	0	0	1	0	0	0	0	0	1	3
NR3C1	hsa-miR-205	hsa-mir-205	1	1	0	1	0	0	0	0	0	0	3
NR3C1	hsa-miR-124	hsa-mir-124-1	1	0	0	1	0	0	0	0	0	1	3
NR3C1	hsa-miR-129-5p	hsa-mir-129-1	1	0	0	1	0	0	0	0	0	1	3
NR3C1	hsa-miR-96	hsa-mir-96	1	1	0	1	0	0	0	0	0	0	3
NR3C1	hsa-miR-106b	hsa-mir-106b	1	0	0	1	0	0	1	0	0	0	3
NR3C1	hsa-miR-129-5p	hsa-mir-129-2	1	0	0	1	0	0	0	0	0	1	3
NR3C1	hsa-miR-515-3p	hsa-mir-515-2	1	0	0	1	0	0	1	0	0	0	3
NR3C1	hsa-miR-29a	hsa-mir-29a	1	0	0	1	0	0	0	0	0	1	3
NR3C1	hsa-miR-141	hsa-mir-141	1	0	0	1	0	0	0	0	0	1	3
NR3C1	hsa-miR-361-3p	hsa-mir-361	1	1	0	1	0	0	0	0	0	0	3
NR3C1	hsa-miR-381	hsa-mir-381	1	0	0	1	0	0	0	0	0	1	3
NR3C1	hsa-miR-508-3p	hsa-mir-508	1	0	0	1	0	0	0	0	0	1	3
NR3C1	hsa-miR-182	hsa-mir-182	1	0	0	1	0	0	0	0	0	1	3
NR3C1	hsa-miR-339-3p	hsa-mir-339	1	0	0	1	0	0	0	0	0	1	3
NR3C1	hsa-miR-30c	hsa-mir-30c-1	1	0	0	1	0	0	0	0	0	1	3
NR3C1	hsa-miR-363	hsa-mir-363	1	0	0	1	0	0	1	0	0	0	3
NR3C1	hsa-miR-522	hsa-mir-522	1	1	0	1	0	0	0	0	0	0	3
NR3C1	hsa-miR-545	hsa-mir-545	1	0	0	1	0	0	0	0	0	1	3
NR3C1	hsa-miR-548n	hsa-mir-548n	0	1	0	1	0	0	0	0	0	1	3
NR3C1	hsa-miR-429	hsa-mir-429	1	0	0	1	0	0	0	0	0	1	3
NR3C1	hsa-miR-495	hsa-mir-495	1	0	0	1	0	0	0	0	0	1	3
NR3C1	hsa-miR-641	hsa-mir-641	1	0	0	1	0	0	1	0	0	0	3
NR3C1	hsa-miR-1243	hsa-mir-1243	0	1	0	1	0	0	0	0	0	1	3
NR3C1	hsa-miR-557	hsa-mir-557	1	0	0	1	0	0	0	0	0	1	3
NR3C1	hsa-miR-588	hsa-mir-588	1	0	0	1	0	0	0	0	0	1	3
NR3C1	hsa-miR-943	hsa-mir-943	1	0	0	1	0	0	0	0	0	1	3
NR3C1	hsa-miR-1243	hsa-mir-1243	0	0	0	1	0	0	1	0	0	1	3
NR3C1	hsa-miR-544	hsa-mir-544	1	1	0	0	0	0	0	0	0	1	3
NR3C1	hsa-miR-543	hsa-mir-543	1	0	0	1	0	0	0	0	0	1	3
NR3C1	hsa-miR-200a	hsa-mir-200a	1	0	0	1	0	0	0	0	0	1	3
NR3C1	hsa-miR-548d-3p	hsa-mir-548d-2	1	1	0	1	0	0	0	0	0	0	3
NR3C1	hsa-miR-320d	hsa-mir-320d-2	0	1	0	1	0	0	0	0	0	1	3
NR3C1	hsa-miR-515-5p	hsa-mir-515-2	1	0	0	1	0	0	0	0	0	1	3
NR3C1	hsa-miR-548c-5p	hsa-mir-548c	1	0	0	1	0	0	0	0	0	1	3
NR3C1	hsa-miR-548g	hsa-mir-548g	0	1	0	1	0	0	0	0	0	1	3
NR3C1	hsa-miR-576-3p	hsa-mir-576	1	0	0	1	0	0	0	0	0	1	3
NR3C1	hsa-miR-603	hsa-mir-603	1	0	0	1	0	0	0	0	0	1	3
NR3C1	hsa-miR-1262	hsa-mir-1262	0	0	0	1	0	0	1	0	0	1	3
NR3C1	hsa-miR-220c	hsa-mir-220c	1	0	0	1	0	0	0	0	0	1	3
NR3C1	hsa-miR-944	hsa-mir-944	1	0	0	1	0	0	0	0	0	1	3
NR3C1	hsa-miR-376a	hsa-mir-376a-2	1	1	0	1	0	0	0	0	0	0	3
NR3C1	hsa-miR-1	hsa-mir-1-1	1	0	0	1	0	0	0	0	0	1	3
NR3C1	hsa-miR-30e	hsa-mir-30e	1	0	0	1	0	0	0	0	0	1	3
NR3C1	hsa-miR-514	hsa-mir-514-2	1	0	0	1	0	0	0	0	0	1	3
NR3C1	hsa-miR-181d	hsa-mir-181d	1	0	0	1	0	0	0	0	0	1	3
NR3C1	hsa-miR-526a	hsa-mir-526a-1	1	0	0	1	0	0	0	0	0	1	3
NR3C1	hsa-miR-548h	hsa-mir-548h-2	0	1	0	1	0	0	0	0	0	1	3
NR3C1	hsa-miR-618	hsa-mir-618	1	0	0	1	0	0	0	0	0	1	3
NR3C1	hsa-miR-302a	hsa-mir-302a	1	0	0	1	0	0	0	0	0	1	3
NR3C1	hsa-miR-556-3p	hsa-mir-556	1	0	0	1	0	0	1	0	0	0	3
NR3C1	hsa-miR-30d	hsa-mir-30d	1	1	0	0	0	0	0	0	0	1	3
NR3C1	hsa-miR-519c-5p	hsa-mir-519c	1	0	0	1	0	0	0	0	0	1	3
NR3C1	hsa-miR-548d-5p	hsa-mir-548d-1	1	0	0	1	0	0	0	0	0	1	3
NR3C1	hsa-miR-548i	hsa-mir-548i-3	0	1	0	1	0	0	0	0	0	1	3
NR3C1	hsa-miR-606	hsa-mir-606	1	0	0	1	0	0	0	0	0	1	3
NR3C1	hsa-miR-639	hsa-mir-639	1	0	0	1	0	0	0	0	0	1	3
NR3C1	hsa-miR-1279	hsa-mir-1279	0	0	0	1	0	0	1	0	0	1	3
NR3C1	hsa-miR-220b	hsa-mir-220b	1	1	0	0	0	0	0	0	0	1	3
NR3C1	hsa-miR-381	hsa-mir-381	1	0	0	1	0	0	0	0	0	1	3
NR3C1	hsa-miR-508-3p	hsa-mir-508	1	0	0	1	0	0	0	0	0	1	3
NR3C1	hsa-miR-219-5p	hsa-mir-219-1	1	1	0	0	0	0	0	0	0	1	3
NR3C1	hsa-miR-524-5p	hsa-mir-524	1	0	0	1	0	0	0	0	0	1	3
NR3C1	hsa-miR-450b-3p	hsa-mir-450b	1	0	0	1	0	0	1	0	0	0	3
NR3C1	hsa-miR-320d	hsa-mir-320d-1	0	1	0	1	0	0	0	0	0	1	3
NR3C1	hsa-miR-320d	hsa-mir-320d-2	0	0	0	1	0	0	1	0	0	1	3
NR3C1	hsa-miR-200b	hsa-mir-200b	1	0	0	1	0	0	0	0	0	1	3
NR3C1	hsa-miR-339-3p	hsa-mir-339	1	0	0	1	0	0	0	0	0	1	3
NR3C1	hsa-miR-550	hsa-mir-550-1	1	1	0	1	0	0	0	0	0	0	3
NR3C1	hsa-miR-302c	hsa-mir-302c	1	0	0	1	0	0	0	0	0	1	3
NR3C1	hsa-miR-328	hsa-mir-328	1	0	0	1	0	0	0	0	0	1	3
NR3C1	hsa-miR-545	hsa-mir-545	1	0	0	1	0	0	0	0	0	1	3
NR3C1	hsa-miR-30b	hsa-mir-30b	1	1	0	0	0	0	0	0	0	1	3
NR3C1	hsa-miR-514	hsa-mir-514-2	1	0	0	1	0	0	0	0	0	1	3
NR3C1	hsa-miR-642	hsa-mir-642	1	0	0	1	0	0	0	0	0	1	3
NR3C1	hsa-miR-660	hsa-mir-660	1	0	0	1	0	0	0	0	0	1	3
NR3C1	hsa-miR-27a	hsa-mir-27a	1	0	0	0	0	0	1	0	0	1	3
NR3C1	hsa-miR-130a	hsa-mir-130a	1	0	0	1	0	0	0	0	0	1	3
NR3C1	hsa-miR-452	hsa-mir-452	1	0	0	1	0	0	0	0	0	1	3
NR3C1	hsa-miR-450b-3p	hsa-mir-450b	1	1	0	1	0	0	0	0	0	0	3
NR3C1	hsa-miR-377	hsa-mir-377	1	0	0	1	0	0	0	0	0	1	3
NR3C1	hsa-miR-422a	hsa-mir-422a	1	0	0	1	0	0	0	0	0	1	3
NR3C1	hsa-miR-605	hsa-mir-605	1	0	0	1	0	0	1	0	0	0	3
NR3C1	hsa-miR-130a	hsa-mir-130a	1	1	0	0	0	0	0	0	0	1	3
NR3C1	hsa-miR-556-5p	hsa-mir-556	1	0	0	1	0	0	0	0	0	1	3
NR3C1	hsa-miR-300	hsa-mir-300	1	0	0	1	0	0	0	0	0	1	3
NR3C1	hsa-miR-410	hsa-mir-410	1	1	0	0	0	0	0	0	0	1	3
NR3C1	hsa-miR-27b	hsa-mir-27b	1	0	0	0	0	0	1	0	0	1	3
NR3C1	hsa-miR-301b	hsa-mir-301b	1	1	0	0	0	0	0	0	0	1	3
NR3C1	hsa-miR-490-5p	hsa-mir-490	1	0	0	1	0	0	0	0	0	1	3
NR3C1	hsa-miR-622	hsa-mir-622	1	1	0	1	0	0	0	0	0	0	3
NR3C1	hsa-miR-410	hsa-mir-410	1	0	0	1	0	0	0	0	0	1	3
NR3C1	hsa-miR-587	hsa-mir-587	1	0	0	1	0	0	0	0	0	1	3
NR3C1	hsa-miR-548k	hsa-mir-548k	0	1	0	1	0	0	0	0	0	1	3
NR3C1	hsa-miR-514	hsa-mir-514-3	1	0	0	1	0	0	0	0	0	1	3
NR3C1	hsa-miR-548k	hsa-mir-548k	0	0	0	1	0	0	1	0	0	1	3
NR3C1	hsa-miR-220b	hsa-mir-220b	1	0	0	1	0	0	0	0	0	1	3
NR3C1	hsa-miR-522	hsa-mir-522	1	0	0	1	0	0	1	0	0	0	3
NR3C1	hsa-miR-20a	hsa-mir-20a	1	1	0	1	0	0	0	0	0	0	3
NR3C1	hsa-miR-150	hsa-mir-150	1	0	0	1	0	0	0	0	0	1	3
NR3C1	hsa-miR-214	hsa-mir-214	1	0	0	1	0	0	0	0	0	1	3
NR3C1	hsa-miR-221	hsa-mir-221	1	1	0	1	0	0	0	0	0	0	3
NR3C1	hsa-miR-204	hsa-mir-204	1	0	0	1	0	0	0	0	0	1	3
NR3C1	hsa-miR-130b	hsa-mir-130b	1	0	0	1	0	0	0	0	0	1	3
NR3C1	hsa-miR-513a-3p	hsa-mir-513a-2	0	1	0	1	0	0	0	0	0	1	3
NR3C1	hsa-miR-570	hsa-mir-570	1	0	0	1	0	0	0	0	0	1	3
NR3C1	hsa-miR-220b	hsa-mir-220b	1	0	0	1	0	0	0	0	0	1	3
NR3C1	hsa-miR-206	hsa-mir-206	1	0	0	1	0	0	0	0	0	1	3
NR3C1	hsa-miR-320a	hsa-mir-320a	0	1	0	1	0	0	0	0	0	1	3
NR3C1	hsa-miR-490-3p	hsa-mir-490	1	0	0	1	0	0	0	0	0	1	3
NR3C1	hsa-miR-323-3p	hsa-mir-323	1	0	0	1	0	0	1	0	0	0	3
NR3C1	hsa-miR-181b	hsa-mir-181b-1	1	0	0	1	0	0	0	0	0	1	3
NR3C1	hsa-miR-548b-5p	hsa-mir-548b	1	0	0	1	0	0	0	0	0	1	3
NR3C1	hsa-miR-543	hsa-mir-543	1	0	0	1	0	0	0	0	0	1	3
NR3C1	hsa-miR-18a	hsa-mir-18a	1	0	0	1	0	0	0	0	0	1	3
NR3C1	hsa-miR-96	hsa-mir-96	1	0	0	1	0	0	1	0	0	0	3
NR3C1	hsa-miR-18a*	hsa-mir-18a	1	0	0	0	1	1	0	0	0	0	3
NR3C1	hsa-miR-124	hsa-mir-124-2	1	0	0	1	0	0	0	0	0	1	3
NR3C1	hsa-miR-362-5p	hsa-mir-362	1	1	0	1	0	0	0	0	0	0	3
NR3C1	hsa-miR-216b	hsa-mir-216b	1	0	0	1	0	0	0	0	0	1	3
NR3C1	hsa-miR-211	hsa-mir-211	1	0	0	1	0	0	0	0	0	1	3
NR3C1	hsa-miR-548a-5p	hsa-mir-548a-3	1	0	0	1	0	0	0	0	0	1	3
NR3C1	hsa-miR-944	hsa-mir-944	1	0	0	1	0	0	0	0	0	1	3
NR3C1	hsa-miR-30d*	hsa-mir-30d	1	1	0	1	0	0	0	0	0	0	3
NR3C1	hsa-miR-214	hsa-mir-214	1	0	0	1	0	0	0	0	0	1	3
NR3C1	hsa-miR-30a	hsa-mir-30a	1	0	0	1	0	0	0	0	0	1	3
NR3C1	hsa-miR-183*	hsa-mir-183	1	0	0	0	1	1	0	0	0	0	3
NR3C1	hsa-miR-186	hsa-mir-186	1	1	0	1	0	0	0	0	0	0	3
NR3C1	hsa-miR-130b	hsa-mir-130b	1	0	0	1	0	0	0	0	0	1	3
NR3C1	hsa-miR-142-3p	hsa-mir-142	1	0	0	1	0	0	0	0	0	1	3
NR3C1	hsa-miR-618	hsa-mir-618	1	0	0	1	0	0	0	0	0	1	3
NR3C1	hsa-miR-29b	hsa-mir-29b-1	1	0	0	1	0	0	0	0	0	1	3
NR3C1	hsa-miR-147	hsa-mir-147	1	0	0	1	0	0	1	0	0	0	3
NR3C1	hsa-miR-127-5p	hsa-mir-127	1	0	0	1	0	0	0	0	0	1	3
NR3C1	hsa-miR-144	hsa-mir-144	1	0	0	1	0	0	0	0	0	1	3
NR3C1	hsa-miR-518d-5p	hsa-mir-518d	1	0	0	1	0	0	0	0	0	1	3
NR3C1	hsa-miR-639	hsa-mir-639	1	0	0	1	0	0	0	0	0	1	3
NR3C1	hsa-miR-124	hsa-mir-124-2	1	0	0	1	0	0	0	0	0	1	3
NR3C1	hsa-miR-96*	hsa-mir-96	1	1	0	1	0	0	0	0	0	0	3
NR3C1	hsa-miR-29b	hsa-mir-29b-2	1	0	0	1	0	0	0	0	0	1	3
NR3C1	hsa-miR-373	hsa-mir-373	1	0	0	1	0	0	0	0	0	1	3
NR3C1	hsa-miR-150	hsa-mir-150	1	0	0	1	0	0	0	0	0	1	3
NR3C1	hsa-miR-515-3p	hsa-mir-515-1	1	1	0	1	0	0	0	0	0	0	3
NR3C1	hsa-miR-129-3p	hsa-mir-129-2	1	0	0	1	0	0	0	0	0	1	3
NR3C1	hsa-miR-30a	hsa-mir-30a	1	0	0	1	0	0	0	0	0	1	3
NR3C1	hsa-miR-218	hsa-mir-218-2	1	1	0	1	0	0	0	0	0	0	3
NR3C1	hsa-miR-362-5p	hsa-mir-362	1	1	0	1	0	0	0	0	0	0	3
NR3C1	hsa-miR-30d*	hsa-mir-30d	1	1	0	1	0	0	0	0	0	0	3
NR3C1	hsa-miR-30c	hsa-mir-30c-2	1	0	0	1	0	0	0	0	0	1	3
NR3C1	hsa-miR-340	hsa-mir-340	1	0	0	1	0	0	0	0	0	1	3
NR3C1	hsa-miR-206	hsa-mir-206	1	0	0	1	0	0	0	0	0	1	3
NR3C1	hsa-miR-154	hsa-mir-154	1	0	0	1	0	0	0	0	0	1	3
NR3C1	hsa-miR-514	hsa-mir-514-1	1	0	0	1	0	0	0	0	0	1	3
NR3C1	hsa-miR-660	hsa-mir-660	1	0	0	1	0	0	0	0	0	1	3
NR3C1	hsa-miR-29b	hsa-mir-29b-1	1	0	0	1	0	0	0	0	0	1	3
NR3C1	hsa-miR-127-5p	hsa-mir-127	1	0	0	1	0	0	0	0	0	1	3
NR3C1	hsa-miR-221	hsa-mir-221	1	0	0	1	0	0	1	0	0	0	3
NR3C1	hsa-miR-182*	hsa-mir-182	1	1	0	1	0	0	0	0	0	0	3
NR3C1	hsa-miR-181a	hsa-mir-181a-2	1	0	0	1	0	0	0	0	0	1	3
NR3C1	hsa-miR-200c	hsa-mir-200c	1	0	0	1	0	0	0	0	0	1	3
NR3C1	hsa-miR-138	hsa-mir-138-1	1	0	0	1	0	0	0	0	0	1	3
NR3C1	hsa-miR-302e	hsa-mir-302e	0	1	0	1	0	0	0	0	0	1	3
NR3C1	hsa-miR-433	hsa-mir-433	1	0	0	1	0	0	0	0	0	1	3
NR3C1	hsa-miR-548a-5p	hsa-mir-548a-3	1	0	0	1	0	0	0	0	0	1	3
NR3C1	hsa-miR-559	hsa-mir-559	1	0	0	1	0	0	0	0	0	1	3
NR3C1	hsa-miR-944	hsa-mir-944	1	0	0	1	0	0	0	0	0	1	3
NR3C1	hsa-miR-513a-5p	hsa-mir-513a-2	0	0	0	1	0	0	1	0	0	1	3
NR3C1	hsa-miR-486-5p	hsa-mir-486	1	0	0	1	0	0	0	0	0	1	3
NR3C1	hsa-miR-548c-3p	hsa-mir-548c	1	0	0	1	0	0	0	0	0	1	3
NR3C1	hsa-miR-548d-3p	hsa-mir-548d-2	1	0	0	1	0	0	1	0	0	0	3
NR3C1	hsa-miR-1262	hsa-mir-1262	0	1	0	1	0	0	0	0	0	1	3
NR3C1	hsa-miR-578	hsa-mir-578	1	0	0	1	0	0	0	0	0	1	3
NR3C1	hsa-miR-1263	hsa-mir-1263	0	0	0	1	0	0	1	0	0	1	3
NR3C1	hsa-miR-323-5p	hsa-mir-323	1	1	0	0	0	0	0	0	0	1	3
NR3C1	hsa-miR-889	hsa-mir-889	1	0	0	1	0	0	0	0	0	1	3
NR3C1	hsa-miR-297	hsa-mir-297	1	0	0	1	0	0	0	0	0	1	3
NR3C1	hsa-miR-181b	hsa-mir-181b-2	1	0	0	1	0	0	0	0	0	1	3
NR3C1	hsa-miR-518d-5p	hsa-mir-518d	1	0	0	1	0	0	0	0	0	1	3
NR3C1	hsa-miR-514	hsa-mir-514-3	1	0	0	1	0	0	0	0	0	1	3
NR3C1	hsa-miR-1264	hsa-mir-1264	0	1	0	1	0	0	0	0	0	1	3
NR3C1	hsa-miR-27a	hsa-mir-27a	1	1	0	0	0	0	0	0	0	1	3
NR3C1	hsa-miR-498	hsa-mir-498	1	0	0	1	0	0	0	0	0	1	3
NR3C1	hsa-miR-520c-5p	hsa-mir-520c	1	0	0	1	0	0	0	0	0	1	3
NR3C1	hsa-miR-637	hsa-mir-637	1	0	0	1	0	0	0	0	0	1	3
NR3C1	hsa-miR-1264	hsa-mir-1264	0	0	0	1	0	0	1	0	0	1	3
NR3C1	hsa-miR-548h	hsa-mir-548h-3	0	1	0	1	0	0	0	0	0	1	3
NR3C1	hsa-miR-130b	hsa-mir-130b	1	1	0	0	0	0	0	0	0	1	3
NR3C1	hsa-miR-620	hsa-mir-620	1	0	0	1	0	0	0	0	0	1	3
NR3C1	hsa-miR-548h	hsa-mir-548h-4	0	0	0	1	0	0	1	0	0	1	3
NR3C1	hsa-miR-516a-3p	hsa-mir-516a-2	1	0	0	0	0	0	1	0	0	1	3
NR3C1	hsa-miR-373	hsa-mir-373	1	0	0	1	0	0	0	0	0	1	3
NR3C1	hsa-miR-302b	hsa-mir-302b	1	0	0	1	0	0	0	0	0	1	3
NR3C1	hsa-miR-769-3p	hsa-mir-769	1	1	0	1	0	0	0	0	0	0	3
NR3C1	hsa-miR-519c-3p	hsa-mir-519c	1	0	0	1	0	0	0	0	0	1	3
NR3C1	hsa-miR-769-3p	hsa-mir-769	1	0	0	1	0	0	1	0	0	0	3
NR3C1	hsa-miR-548i	hsa-mir-548i-4	0	1	0	1	0	0	0	0	0	1	3
NR3C1	hsa-miR-1283	hsa-mir-1283-2	0	0	0	1	0	0	1	0	0	1	3
NR3C1	hsa-miR-635	hsa-mir-635	1	0	0	0	0	0	1	0	0	1	3
NR3C1	hsa-miR-340	hsa-mir-340	1	0	0	1	0	0	0	0	0	1	3
NR3C1	hsa-miR-641	hsa-mir-641	1	1	0	1	0	0	0	0	0	0	3
NR3C1	hsa-miR-514	hsa-mir-514-1	1	0	0	1	0	0	0	0	0	1	3
NR3C1	hsa-miR-520d-5p	hsa-mir-520d	1	0	0	1	0	0	0	0	0	1	3
NR3C1	hsa-miR-660	hsa-mir-660	1	0	0	1	0	0	0	0	0	1	3
NR3C1	hsa-miR-320c	hsa-mir-320c-2	0	1	0	1	0	0	0	0	0	1	3
NR3C1	hsa-miR-548d-5p	hsa-mir-548d-2	1	0	0	1	0	0	0	0	0	1	3
NR3C1	hsa-miR-1827	hsa-mir-1827	0	0	0	1	0	0	1	0	0	1	3
NR3C1	hsa-miR-550	hsa-mir-550-2	1	1	0	1	0	0	0	0	0	0	3
NR3C1	hsa-miR-320b	hsa-mir-320b-1	0	1	0	1	0	0	0	0	0	1	3
NR3C1	hsa-miR-302d	hsa-mir-302d	1	0	0	1	0	0	0	0	0	1	3
NR3C1	hsa-miR-337-3p	hsa-mir-337	1	0	0	1	0	0	0	0	0	1	3
NR3C1	hsa-miR-514	hsa-mir-514-2	1	0	0	1	0	0	0	0	0	1	3
NR3C1	hsa-miR-643	hsa-mir-643	1	0	0	1	0	0	0	0	0	1	3
NR3C1	hsa-miR-421	hsa-mir-421	1	0	0	1	0	0	0	0	0	1	3
NR3C1	hsa-miR-454	hsa-mir-454	1	1	0	0	0	0	0	0	0	1	3
NR3C1	hsa-miR-137	hsa-mir-137	1	0	0	1	0	0	0	0	0	1	3
NR3C1	hsa-miR-608	hsa-mir-608	1	1	0	1	0	0	0	0	0	0	3
NR3C1	hsa-miR-378	hsa-mir-378	1	0	0	1	0	0	0	0	0	1	3
NR3C1	hsa-miR-18b	hsa-mir-18b	1	0	0	1	0	0	0	0	0	1	3
NR3C1	hsa-miR-570	hsa-mir-570	1	0	0	1	0	0	0	0	0	1	3
NR3C1	hsa-miR-1236	hsa-mir-1236	0	1	0	1	0	0	0	0	0	1	3
NR3C1	hsa-miR-220b	hsa-mir-220b	1	0	0	1	0	0	0	0	0	1	3
NR3C1	hsa-miR-1236	hsa-mir-1236	0	0	0	1	0	0	1	0	0	1	3
NR3C1	hsa-miR-27b	hsa-mir-27b	1	1	0	0	0	0	0	0	0	1	3
NR3C1	hsa-miR-490-3p	hsa-mir-490	1	0	0	1	0	0	0	0	0	1	3
NR3C1	hsa-miR-624	hsa-mir-624	1	1	0	1	0	0	0	0	0	0	3
NR3C1	hsa-miR-1293	hsa-mir-1293	0	1	0	1	0	0	0	0	0	1	3
NR3C1	hsa-miR-548b-5p	hsa-mir-548b	1	0	0	1	0	0	0	0	0	1	3
NR3C1	hsa-miR-1293	hsa-mir-1293	0	1	0	1	0	0	0	0	0	1	3
NR3C1	hsa-miR-143	hsa-mir-143	1	1	0	0	0	0	0	0	0	1	3
NR3C1	hsa-miR-514	hsa-mir-514-3	1	0	0	1	0	0	0	0	0	1	3
NR3C1	hsa-miR-576-5p	hsa-mir-576	1	0	0	1	0	0	0	0	0	1	3
NR3C1	hsa-miR-543	hsa-mir-543	1	0	0	1	0	0	0	0	0	1	3
NR3C1	hsa-miR-1293	hsa-mir-1293	0	0	0	1	0	0	1	0	0	1	3
NR3C1	hsa-miR-450b-5p	hsa-mir-450b	1	0	0	1	0	0	0	0	0	1	3
NR3C1	hsa-miR-1	hsa-mir-1-1	1	0	0	1	0	0	0	0	0	1	3
NR3C1	hsa-miR-556-5p	hsa-mir-556	1	0	0	1	0	0	0	0	0	1	3
NR3C1	hsa-miR-216a	hsa-mir-216a	1	0	0	1	0	0	0	0	0	1	3
NR3C1	hsa-miR-124	hsa-mir-124-1	1	0	0	1	0	0	0	0	0	1	3
NR3C1	hsa-miR-222	hsa-mir-222	1	1	0	1	0	0	0	0	0	0	3
NR3C1	hsa-miR-410	hsa-mir-410	1	0	0	1	0	0	0	0	0	1	3
NR3C1	hsa-miR-30e	hsa-mir-30e	1	0	0	1	0	0	0	0	0	1	3
NR3C1	hsa-miR-139-5p	hsa-mir-139	1	0	0	1	0	0	0	0	0	1	3
NR3C1	hsa-miR-450b-5p	hsa-mir-450b	1	0	0	1	0	0	0	0	0	1	3
NR3C1	hsa-miR-96	hsa-mir-96	1	1	0	1	0	0	0	0	0	0	3
NR3C1	hsa-miR-25	hsa-mir-25	1	0	0	1	0	0	1	0	0	0	3
NR3C1	hsa-miR-495	hsa-mir-495	1	0	0	1	0	0	0	0	0	1	3
NR3C1	hsa-miR-181c	hsa-mir-181c	1	0	0	1	0	0	0	0	0	1	3
NR3C1	hsa-miR-588	hsa-mir-588	1	0	0	1	0	0	0	0	0	1	3
NR3C1	hsa-miR-200a	hsa-mir-200a	1	0	0	1	0	0	0	0	0	1	3
NR3C1	hsa-miR-124	hsa-mir-124-3	1	0	0	1	0	0	0	0	0	1	3
NR3C1	hsa-miR-363*	hsa-mir-363	1	1	0	1	0	0	0	0	0	0	3
NR3C1	hsa-miR-200b	hsa-mir-200b	1	0	0	1	0	0	0	0	0	1	3
NR3C1	hsa-miR-515-5p	hsa-mir-515-2	1	0	0	1	0	0	0	0	0	1	3
NR3C1	hsa-miR-921	hsa-mir-921	1	0	0	1	0	0	0	0	0	1	3
NR3C1	hsa-miR-181a	hsa-mir-181a-1	1	0	0	1	0	0	0	0	0	1	3
NR3C1	hsa-miR-603	hsa-mir-603	1	0	0	1	0	0	0	0	0	1	3
NR3C1	hsa-miR-297	hsa-mir-297	1	0	0	1	0	0	0	0	0	1	3
NR3C1	hsa-miR-216a	hsa-mir-216a	1	0	0	1	0	0	0	0	0	1	3
NR3C1	hsa-miR-129-5p	hsa-mir-129-1	1	0	0	1	0	0	0	0	0	1	3
NR3C1	hsa-miR-186*	hsa-mir-186	1	1	0	1	0	0	0	0	0	0	3
NR3C1	hsa-miR-30e	hsa-mir-30e	1	0	0	1	0	0	0	0	0	1	3
NR3C1	hsa-miR-143	hsa-mir-143	1	0	0	1	0	0	0	0	0	1	3
NR3C1	hsa-miR-374a	hsa-mir-374a	1	1	0	1	0	0	0	0	0	0	3
NR3C1	hsa-miR-130a	hsa-mir-130a	1	0	0	1	0	0	0	0	0	1	3
NR3C1	hsa-miR-526a	hsa-mir-526a-1	1	0	0	1	0	0	0	0	0	1	3
NR3C1	hsa-miR-620	hsa-mir-620	1	0	0	1	0	0	0	0	0	1	3
NR3C1	hsa-miR-106b	hsa-mir-106b	1	1	0	1	0	0	0	0	0	0	3
NR3C1	hsa-miR-129-5p	hsa-mir-129-2	1	0	0	1	0	0	0	0	0	1	3
NR3C1	hsa-miR-124	hsa-mir-124-3	1	0	0	1	0	0	0	0	0	1	3
NR3C1	hsa-miR-22	hsa-mir-22	1	0	0	1	0	0	0	0	0	1	3
NR3C1	hsa-miR-519e*	hsa-mir-519e	1	1	0	1	0	0	0	0	0	0	3
NR3C1	hsa-miR-548d-5p	hsa-mir-548d-2	1	0	0	1	0	0	0	0	0	1	3
NR3C1	hsa-miR-143	hsa-mir-143	1	0	0	1	0	0	0	0	0	1	3
NR3C1	hsa-miR-30d	hsa-mir-30d	1	0	0	1	0	0	0	0	0	1	3
NR3C1	hsa-miR-516b	hsa-mir-516b-2	1	1	0	1	0	0	0	0	0	0	3
NR3C1	hsa-miR-514	hsa-mir-514-2	1	0	0	1	0	0	0	0	0	1	3
NR3C1	hsa-miR-421	hsa-mir-421	1	0	0	1	0	0	0	0	0	1	3
NR3C1	hsa-miR-129-5p	hsa-mir-129-2	1	0	0	1	0	0	0	0	0	1	3
NR3C1	hsa-miR-183	hsa-mir-183	1	0	0	1	0	0	0	0	0	1	3
NR3C1	hsa-miR-367*	hsa-mir-367	1	1	0	1	0	0	0	0	0	0	3
NR3C1	hsa-miR-422a	hsa-mir-422a	1	0	0	1	0	0	0	0	0	1	3
NR3C1	hsa-miR-200a	hsa-mir-200a	1	0	0	1	0	0	0	0	0	1	3
NR3C1	hsa-miR-365	hsa-mir-365-2	1	0	0	1	0	0	1	0	0	0	3
NR3C1	hsa-miR-515-5p	hsa-mir-515-2	1	0	0	1	0	0	0	0	0	1	3
NR3C1	hsa-miR-329	hsa-mir-329-1	1	0	0	1	0	0	0	0	0	1	3
NR3C1	hsa-miR-181d	hsa-mir-181d	1	0	0	1	0	0	0	0	0	1	3
NR3C1	hsa-miR-603	hsa-mir-603	1	0	0	1	0	0	0	0	0	1	3
NR3C1	hsa-miR-1248	hsa-mir-1248	0	1	0	1	0	0	0	0	0	1	3
NR3C1	hsa-miR-561	hsa-mir-561	1	0	0	1	0	0	0	0	0	1	3
NR3C1	hsa-miR-297	hsa-mir-297	1	0	0	1	0	0	0	0	0	1	3
NR3C1	hsa-miR-1248	hsa-mir-1248	0	0	0	1	0	0	1	0	0	1	3
NR3C1	hsa-miR-301b	hsa-mir-301b	1	0	0	1	0	0	0	0	0	1	3
NR3C1	hsa-miR-302b	hsa-mir-302b	1	0	0	0	0	0	1	0	0	1	3
NR3C1	hsa-miR-302a	hsa-mir-302a	1	0	0	1	0	0	0	0	0	1	3
NR3C1	hsa-miR-526a	hsa-mir-526a-1	1	0	0	1	0	0	0	0	0	1	3
NR3C1	hsa-miR-487a	hsa-mir-487a	1	0	0	1	0	0	0	0	0	1	3
NR3C1	hsa-miR-519c-5p	hsa-mir-519c	1	0	0	1	0	0	0	0	0	1	3
NR3C1	hsa-miR-618	hsa-mir-618	1	0	0	1	0	0	0	0	0	1	3
NR3C1	hsa-miR-1263	hsa-mir-1263	0	1	0	1	0	0	0	0	0	1	3
NR3C1	hsa-miR-30c	hsa-mir-30c-1	1	1	0	0	0	0	0	0	0	1	3
NR3C1	hsa-miR-581	hsa-mir-581	1	0	0	1	0	0	0	0	0	1	3
NR3C1	hsa-miR-606	hsa-mir-606	1	0	0	1	0	0	0	0	0	1	3
NR3C1	hsa-miR-876-3p	hsa-mir-876	1	0	0	1	0	0	0	0	0	1	3
NR3C1	hsa-miR-568	hsa-mir-568	1	1	0	1	0	0	0	0	0	0	3
NR3C1	hsa-miR-320b	hsa-mir-320b-1	0	1	0	1	0	0	0	0	0	1	3
NR3C1	hsa-miR-515-5p	hsa-mir-515-1	1	0	0	1	0	0	0	0	0	1	3
NR3C1	hsa-miR-524-5p	hsa-mir-524	1	0	0	1	0	0	0	0	0	1	3
NR3C1	hsa-miR-639	hsa-mir-639	1	0	0	1	0	0	0	0	0	1	3
NR3C1	hsa-miR-548h	hsa-mir-548h-4	0	1	0	1	0	0	0	0	0	1	3
NR3C1	hsa-miR-30e	hsa-mir-30e	1	1	0	0	0	0	0	0	0	1	3
NR3C1	hsa-miR-590-3p	hsa-mir-590	1	0	0	1	0	0	0	0	0	1	3
NR3C1	hsa-miR-1275	hsa-mir-1275	0	0	0	1	0	0	1	0	0	1	3
NR3C1	hsa-miR-605	hsa-mir-605	1	1	0	1	0	0	0	0	0	0	3
NR3C1	hsa-miR-302c	hsa-mir-302c	1	0	0	1	0	0	0	0	0	1	3
NR3C1	hsa-miR-320b	hsa-mir-320b-2	0	1	0	1	0	0	0	0	0	1	3
NR3C1	hsa-miR-183	hsa-mir-183	1	1	0	0	0	0	0	0	0	1	3
NR3C1	hsa-miR-519b-5p	hsa-mir-519b	1	0	0	1	0	0	0	0	0	1	3
NR3C1	hsa-miR-320b	hsa-mir-320b-2	0	0	0	1	0	0	1	0	0	1	3
NR3C1	hsa-miR-1279	hsa-mir-1279	0	1	0	1	0	0	0	0	0	1	3
NR3C1	hsa-miR-613	hsa-mir-613	1	0	0	1	0	0	0	0	0	1	3
NR3C1	hsa-miR-642	hsa-mir-642	1	0	0	1	0	0	0	0	0	1	3
NR3C1	hsa-miR-328	hsa-mir-328	1	0	0	1	0	0	0	0	0	1	3
NR3C1	hsa-miR-362-3p	hsa-mir-362	1	0	0	1	0	0	0	0	0	1	3
NR3C1	hsa-miR-377	hsa-mir-377	1	0	0	1	0	0	0	0	0	1	3
NR3C1	hsa-miR-514	hsa-mir-514-2	1	0	0	1	0	0	0	0	0	1	3
NR3C1	hsa-miR-421	hsa-mir-421	1	0	0	1	0	0	0	0	0	1	3
NR3C1	hsa-miR-320d	hsa-mir-320d-2	0	1	0	1	0	0	0	0	0	1	3
NR3C1	hsa-miR-1	hsa-mir-1-2	1	0	0	1	0	0	0	0	0	1	3
NR3C1	hsa-miR-422a	hsa-mir-422a	1	0	0	1	0	0	0	0	0	1	3
NR3C1	hsa-miR-320c	hsa-mir-320c-1	0	1	0	1	0	0	0	0	0	1	3
NR3C1	hsa-miR-556-5p	hsa-mir-556	1	0	0	1	0	0	0	0	0	1	3
NR3C1	hsa-miR-550	hsa-mir-550-2	1	0	0	1	0	0	1	0	0	0	3
NR3C1	hsa-miR-519a	hsa-mir-519a-1	1	0	0	1	0	0	0	0	0	1	3
NR3C1	hsa-miR-514	hsa-mir-514-3	1	0	0	1	0	0	0	0	0	1	3
NR3C1	hsa-miR-27a	hsa-mir-27a	1	1	0	0	0	0	0	0	0	1	3
NR3C1	hsa-miR-429	hsa-mir-429	1	1	0	0	0	0	0	0	0	1	3
NR3C1	hsa-miR-649	hsa-mir-649	1	0	0	1	0	0	0	0	0	1	3
NR3C1	hsa-miR-542-3p	hsa-mir-542	1	0	0	1	0	0	0	0	0	1	3
NR3C1	hsa-miR-138	hsa-mir-138-2	1	0	0	1	0	0	0	0	0	1	3
NR3C1	hsa-miR-410	hsa-mir-410	1	0	0	1	0	0	0	0	0	1	3
NR3C1	hsa-miR-429	hsa-mir-429	1	0	0	1	0	0	0	0	0	1	3
NR3C1	hsa-miR-608	hsa-mir-608	1	0	0	1	0	0	1	0	0	0	3
NR3C1	hsa-miR-1237	hsa-mir-1237	0	1	0	1	0	0	0	0	0	1	3
NR3C1	hsa-miR-506	hsa-mir-506	1	0	0	1	0	0	0	0	0	1	3
NR3C1	hsa-miR-557	hsa-mir-557	1	0	0	1	0	0	0	0	0	1	3
NR3C1	hsa-miR-450b-5p	hsa-mir-450b	1	0	0	1	0	0	0	0	0	1	3
NR3C1	hsa-miR-1237	hsa-mir-1237	0	0	0	1	0	0	1	0	0	1	3
NR3C1	hsa-miR-769-5p	hsa-mir-769	1	0	0	1	0	0	0	0	0	1	3
NR3C1	hsa-miR-495	hsa-mir-495	1	0	0	1	0	0	0	0	0	1	3
NR3C1	hsa-miR-629	hsa-mir-629	1	1	0	1	0	0	0	0	0	0	3
NR3C1	hsa-miR-1299	hsa-mir-1299	0	1	0	1	0	0	0	0	0	1	3
NR3C1	hsa-miR-338-5p	hsa-mir-338	1	0	0	1	0	0	0	0	0	1	3
NR3C1	hsa-miR-588	hsa-mir-588	1	0	0	1	0	0	0	0	0	1	3
NR3C1	hsa-miR-624	hsa-mir-624	1	0	0	1	0	0	1	0	0	0	3
NR3C1	hsa-miR-1299	hsa-mir-1299	0	1	0	1	0	0	0	0	0	1	3
NR3C1	hsa-miR-532-3p	hsa-mir-532	1	0	0	1	0	0	0	0	0	1	3
NR3C1	hsa-miR-576-3p	hsa-mir-576	1	0	0	1	0	0	0	0	0	1	3
NR3C1	hsa-miR-1299	hsa-mir-1299	0	0	0	1	0	0	1	0	0	1	3
NR3C1	hsa-miR-197	hsa-mir-197	1	0	0	1	0	0	0	0	0	1	3
NR3C1	hsa-miR-522*	hsa-mir-522	1	1	0	1	0	0	0	0	0	0	3
NR3C1	hsa-miR-181b	hsa-mir-181b-2	1	0	0	1	0	0	0	0	0	1	3
NR3C1	hsa-miR-769-5p	hsa-mir-769	1	0	0	1	0	0	0	0	0	1	3
NR3C1	hsa-miR-25	hsa-mir-25	1	1	0	1	0	0	0	0	0	0	3
NR3C1	hsa-miR-154	hsa-mir-154	1	0	0	1	0	0	0	0	0	1	3
NR3C1	hsa-miR-124	hsa-mir-124-2	1	0	0	1	0	0	0	0	0	1	3
NR3C1	hsa-miR-211	hsa-mir-211	1	0	0	1	0	0	0	0	0	1	3
NR3C1	hsa-miR-576-5p	hsa-mir-576	1	0	0	1	0	0	0	0	0	1	3
NR3C1	hsa-miR-96*	hsa-mir-96	1	1	0	1	0	0	0	0	0	0	3
NR3C1	hsa-miR-338-3p	hsa-mir-338	1	1	0	1	0	0	0	0	0	0	3
NR3C1	hsa-miR-106b	hsa-mir-106b	1	1	0	1	0	0	0	0	0	0	3
NR3C1	hsa-miR-302b	hsa-mir-302b	1	0	0	1	0	0	0	0	0	1	3
NR3C1	hsa-miR-301b	hsa-mir-301b	1	0	0	1	0	0	0	0	0	1	3
NR3C1	hsa-miR-22*	hsa-mir-22	1	0	0	0	1	1	0	0	0	0	3
NR3C1	hsa-miR-365	hsa-mir-365-1	1	1	0	1	0	0	0	0	0	0	3
NR3C1	hsa-miR-329	hsa-mir-329-1	1	0	0	1	0	0	0	0	0	1	3
NR3C1	hsa-miR-935	hsa-mir-935	1	0	0	1	0	0	0	0	0	1	3
NR3C1	hsa-miR-147	hsa-mir-147	1	1	0	1	0	0	0	0	0	0	3
NR3C1	hsa-miR-144	hsa-mir-144	1	0	0	1	0	0	0	0	0	1	3
NR3C1	hsa-miR-376a	hsa-mir-376a-1	1	1	0	1	0	0	0	0	0	0	3
NR3C1	hsa-miR-137	hsa-mir-137	1	0	0	1	0	0	0	0	0	1	3
NR3C1	hsa-miR-520c-5p	hsa-mir-520c	1	0	0	1	0	0	0	0	0	1	3
NR3C1	hsa-miR-181c*	hsa-mir-181c	1	1	0	1	0	0	0	0	0	0	3
NR3C1	hsa-miR-200b*	hsa-mir-200b	1	0	0	1	1	0	0	0	0	0	3
NR3C1	hsa-miR-29b	hsa-mir-29b-2	1	0	0	1	0	0	0	0	0	1	3
NR3C1	hsa-miR-302b	hsa-mir-302b	1	0	0	1	0	0	0	0	0	1	3
NR3C1	hsa-miR-129-3p	hsa-mir-129-2	1	0	0	1	0	0	0	0	0	1	3
NR3C1	hsa-miR-515-3p	hsa-mir-515-1	1	1	0	1	0	0	0	0	0	0	3
NR3C1	hsa-miR-376b	hsa-mir-376b	1	1	0	1	0	0	0	0	0	0	3
NR3C1	hsa-miR-515-5p	hsa-mir-515-1	1	0	0	1	0	0	0	0	0	1	3
NR3C1	hsa-miR-642	hsa-mir-642	1	0	0	1	0	0	0	0	0	1	3
NR3C1	hsa-miR-30c	hsa-mir-30c-2	1	0	0	1	0	0	0	0	0	1	3
NR3C1	hsa-miR-154	hsa-mir-154	1	0	0	1	0	0	0	0	0	1	3
NR3C1	hsa-miR-519e	hsa-mir-519e	1	1	0	1	0	0	0	0	0	0	3
NR3C1	hsa-miR-138	hsa-mir-138-1	1	0	0	1	0	0	0	0	0	1	3
NR3C1	hsa-miR-221	hsa-mir-221	1	1	0	1	0	0	0	0	0	0	3
NR3C1	hsa-miR-144	hsa-mir-144	1	0	0	1	0	0	0	0	0	1	3
NR3C1	hsa-miR-181a	hsa-mir-181a-2	1	0	0	1	0	0	0	0	0	1	3
NR3C1	hsa-miR-363*	hsa-mir-363	1	1	0	1	0	0	0	0	0	0	3
NR3C1	hsa-miR-147	hsa-mir-147	1	1	0	1	0	0	0	0	0	0	3
NR3C1	hsa-miR-337-3p	hsa-mir-337	1	0	0	1	0	0	0	0	0	1	3
NR3C1	hsa-miR-200c	hsa-mir-200c	1	0	0	1	0	0	0	0	0	1	3
NR3C1	hsa-miR-514	hsa-mir-514-2	1	0	0	1	0	0	0	0	0	1	3
NR3C1	hsa-miR-542-3p	hsa-mir-542	1	0	0	1	0	0	0	0	0	1	3
NR3C1	hsa-miR-29b	hsa-mir-29b-2	1	0	0	1	0	0	0	0	0	1	3
NR3C1	hsa-miR-129-3p	hsa-mir-129-2	1	0	0	1	0	0	0	0	0	1	3
NR3C1	hsa-miR-204	hsa-mir-204	1	0	0	1	0	0	0	0	0	1	3
NR3C1	hsa-miR-222	hsa-mir-222	1	0	0	1	0	0	1	0	0	0	3
NR3C1	hsa-miR-367	hsa-mir-367	1	1	0	1	0	0	0	0	0	0	3
NR3C1	hsa-miR-205	hsa-mir-205	1	1	0	1	0	0	0	0	0	0	3
NR3C1	hsa-miR-181b	hsa-mir-181b-1	1	0	0	1	0	0	0	0	0	1	3
NR3C1	hsa-miR-454	hsa-mir-454	1	0	0	1	0	0	0	0	0	1	3
NR3C1	hsa-miR-220c	hsa-mir-220c	1	0	0	1	0	0	0	0	0	1	3
NR3C1	hsa-miR-519a	hsa-mir-519a-1	1	0	0	1	0	0	0	0	0	1	3
NR3C1	hsa-miR-1283	hsa-mir-1283-2	0	1	0	1	0	0	0	0	0	1	3
NR3C1	hsa-miR-329	hsa-mir-329-2	1	0	0	1	0	0	0	0	0	1	3
NR3C1	hsa-miR-498	hsa-mir-498	1	0	0	1	0	0	0	0	0	1	3
NR3C1	hsa-miR-1253	hsa-mir-1253	0	1	0	1	0	0	0	0	0	1	3
NR3C1	hsa-miR-557	hsa-mir-557	1	1	0	0	0	0	0	0	0	1	3
NR3C1	hsa-miR-216b	hsa-mir-216b	1	0	0	1	0	0	0	0	0	1	3
NR3C1	hsa-miR-188-3p	hsa-mir-188	1	0	0	1	0	0	0	0	0	1	3
NR3C1	hsa-miR-520c-5p	hsa-mir-520c	1	0	0	1	0	0	0	0	0	1	3
NR3C1	hsa-miR-519c-3p	hsa-mir-519c	1	0	0	1	0	0	0	0	0	1	3
NR3C1	hsa-miR-620	hsa-mir-620	1	0	0	1	0	0	0	0	0	1	3
NR3C1	hsa-miR-548n	hsa-mir-548n	0	1	0	1	0	0	0	0	0	1	3
NR3C1	hsa-miR-582-5p	hsa-mir-582	1	0	0	1	0	0	0	0	0	1	3
NR3C1	hsa-miR-1265	hsa-mir-1265	0	0	0	1	0	0	1	0	0	1	3
NR3C1	hsa-miR-520b	hsa-mir-520b	1	1	0	0	0	0	0	0	0	1	3
NR3C1	hsa-miR-587	hsa-mir-587	1	1	0	0	0	0	0	0	0	1	3
NR3C1	hsa-miR-573	hsa-mir-573	1	1	0	1	0	0	0	0	0	0	3
NR3C1	hsa-miR-29c	hsa-mir-29c	1	0	0	1	0	0	0	0	0	1	3
NR3C1	hsa-miR-320c	hsa-mir-320c-1	0	1	0	1	0	0	0	0	0	1	3
NR3C1	hsa-miR-30a	hsa-mir-30a	1	1	0	0	0	0	0	0	0	1	3
NR3C1	hsa-miR-520d-5p	hsa-mir-520d	1	0	0	1	0	0	0	0	0	1	3
NR3C1	hsa-miR-1275	hsa-mir-1275	0	1	0	1	0	0	0	0	0	1	3
NR3C1	hsa-miR-362-3p	hsa-mir-362	1	1	0	0	0	0	0	0	0	1	3
NR3C1	hsa-miR-568	hsa-mir-568	1	1	0	1	0	0	0	0	0	0	3
NR3C1	hsa-miR-299-5p	hsa-mir-299	1	0	0	1	0	0	0	0	0	1	3
NR3C1	hsa-miR-302d	hsa-mir-302d	1	0	0	1	0	0	0	0	0	1	3
NR3C1	hsa-miR-1185	hsa-mir-1185-1	0	1	0	1	0	0	0	0	0	1	3
NR3C1	hsa-miR-519b-3p	hsa-mir-519b	1	0	0	1	0	0	0	0	0	1	3
NR3C1	hsa-miR-548d-5p	hsa-mir-548d-2	1	0	0	1	0	0	0	0	0	1	3
NR3C1	hsa-miR-1185	hsa-mir-1185-1	0	0	0	1	0	0	1	0	0	1	3
NR3C1	hsa-miR-1283	hsa-mir-1283-2	0	1	0	1	0	0	0	0	0	1	3
NR3C1	hsa-miR-616	hsa-mir-616	1	0	0	1	0	0	0	0	0	1	3
NR3C1	hsa-miR-643	hsa-mir-643	1	0	0	1	0	0	0	0	0	1	3
NR3C1	hsa-miR-654-3p	hsa-mir-654	1	0	0	0	0	0	1	0	0	1	3
NR3C1	hsa-miR-337-3p	hsa-mir-337	1	0	0	1	0	0	0	0	0	1	3
NR3C1	hsa-miR-378	hsa-mir-378	1	0	0	1	0	0	0	0	0	1	3
NR3C1	hsa-miR-514	hsa-mir-514-2	1	0	0	1	0	0	0	0	0	1	3
NR3C1	hsa-miR-526a	hsa-mir-526a-2	1	0	0	1	0	0	0	0	0	1	3
NR3C1	hsa-miR-542-3p	hsa-mir-542	1	0	0	1	0	0	0	0	0	1	3
NR3C1	hsa-miR-1827	hsa-mir-1827	0	1	0	1	0	0	0	0	0	1	3
NR3C1	hsa-miR-30b	hsa-mir-30b	1	0	0	1	0	0	0	0	0	1	3
NR3C1	hsa-miR-18b	hsa-mir-18b	1	0	0	1	0	0	0	0	0	1	3
NR3C1	hsa-miR-591	hsa-mir-591	1	1	0	1	0	0	0	0	0	0	3
NR3C1	hsa-miR-1283	hsa-mir-1283-1	0	1	0	1	0	0	0	0	0	1	3
NR3C1	hsa-miR-519a	hsa-mir-519a-2	1	0	0	1	0	0	0	0	0	1	3
NR3C1	hsa-miR-514	hsa-mir-514-3	1	0	0	1	0	0	0	0	0	1	3
NR3C1	hsa-miR-769-5p	hsa-mir-769	1	0	0	1	0	0	0	0	0	1	3
NR3C1	hsa-miR-650	hsa-mir-650	1	0	0	1	0	0	0	0	0	1	3
NR3C1	hsa-miR-197	hsa-mir-197	1	0	0	0	0	0	1	0	0	1	3
NR3C1	hsa-miR-374b	hsa-mir-374b	1	1	0	1	0	0	0	0	0	0	3
NR3C1	hsa-miR-380	hsa-mir-380	1	0	0	1	0	0	0	0	0	1	3
NR3C1	hsa-miR-433	hsa-mir-433	1	0	0	1	0	0	0	0	0	1	3
NR3C1	hsa-miR-576-5p	hsa-mir-576	1	0	0	1	0	0	0	0	0	1	3
NR3C1	hsa-miR-507	hsa-mir-507	1	0	0	1	0	0	0	0	0	1	3
NR3C1	hsa-miR-559	hsa-mir-559	1	0	0	1	0	0	0	0	0	1	3
NR3C1	hsa-miR-490-5p	hsa-mir-490	1	1	0	0	0	0	0	0	0	1	3
NR3C1	hsa-miR-656	hsa-mir-656	1	0	0	1	0	0	0	0	0	1	3
NR3C1	hsa-miR-486-5p	hsa-mir-486	1	0	0	1	0	0	0	0	0	1	3
NR3C1	hsa-miR-629	hsa-mir-629	1	0	0	1	0	0	1	0	0	0	3
NR3C1	hsa-miR-127-5p	hsa-mir-127	1	1	0	0	0	0	0	0	0	1	3
NR3C1	hsa-miR-544	hsa-mir-544	1	0	0	1	0	0	0	0	0	1	3
NR3C1	hsa-miR-578	hsa-mir-578	1	0	0	1	0	0	0	0	0	1	3
NR3C1	hsa-miR-301b	hsa-mir-301b	1	0	0	1	0	0	0	0	0	1	3
NR3C1	hsa-miR-1300	hsa-mir-1300	0	0	0	1	0	0	1	0	0	1	3
NR3C1	hsa-miR-590-5p	hsa-mir-590	1	0	0	0	0	0	0	0	0	1	2
NR3C1	hsa-miR-519a*	hsa-mir-519a-1	0	1	0	1	0	0	0	0	0	0	2
NR3C1	hsa-miR-106b	hsa-mir-106b	1	0	0	1	0	0	0	0	0	0	2
NR3C1	hsa-miR-302e	hsa-mir-302e	0	0	0	1	0	0	0	0	0	1	2
NR3C1	hsa-miR-769-3p	hsa-mir-769	1	0	0	1	0	0	0	0	0	0	2
NR3C1	hsa-miR-582-3p	hsa-mir-582	0	1	0	0	0	0	0	0	0	1	2
NR3C1	hsa-miR-548i	hsa-mir-548i-3	0	0	0	1	0	0	0	0	0	1	2
NR3C1	hsa-miR-361-5p	hsa-mir-361	0	0	0	0	0	0	1	0	0	1	2
NR3C1	hsa-miR-154*	hsa-mir-154	1	0	0	1	0	0	0	0	0	0	2
NR3C1	hsa-miR-126*	hsa-mir-126	0	1	0	1	0	0	0	0	0	0	2
NR3C1	hsa-miR-485-3p	hsa-mir-485	1	0	0	1	0	0	0	0	0	0	2
NR3C1	hsa-miR-361-3p	hsa-mir-361	1	0	0	1	0	0	0	0	0	0	2
NR3C1	hsa-miR-101	hsa-mir-101-1	0	1	0	0	0	0	0	0	0	1	2
NR3C1	hsa-miR-1284	hsa-mir-1284	0	0	0	1	0	0	0	0	0	1	2
NR3C1	hsa-miR-29b-1*	hsa-mir-29b-1	0	1	0	1	0	0	0	0	0	0	2
NR3C1	hsa-miR-518a-5p	hsa-mir-518a-2	0	0	0	0	0	0	1	0	0	1	2
NR3C1	hsa-miR-582-3p	hsa-mir-582	0	1	0	0	0	0	0	0	0	1	2
NR3C1	hsa-miR-320d	hsa-mir-320d-1	0	0	0	1	0	0	0	0	0	1	2
NR3C1	hsa-miR-126*	hsa-mir-126	0	1	0	1	0	0	0	0	0	0	2
NR3C1	hsa-miR-548f	hsa-mir-548f-3	0	1	0	0	0	0	0	0	0	1	2
NR3C1	hsa-miR-1255b	hsa-mir-1255b-1	0	1	0	0	0	0	0	0	0	1	2
NR3C1	hsa-miR-550	hsa-mir-550-1	1	0	0	1	0	0	0	0	0	0	2
NR3C1	hsa-miR-205	hsa-mir-205	1	0	0	1	0	0	0	0	0	0	2
NR3C1	hsa-miR-149*	hsa-mir-149	0	1	0	1	0	0	0	0	0	0	2
NR3C1	hsa-miR-548f	hsa-mir-548f-5	0	0	0	0	0	0	1	0	0	1	2
NR3C1	hsa-miR-508-5p	hsa-mir-508	0	0	0	0	0	0	1	0	0	1	2
NR3C1	hsa-miR-369-3p	hsa-mir-369	0	1	0	0	0	0	0	0	0	1	2
NR3C1	hsa-miR-7-1*	hsa-mir-7-1	0	1	0	1	0	0	0	0	0	0	2
NR3C1	hsa-miR-19a	hsa-mir-19a	0	0	0	0	0	0	1	0	0	1	2
NR3C1	hsa-miR-195*	hsa-mir-195	0	1	0	1	0	0	0	0	0	0	2
NR3C1	hsa-miR-1255b	hsa-mir-1255b-1	0	1	0	0	0	0	0	0	0	1	2
NR3C1	hsa-miR-361-3p	hsa-mir-361	1	0	0	1	0	0	0	0	0	0	2
NR3C1	hsa-miR-150*	hsa-mir-150	1	0	0	1	0	0	0	0	0	0	2
NR3C1	hsa-miR-624	hsa-mir-624	1	0	0	1	0	0	0	0	0	0	2
NR3C1	hsa-miR-136	hsa-mir-136	0	1	0	0	0	0	0	0	0	1	2
NR3C1	hsa-miR-548k	hsa-mir-548k	0	0	0	1	0	0	0	0	0	1	2
NR3C1	hsa-miR-106a	hsa-mir-106a	1	0	0	1	0	0	0	0	0	0	2
NR3C1	hsa-miR-942	hsa-mir-942	0	0	0	0	0	0	1	0	0	1	2
NR3C1	hsa-miR-96	hsa-mir-96	1	0	0	1	0	0	0	0	0	0	2
NR3C1	hsa-miR-522	hsa-mir-522	1	0	0	1	0	0	0	0	0	0	2
NR3C1	hsa-miR-515-3p	hsa-mir-515-1	1	0	0	1	0	0	0	0	0	0	2
NR3C1	hsa-miR-1300	hsa-mir-1300	0	0	0	1	0	0	0	0	0	1	2
NR3C1	hsa-miR-369-3p	hsa-mir-369	0	0	0	0	0	0	1	0	0	1	2
NR3C1	hsa-miR-590-5p	hsa-mir-590	1	0	0	0	0	0	0	0	0	1	2
NR3C1	hsa-miR-361-5p	hsa-mir-361	0	1	0	0	0	0	0	0	0	1	2
NR3C1	hsa-miR-1243	hsa-mir-1243	0	0	0	1	0	0	0	0	0	1	2
NR3C1	hsa-miR-527	hsa-mir-527	0	0	0	0	0	0	1	0	0	1	2
NR3C1	hsa-miR-541	hsa-mir-541	0	0	0	0	0	0	1	0	0	1	2
NR3C1	hsa-miR-29b-2*	hsa-mir-29b-2	0	1	0	1	0	0	0	0	0	0	2
NR3C1	hsa-miR-154*	hsa-mir-154	1	0	0	1	0	0	0	0	0	0	2
NR3C1	hsa-miR-523*	hsa-mir-523	0	1	0	1	0	0	0	0	0	0	2
NR3C1	hsa-miR-1308	hsa-mir-1308	0	0	0	0	0	0	1	0	0	1	2
NR3C1	hsa-miR-513a-5p	hsa-mir-513a-2	0	0	0	1	0	0	0	0	0	1	2
NR3C1	hsa-miR-590-5p	hsa-mir-590	1	0	0	0	0	0	0	0	0	1	2
NR3C1	hsa-miR-548g	hsa-mir-548g	0	0	0	1	0	0	0	0	0	1	2
NR3C1	hsa-miR-10b*	hsa-mir-10b	0	1	0	1	0	0	0	0	0	0	2
NR3C1	hsa-miR-323-3p	hsa-mir-323	1	0	0	1	0	0	0	0	0	0	2
NR3C1	hsa-miR-30e*	hsa-mir-30e	1	0	0	1	0	0	0	0	0	0	2
NR3C1	hsa-miR-518e*	hsa-mir-518e	0	1	0	1	0	0	0	0	0	0	2
NR3C1	hsa-miR-186*	hsa-mir-186	1	0	0	1	0	0	0	0	0	0	2
NR3C1	hsa-miR-1265	hsa-mir-1265	0	0	0	1	0	0	0	0	0	1	2
NR3C1	hsa-miR-1264	hsa-mir-1264	0	0	0	1	0	0	0	0	0	1	2
NR3C1	hsa-miR-17*	hsa-mir-17	0	1	0	1	0	0	0	0	0	0	2
NR3C1	hsa-miR-106a	hsa-mir-106a	1	0	0	1	0	0	0	0	0	0	2
NR3C1	hsa-miR-516a-3p	hsa-mir-516a-1	1	0	0	0	0	0	0	0	0	1	2
NR3C1	hsa-miR-548h	hsa-mir-548h-2	0	0	0	1	0	0	0	0	0	1	2
NR3C1	hsa-miR-1290	hsa-mir-1290	0	0	0	0	0	0	1	0	0	1	2
NR3C1	hsa-miR-1225-5p	hsa-mir-1225	0	1	0	0	0	0	0	0	0	1	2
NR3C1	hsa-miR-205	hsa-mir-205	1	0	0	1	0	0	0	0	0	0	2
NR3C1	hsa-miR-1185	hsa-mir-1185-2	0	0	0	1	0	0	0	0	0	1	2
NR3C1	hsa-miR-23a	hsa-mir-23a	0	1	0	0	0	0	0	0	0	1	2
NR3C1	hsa-miR-1321	hsa-mir-1321	0	1	0	1	0	0	0	0	0	0	2
NR3C1	hsa-miR-1256	hsa-mir-1256	0	1	0	1	0	0	0	0	0	0	2
NR3C1	hsa-miR-206	hsa-mir-206	1	0	0	0	0	0	0	0	0	1	2
NR3C1	hsa-miR-1257	hsa-mir-1257	0	0	0	1	0	0	1	0	0	0	2
NR3C1	hsa-miR-374a*	hsa-mir-374a	1	1	0	0	0	0	0	0	0	0	2
NR3C1	hsa-miR-559	hsa-mir-559	1	0	0	0	0	0	0	0	0	1	2
NR3C1	hsa-miR-27b	hsa-mir-27b	1	0	0	0	0	0	0	0	0	1	2
NR3C1	hsa-miR-622	hsa-mir-622	1	0	0	1	0	0	0	0	0	0	2
NR3C1	hsa-miR-548k	hsa-mir-548k	0	0	0	1	0	0	0	0	0	1	2
NR3C1	hsa-miR-516a-3p	hsa-mir-516a-1	1	0	0	0	0	0	0	0	0	1	2
NR3C1	hsa-miR-548b-5p	hsa-mir-548b	1	0	0	0	0	0	0	0	0	1	2
NR3C1	hsa-miR-1236	hsa-mir-1236	0	0	0	1	0	0	0	0	0	1	2
NR3C1	hsa-miR-522	hsa-mir-522	1	0	0	1	0	0	0	0	0	0	2
NR3C1	hsa-miR-519e*	hsa-mir-519e	1	0	0	1	0	0	0	0	0	0	2
NR3C1	hsa-miR-516b	hsa-mir-516b-2	1	0	0	1	0	0	0	0	0	0	2
NR3C1	hsa-miR-629	hsa-mir-629	1	0	0	1	0	0	0	0	0	0	2
NR3C1	hsa-miR-1243	hsa-mir-1243	0	0	0	1	0	0	0	0	0	1	2
NR3C1	hsa-miR-548i	hsa-mir-548i-1	0	0	0	1	0	0	0	0	0	1	2
NR3C1	hsa-miR-629*	hsa-mir-629	1	1	0	0	0	0	0	0	0	0	2
NR3C1	hsa-miR-548c-5p	hsa-mir-548c	1	0	0	0	0	0	0	0	0	1	2
NR3C1	hsa-miR-1293	hsa-mir-1293	0	0	0	1	0	0	0	0	0	1	2
NR3C1	hsa-miR-214*	hsa-mir-214	1	0	0	1	0	0	0	0	0	0	2
NR3C1	hsa-miR-551b*	hsa-mir-551b	0	1	0	1	0	0	0	0	0	0	2
NR3C1	hsa-miR-367*	hsa-mir-367	1	0	0	1	0	0	0	0	0	0	2
NR3C1	hsa-miR-513a-5p	hsa-mir-513a-2	0	0	0	1	0	0	0	0	0	1	2
NR3C1	hsa-miR-1298	hsa-mir-1298	0	1	0	1	0	0	0	0	0	0	2
NR3C1	hsa-miR-548d-3p	hsa-mir-548d-2	1	0	0	1	0	0	0	0	0	0	2
NR3C1	hsa-miR-1298	hsa-mir-1298	0	0	0	1	0	0	1	0	0	0	2
NR3C1	hsa-miR-1262	hsa-mir-1262	0	0	0	1	0	0	0	0	0	1	2
NR3C1	hsa-miR-19a	hsa-mir-19a	0	1	0	0	0	0	0	0	0	1	2
NR3C1	hsa-miR-222*	hsa-mir-222	1	0	0	1	0	0	0	0	0	0	2
NR3C1	hsa-miR-323-3p	hsa-mir-323	1	0	0	1	0	0	0	0	0	0	2
NR3C1	hsa-miR-363	hsa-mir-363	1	0	0	1	0	0	0	0	0	0	2
NR3C1	hsa-miR-877*	hsa-mir-877	0	1	0	1	0	0	0	0	0	0	2
NR3C1	hsa-miR-1264	hsa-mir-1264	0	0	0	1	0	0	0	0	0	1	2
NR3C1	hsa-miR-1912	hsa-mir-1912	0	1	0	1	0	0	0	0	0	0	2
NR3C1	hsa-miR-328	hsa-mir-328	1	0	0	0	0	0	0	0	0	1	2
NR3C1	hsa-miR-636	hsa-mir-636	1	0	0	1	0	0	0	0	0	0	2
NR3C1	hsa-miR-548h	hsa-mir-548h-3	0	0	0	1	0	0	0	0	0	1	2
NR3C1	hsa-miR-654-3p	hsa-mir-654	1	0	0	0	0	0	0	0	0	1	2
NR3C1	hsa-miR-1262	hsa-mir-1262	0	0	0	1	0	0	0	0	0	1	2
NR3C1	hsa-miR-875-3p	hsa-mir-875	0	0	0	0	0	0	1	0	0	1	2
NR3C1	hsa-miR-593*	hsa-mir-593	0	1	0	1	0	0	0	0	0	0	2
NR3C1	hsa-miR-371-3p	hsa-mir-371	1	0	0	1	0	0	0	0	0	0	2
NR3C1	hsa-miR-124	hsa-mir-124-1	1	0	0	0	0	0	0	0	0	1	2
NR3C1	hsa-miR-500	hsa-mir-500	1	0	0	1	0	0	0	0	0	0	2
NR3C1	hsa-miR-769-3p	hsa-mir-769	1	0	0	1	0	0	0	0	0	0	2
NR3C1	hsa-miR-320b	hsa-mir-320b-1	0	0	0	1	0	0	0	0	0	1	2
NR3C1	hsa-miR-548i	hsa-mir-548i-4	0	0	0	1	0	0	0	0	0	1	2
NR3C1	hsa-miR-450b-5p	hsa-mir-450b	1	0	0	0	0	0	0	0	0	1	2
NR3C1	hsa-miR-548h	hsa-mir-548h-3	0	0	0	1	0	0	0	0	0	1	2
NR3C1	hsa-miR-654-5p	hsa-mir-654	0	0	0	0	0	0	1	0	0	1	2
NR3C1	hsa-miR-485-3p	hsa-mir-485	1	0	0	1	0	0	0	0	0	0	2
NR3C1	hsa-miR-663b	hsa-mir-663b	0	1	0	1	0	0	0	0	0	0	2
NR3C1	hsa-miR-138	hsa-mir-138-2	1	0	0	0	0	0	0	0	0	1	2
NR3C1	hsa-miR-663b	hsa-mir-663b	0	0	0	1	0	0	1	0	0	0	2
NR3C1	hsa-miR-495	hsa-mir-495	1	0	0	0	0	0	0	0	0	1	2
NR3C1	hsa-miR-549	hsa-mir-549	1	0	0	1	0	0	0	0	0	0	2
NR3C1	hsa-miR-320b	hsa-mir-320b-2	0	0	0	1	0	0	0	0	0	1	2
NR3C1	hsa-miR-320c	hsa-mir-320c-2	0	0	0	1	0	0	0	0	0	1	2
NR3C1	hsa-miR-297	hsa-mir-297	1	0	0	0	0	0	0	0	0	1	2
NR3C1	hsa-miR-548i	hsa-mir-548i-4	0	0	0	1	0	0	0	0	0	1	2
NR3C1	hsa-miR-550	hsa-mir-550-1	1	0	0	1	0	0	0	0	0	0	2
NR3C1	hsa-miR-1248	hsa-mir-1248	0	1	0	0	0	0	0	0	0	1	2
NR3C1	hsa-miR-200b*	hsa-mir-200b	1	0	0	1	0	0	0	0	0	0	2
NR3C1	hsa-miR-609	hsa-mir-609	0	0	0	0	0	0	1	0	0	1	2
NR3C1	hsa-miR-181c*	hsa-mir-181c	1	0	0	1	0	0	0	0	0	0	2
NR3C1	hsa-miR-653	hsa-mir-653	0	0	0	0	0	0	1	0	0	1	2
NR3C1	hsa-miR-320c	hsa-mir-320c-2	0	0	0	1	0	0	0	0	0	1	2
NR3C1	hsa-miR-320b	hsa-mir-320b-2	0	0	0	1	0	0	0	0	0	1	2
NR3C1	hsa-miR-520d-3p	hsa-mir-520d	0	1	0	0	0	0	0	0	0	1	2
NR3C1	hsa-miR-635	hsa-mir-635	1	0	0	0	0	0	0	0	0	1	2
NR3C1	hsa-miR-548i	hsa-mir-548i-4	0	0	0	1	0	0	0	0	0	1	2
NR3C1	hsa-miR-555	hsa-mir-555	0	0	0	0	0	0	1	0	0	1	2
NR3C1	hsa-miR-548e	hsa-mir-548e	0	1	0	0	0	0	0	0	0	1	2
NR3C1	hsa-miR-186	hsa-mir-186	1	0	0	1	0	0	0	0	0	0	2
NR3C1	hsa-miR-218	hsa-mir-218-2	1	0	0	1	0	0	0	0	0	0	2
NR3C1	hsa-miR-146a*	hsa-mir-146a	0	1	0	1	0	0	0	0	0	0	2
NR3C1	hsa-miR-362-5p	hsa-mir-362	1	0	0	1	0	0	0	0	0	0	2
NR3C1	hsa-miR-502-3p	hsa-mir-502	0	0	0	0	0	0	1	0	0	1	2
NR3C1	hsa-miR-409-3p	hsa-mir-409	0	0	0	0	0	0	1	0	0	1	2
NR3C1	hsa-miR-548a-3p	hsa-mir-548a-3	0	1	0	0	0	0	0	0	0	1	2
NR3C1	hsa-miR-548a-3p	hsa-mir-548a-1	0	1	0	0	0	0	0	0	0	1	2
NR3C1	hsa-miR-30a*	hsa-mir-30a	1	0	0	1	0	0	0	0	0	0	2
NR3C1	hsa-miR-320c	hsa-mir-320c-2	0	0	0	1	0	0	0	0	0	1	2
NR3C1	hsa-miR-548f	hsa-mir-548f-4	0	1	0	0	0	0	0	0	0	1	2
NR3C1	hsa-miR-1255b	hsa-mir-1255b-2	0	1	0	0	0	0	0	0	0	1	2
NR3C1	hsa-miR-335*	hsa-mir-335	0	1	0	1	0	0	0	0	0	0	2
NR3C1	hsa-miR-221	hsa-mir-221	1	0	0	1	0	0	0	0	0	0	2
NR3C1	hsa-miR-182*	hsa-mir-182	1	0	0	1	0	0	0	0	0	0	2
NR3C1	hsa-miR-550	hsa-mir-550-2	1	0	0	1	0	0	0	0	0	0	2
NR3C1	hsa-miR-27b	hsa-mir-27b	1	0	0	0	0	0	0	0	0	1	2
NR3C1	hsa-miR-129*	hsa-mir-129-1	0	1	0	1	0	0	0	0	0	0	2
NR3C1	hsa-miR-627	hsa-mir-627	0	1	0	0	0	0	0	0	0	1	2
NR3C1	hsa-miR-623	hsa-mir-623	0	1	0	0	0	0	0	0	0	1	2
NR3C1	hsa-miR-20a	hsa-mir-20a	1	0	0	1	0	0	0	0	0	0	2
NR3C1	hsa-miR-1267	hsa-mir-1267	0	1	0	0	0	0	0	0	0	1	2
NR3C1	hsa-miR-655	hsa-mir-655	0	0	0	0	0	0	1	0	0	1	2
NR3C1	hsa-miR-372	hsa-mir-372	0	1	0	0	0	0	0	0	0	1	2
NR3C1	hsa-miR-608	hsa-mir-608	1	0	0	1	0	0	0	0	0	0	2
NR3C1	hsa-miR-1236	hsa-mir-1236	0	0	0	1	0	0	0	0	0	1	2
NR3C1	hsa-miR-7-2*	hsa-mir-7-2	0	1	0	1	0	0	0	0	0	0	2
NR3C1	hsa-miR-659	hsa-mir-659	0	1	0	0	0	0	0	0	0	1	2
NR3C1	hsa-miR-218	hsa-mir-218-2	1	0	0	1	0	0	0	0	0	0	2
NR3C1	hsa-miR-27b	hsa-mir-27b	1	0	0	0	0	0	0	0	0	1	2
NR3C1	hsa-miR-1255b	hsa-mir-1255b-2	0	1	0	0	0	0	0	0	0	1	2
NR3C1	hsa-miR-25	hsa-mir-25	1	0	0	1	0	0	0	0	0	0	2
NR3C1	hsa-miR-362-5p	hsa-mir-362	1	0	0	1	0	0	0	0	0	0	2
NR3C1	hsa-miR-1226	hsa-mir-1226	0	0	0	0	0	0	1	0	0	1	2
NR3C1	hsa-miR-629	hsa-mir-629	1	0	0	1	0	0	0	0	0	0	2
NR3C1	hsa-miR-323-5p	hsa-mir-323	1	0	0	0	0	0	0	0	0	1	2
NR3C1	hsa-miR-1293	hsa-mir-1293	0	0	0	1	0	0	0	0	0	1	2
NR3C1	hsa-miR-632	hsa-mir-632	0	0	0	0	0	0	1	0	0	1	2
NR3C1	hsa-miR-567	hsa-mir-567	0	0	0	0	0	0	1	0	0	1	2
NR3C1	hsa-miR-96*	hsa-mir-96	1	0	0	1	0	0	0	0	0	0	2
NR3C1	hsa-miR-34c-3p	hsa-mir-34c	0	0	0	0	0	0	1	0	0	1	2
NR3C1	hsa-miR-488*	hsa-mir-488	0	1	0	1	0	0	0	0	0	0	2
NR3C1	hsa-miR-519e*	hsa-mir-519e	1	0	0	1	0	0	0	0	0	0	2
NR3C1	hsa-miR-548l	hsa-mir-548l	0	0	0	1	0	0	0	0	0	1	2
NR3C1	hsa-miR-369-3p	hsa-mir-369	0	1	0	0	0	0	0	0	0	1	2
NR3C1	hsa-miR-20a	hsa-mir-20a	1	0	0	1	0	0	0	0	0	0	2
NR3C1	hsa-miR-323-5p	hsa-mir-323	1	0	0	0	0	0	0	0	0	1	2
NR3C1	hsa-miR-493	hsa-mir-493	0	0	0	0	0	0	1	0	0	1	2
NR3C1	hsa-miR-875-3p	hsa-mir-875	0	1	0	0	0	0	0	0	0	1	2
NR3C1	hsa-miR-30d*	hsa-mir-30d	1	0	0	1	0	0	0	0	0	0	2
NR3C1	hsa-miR-186	hsa-mir-186	1	0	0	1	0	0	0	0	0	0	2
NR3C1	hsa-miR-302a*	hsa-mir-302a	1	0	0	1	0	0	0	0	0	0	2
NR3C1	hsa-miR-518f*	hsa-mir-518f	0	1	0	1	0	0	0	0	0	0	2
NR3C1	hsa-miR-513b	hsa-mir-513b	0	0	0	0	0	0	1	0	0	1	2
NR3C1	hsa-miR-513a-3p	hsa-mir-513a-2	0	0	0	1	0	0	0	0	0	1	2
NR3C1	hsa-miR-520d-3p	hsa-mir-520d	0	1	0	0	0	0	0	0	0	1	2
NR3C1	hsa-miR-1262	hsa-mir-1262	0	0	0	1	0	0	0	0	0	1	2
NR3C1	hsa-miR-185	hsa-mir-185	0	0	0	0	0	0	1	0	0	1	2
NR3C1	hsa-miR-936	hsa-mir-936	0	1	0	0	0	0	0	0	0	1	2
NR3C1	hsa-miR-1290	hsa-mir-1290	0	1	0	0	0	0	0	0	0	1	2
NR3C1	hsa-miR-9*	hsa-mir-9-1	0	0	0	1	1	0	0	0	0	0	2
NR3C1	hsa-miR-218	hsa-mir-218-1	1	0	0	1	0	0	0	0	0	0	2
NR3C1	hsa-miR-323-5p	hsa-mir-323	1	0	0	0	0	0	0	0	0	1	2
NR3C1	hsa-miR-147	hsa-mir-147	1	0	0	1	0	0	0	0	0	0	2
NR3C1	hsa-miR-595	hsa-mir-595	0	0	0	0	0	0	1	0	0	1	2
NR3C1	hsa-miR-1269	hsa-mir-1269	0	0	0	1	0	0	0	0	0	1	2
NR3C1	hsa-miR-320b	hsa-mir-320b-1	0	0	0	1	0	0	0	0	0	1	2
NR3C1	hsa-miR-516a-3p	hsa-mir-516a-2	1	0	0	0	0	0	0	0	0	1	2
NR3C1	hsa-miR-548h	hsa-mir-548h-3	0	0	0	1	0	0	0	0	0	1	2
NR3C1	hsa-miR-1226	hsa-mir-1226	0	1	0	0	0	0	0	0	0	1	2
NR3C1	hsa-miR-129-3p	hsa-mir-129-2	1	0	0	0	0	0	0	0	0	1	2
NR3C1	hsa-miR-376a	hsa-mir-376a-2	1	0	0	1	0	0	0	0	0	0	2
NR3C1	hsa-miR-506	hsa-mir-506	1	0	0	0	0	0	0	0	0	1	2
NR3C1	hsa-miR-1283	hsa-mir-1283-1	0	0	0	1	0	0	0	0	0	1	2
NR3C1	hsa-miR-27a	hsa-mir-27a	1	0	0	0	0	0	0	0	0	1	2
NR3C1	hsa-miR-23b	hsa-mir-23b	0	1	0	0	0	0	0	0	0	1	2
NR3C1	hsa-miR-452*	hsa-mir-452	1	0	0	1	0	0	0	0	0	0	2
NR3C1	hsa-miR-515-3p	hsa-mir-515-1	1	0	0	1	0	0	0	0	0	0	2
NR3C1	hsa-miR-608	hsa-mir-608	1	0	0	1	0	0	0	0	0	0	2
NR3C1	hsa-miR-1257	hsa-mir-1257	0	1	0	1	0	0	0	0	0	0	2
NR3C1	hsa-miR-591	hsa-mir-591	1	0	0	1	0	0	0	0	0	0	2
NR3C1	hsa-miR-1236	hsa-mir-1236	0	0	0	1	0	0	0	0	0	1	2
NR3C1	hsa-miR-22	hsa-mir-22	1	0	0	0	0	0	0	0	0	1	2
NR3C1	hsa-miR-624	hsa-mir-624	1	0	0	1	0	0	0	0	0	0	2
NR3C1	hsa-miR-1293	hsa-mir-1293	0	0	0	1	0	0	0	0	0	1	2
NR3C1	hsa-miR-516a-3p	hsa-mir-516a-2	1	0	0	0	0	0	0	0	0	1	2
NR3C1	hsa-miR-1237	hsa-mir-1237	0	0	0	1	0	0	0	0	0	1	2
NR3C1	hsa-miR-589*	hsa-mir-589	0	1	0	1	0	0	0	0	0	0	2
NR3C1	hsa-miR-200a*	hsa-mir-200a	1	0	0	1	0	0	0	0	0	0	2
NR3C1	hsa-miR-363*	hsa-mir-363	1	0	0	1	0	0	0	0	0	0	2
NR3C1	hsa-miR-197	hsa-mir-197	1	0	0	0	0	0	0	0	0	1	2
NR3C1	hsa-miR-519e	hsa-mir-519e	1	0	0	1	0	0	0	0	0	0	2
NR3C1	hsa-miR-1185	hsa-mir-1185-2	0	0	0	1	0	0	0	0	0	1	2
NR3C1	hsa-miR-302f	hsa-mir-302f	0	1	0	1	0	0	0	0	0	0	2
NR3C1	hsa-miR-302b*	hsa-mir-302b	1	1	0	0	0	0	0	0	0	0	2
NR3C1	hsa-miR-548i	hsa-mir-548i-2	0	0	0	1	0	0	0	0	0	1	2
NR3C1	hsa-miR-1299	hsa-mir-1299	0	0	0	1	0	0	0	0	0	1	2
NR3C1	hsa-miR-367	hsa-mir-367	1	0	0	1	0	0	0	0	0	0	2
NR3C1	hsa-miR-513a-3p	hsa-mir-513a-2	0	0	0	1	0	0	0	0	0	1	2
NR3C1	hsa-miR-1321	hsa-mir-1321	0	1	0	1	0	0	0	0	0	0	2
NR3C1	hsa-miR-1263	hsa-mir-1263	0	0	0	1	0	0	0	0	0	1	2
NR3C1	hsa-miR-19b	hsa-mir-19b-1	0	1	0	0	0	0	0	0	0	1	2
NR3C1	hsa-miR-637	hsa-mir-637	1	0	0	0	0	0	0	0	0	1	2
NR3C1	hsa-miR-1248	hsa-mir-1248	0	0	0	1	0	0	0	0	0	1	2
NR3C1	hsa-miR-222	hsa-mir-222	1	0	0	1	0	0	0	0	0	0	2
NR3C1	hsa-miR-365	hsa-mir-365-1	1	0	0	1	0	0	0	0	0	0	2
NR3C1	hsa-miR-1	hsa-mir-1-2	1	0	0	0	0	0	0	0	0	1	2
NR3C1	hsa-miR-320b	hsa-mir-320b-1	0	0	0	1	0	0	0	0	0	1	2
NR3C1	hsa-miR-18a*	hsa-mir-18a	1	1	0	0	0	0	0	0	0	0	2
NR3C1	hsa-miR-323-5p	hsa-mir-323	1	0	0	0	0	0	0	0	0	1	2
NR3C1	hsa-miR-548h	hsa-mir-548h-4	0	0	0	1	0	0	0	0	0	1	2
NR3C1	hsa-miR-1263	hsa-mir-1263	0	0	0	1	0	0	0	0	0	1	2
NR3C1	hsa-miR-876-5p	hsa-mir-876	0	0	0	0	0	0	1	0	0	1	2
NR3C1	hsa-miR-1298	hsa-mir-1298	0	1	0	1	0	0	0	0	0	0	2
NR3C1	hsa-miR-338-3p	hsa-mir-338	1	0	0	1	0	0	0	0	0	0	2
NR3C1	hsa-miR-124	hsa-mir-124-2	1	0	0	0	0	0	0	0	0	1	2
NR3C1	hsa-miR-501-5p	hsa-mir-501	1	0	0	1	0	0	0	0	0	0	2
NR3C1	hsa-miR-320b	hsa-mir-320b-2	0	0	0	1	0	0	0	0	0	1	2
NR3C1	hsa-miR-183*	hsa-mir-183	1	1	0	0	0	0	0	0	0	0	2
NR3C1	hsa-miR-548d-3p	hsa-mir-548d-1	1	0	0	1	0	0	0	0	0	0	2
NR3C1	hsa-miR-320c	hsa-mir-320c-1	0	0	0	1	0	0	0	0	0	1	2
NR3C1	hsa-miR-1279	hsa-mir-1279	0	0	0	1	0	0	0	0	0	1	2
NR3C1	hsa-miR-219-5p	hsa-mir-219-1	1	0	0	0	0	0	0	0	0	1	2
NR3C1	hsa-miR-220c	hsa-mir-220c	1	0	0	0	0	0	0	0	0	1	2
NR3C1	hsa-miR-548h	hsa-mir-548h-4	0	0	0	1	0	0	0	0	0	1	2
NR3C1	hsa-miR-21	hsa-mir-21	0	0	0	0	0	0	1	0	0	1	2
NR3C1	hsa-miR-141*	hsa-mir-141	1	1	0	0	0	0	0	0	0	0	2
NR3C1	hsa-miR-568	hsa-mir-568	1	0	0	1	0	0	0	0	0	0	2
NR3C1	hsa-miR-130a*	hsa-mir-130a	1	1	0	0	0	0	0	0	0	0	2
NR3C1	hsa-miR-498	hsa-mir-498	1	0	0	0	0	0	0	0	0	1	2
NR3C1	hsa-miR-1185	hsa-mir-1185-1	0	0	0	1	0	0	0	0	0	1	2
NR3C1	hsa-miR-320d	hsa-mir-320d-2	0	0	0	1	0	0	0	0	0	1	2
NR3C1	hsa-miR-199a-3p	hsa-mir-199a-2	0	1	0	0	0	0	0	0	0	1	2
NR3C1	hsa-miR-1279	hsa-mir-1279	0	0	0	1	0	0	0	0	0	1	2
NR3C1	hsa-miR-550	hsa-mir-550-2	1	0	0	1	0	0	0	0	0	0	2
NR3C1	hsa-miR-548h	hsa-mir-548h-4	0	0	0	1	0	0	0	0	0	1	2
NR3C1	hsa-miR-890	hsa-mir-890	0	0	0	0	0	0	1	0	0	1	2
NR3C1	hsa-miR-1255a	hsa-mir-1255a	0	1	0	0	0	0	0	0	0	1	2
NR3C1	hsa-miR-548i	hsa-mir-548i-1	0	0	0	1	0	0	0	0	0	1	2
NR3C1	hsa-miR-320d	hsa-mir-320d-2	0	0	0	1	0	0	0	0	0	1	2
NR3C1	hsa-miR-1185	hsa-mir-1185-1	0	0	0	1	0	0	0	0	0	1	2
NR3C1	hsa-miR-548a-3p	hsa-mir-548a-1	0	1	0	0	0	0	0	0	0	1	2
NR3C1	hsa-miR-513a-3p	hsa-mir-513a-1	0	1	0	0	0	0	0	0	0	1	2
NR3C1	hsa-miR-1279	hsa-mir-1279	0	0	0	1	0	0	0	0	0	1	2
NR3C1	hsa-miR-1276	hsa-mir-1276	0	1	0	0	0	0	0	0	0	1	2
NR3C1	hsa-miR-186*	hsa-mir-186	1	0	0	1	0	0	0	0	0	0	2
NR3C1	hsa-miR-331-5p	hsa-mir-331	0	0	0	0	0	0	1	0	0	1	2
NR3C1	hsa-miR-214*	hsa-mir-214	1	0	0	1	0	0	0	0	0	0	2
NR3C1	hsa-miR-1324	hsa-mir-1324	0	0	0	1	0	0	0	0	0	1	2
NR3C1	hsa-miR-27a	hsa-mir-27a	1	0	0	0	0	0	0	0	0	1	2
NR3C1	hsa-miR-29b-2*	hsa-mir-29b-2	0	1	0	1	0	0	0	0	0	0	2
NR3C1	hsa-miR-548a-3p	hsa-mir-548a-2	0	1	0	0	0	0	0	0	0	1	2
NR3C1	hsa-miR-320d	hsa-mir-320d-2	0	0	0	1	0	0	0	0	0	1	2
NR3C1	hsa-miR-548f	hsa-mir-548f-5	0	1	0	0	0	0	0	0	0	1	2
NR3C1	hsa-miR-106b	hsa-mir-106b	1	0	0	1	0	0	0	0	0	0	2
NR3C1	hsa-miR-222*	hsa-mir-222	1	0	0	1	0	0	0	0	0	0	2
NR3C1	hsa-miR-101	hsa-mir-101-2	0	1	0	0	0	0	0	0	0	1	2
NR3C1	hsa-miR-148a*	hsa-mir-148a	0	1	0	1	0	0	0	0	0	0	2
NR3C1	hsa-miR-27a	hsa-mir-27a	1	0	0	0	0	0	0	0	0	1	2
NR3C1	hsa-miR-1246	hsa-mir-1246	0	0	0	0	0	0	1	0	0	1	2
NR3C1	hsa-miR-452*	hsa-mir-452	1	0	0	1	0	0	0	0	0	0	2
NR3C1	hsa-miR-219-5p	hsa-mir-219-1	1	0	0	0	0	0	0	0	0	1	2
NR3C1	hsa-miR-1237	hsa-mir-1237	0	0	0	1	0	0	0	0	0	1	2
NR3C1	hsa-miR-10b*	hsa-mir-10b	0	1	0	1	0	0	0	0	0	0	2
NR3C1	hsa-miR-96	hsa-mir-96	1	0	0	1	0	0	0	0	0	0	2
NR3C1	hsa-miR-708	hsa-mir-708	0	0	0	0	0	0	1	0	0	1	2
NR3C1	hsa-miR-513b	hsa-mir-513b	0	1	0	0	0	0	0	0	0	1	2
NR3C1	hsa-miR-154*	hsa-mir-154	1	0	0	1	0	0	0	0	0	0	2
NR3C1	hsa-miR-552	hsa-mir-552	0	0	0	0	0	0	1	0	0	1	2
NR3C1	hsa-miR-148b*	hsa-mir-148b	0	1	0	1	0	0	0	0	0	0	2
NR3C1	hsa-miR-516b	hsa-mir-516b-2	1	0	0	1	0	0	0	0	0	0	2
NR3C1	hsa-miR-1207-3p	hsa-mir-1207	0	0	0	1	0	0	0	0	0	1	2
NR3C1	hsa-miR-1299	hsa-mir-1299	0	0	0	1	0	0	0	0	0	1	2
NR3C1	hsa-miR-634	hsa-mir-634	0	0	0	0	0	0	1	0	0	1	2
NR3C1	hsa-miR-802	hsa-mir-802	0	1	0	0	0	0	0	0	0	1	2
NR3C1	hsa-miR-875-3p	hsa-mir-875	0	1	0	0	0	0	0	0	0	1	2
NR3C1	hsa-miR-1255a	hsa-mir-1255a	0	0	0	0	0	0	1	0	0	1	2
NR3C1	hsa-miR-1303	hsa-mir-1303	0	0	0	1	0	0	0	0	0	1	2
NR3C1	hsa-miR-372	hsa-mir-372	0	1	0	0	0	0	0	0	0	1	2
NR3C1	hsa-miR-219-5p	hsa-mir-219-2	1	0	0	0	0	0	0	0	0	1	2
NR3C1	hsa-miR-1248	hsa-mir-1248	0	0	0	1	0	0	0	0	0	1	2
NR3C1	hsa-miR-19b	hsa-mir-19b-2	0	0	0	0	0	0	1	0	0	1	2
NR3C1	hsa-miR-876-5p	hsa-mir-876	0	1	0	0	0	0	0	0	0	1	2
NR3C1	hsa-miR-1179	hsa-mir-1179	0	1	0	0	0	0	0	0	0	1	2
NR3C1	hsa-miR-186*	hsa-mir-186	1	0	0	1	0	0	0	0	0	0	2
NR3C1	hsa-miR-30a*	hsa-mir-30a	1	0	0	1	0	0	0	0	0	0	2
NR3C1	hsa-miR-142-5p	hsa-mir-142	0	0	0	0	0	0	1	0	0	1	2
NR3C1	hsa-miR-1258	hsa-mir-1258	0	0	0	1	0	0	0	0	0	1	2
NR3C1	hsa-let-7a*	hsa-let-7a-1	0	1	0	1	0	0	0	0	0	0	2
NR3C1	hsa-miR-518a-5p	hsa-mir-518a-1	0	1	0	0	0	0	0	0	0	1	2
NR3C1	hsa-miR-331-5p	hsa-mir-331	0	1	0	0	0	0	0	0	0	1	2
NR3C1	hsa-miR-96	hsa-mir-96	1	0	0	1	0	0	0	0	0	0	2
NR3C1	hsa-miR-1263	hsa-mir-1263	0	0	0	1	0	0	0	0	0	1	2
NR3C1	hsa-miR-223*	hsa-mir-223	0	1	0	1	0	0	0	0	0	0	2
NR3C1	hsa-miR-1305	hsa-mir-1305	0	1	0	0	0	0	0	0	0	1	2
NR3C1	hsa-miR-9*	hsa-mir-9-2	0	0	0	1	1	0	0	0	0	0	2
NR3C1	hsa-miR-106b	hsa-mir-106b	1	0	0	1	0	0	0	0	0	0	2
NR3C1	hsa-miR-596	hsa-mir-596	0	0	0	0	0	0	1	0	0	1	2
NR3C1	hsa-miR-1270	hsa-mir-1270	0	0	0	1	0	0	0	0	0	1	2
NR3C1	hsa-miR-320c	hsa-mir-320c-1	0	0	0	1	0	0	0	0	0	1	2
NR3C1	hsa-miR-19a*	hsa-mir-19a	0	1	0	1	0	0	0	0	0	0	2
NR3C1	hsa-miR-555	hsa-mir-555	0	1	0	0	0	0	0	0	0	1	2
NR3C1	hsa-miR-1304	hsa-mir-1304	0	1	0	1	0	0	0	0	0	0	2
NR3C1	hsa-miR-138	hsa-mir-138-1	1	0	0	0	0	0	0	0	0	1	2
NR3C1	hsa-miR-1304	hsa-mir-1304	0	0	0	1	0	0	1	0	0	0	2
NR3C1	hsa-miR-150*	hsa-mir-150	1	0	0	1	0	0	0	0	0	0	2
NR3C1	hsa-miR-519e*	hsa-mir-519e	1	0	0	1	0	0	0	0	0	0	2
NR3C1	hsa-miR-548d-3p	hsa-mir-548d-1	1	0	0	1	0	0	0	0	0	0	2
NR3C1	hsa-miR-573	hsa-mir-573	1	0	0	1	0	0	0	0	0	0	2
NR3C1	hsa-miR-1237	hsa-mir-1237	0	0	0	1	0	0	0	0	0	1	2
NR3C1	hsa-miR-378*	hsa-mir-378	1	1	0	0	0	0	0	0	0	0	2
NR3C1	hsa-miR-320a	hsa-mir-320a	0	0	0	1	0	0	0	0	0	1	2
NR3C1	hsa-miR-516b	hsa-mir-516b-2	1	0	0	1	0	0	0	0	0	0	2
NR3C1	hsa-miR-629	hsa-mir-629	1	0	0	1	0	0	0	0	0	0	2
NR3C1	hsa-miR-1299	hsa-mir-1299	0	0	0	1	0	0	0	0	0	1	2
NR3C1	hsa-miR-548h	hsa-mir-548h-1	0	0	0	1	0	0	0	0	0	1	2
NR3C1	hsa-miR-590-5p	hsa-mir-590	1	0	0	0	0	0	0	0	0	1	2
NR3C1	hsa-miR-374b	hsa-mir-374b	1	0	0	1	0	0	0	0	0	0	2
NR3C1	hsa-miR-367*	hsa-mir-367	1	0	0	1	0	0	0	0	0	0	2
NR3C1	hsa-miR-363	hsa-mir-363	1	0	0	1	0	0	0	0	0	0	2
NR3C1	hsa-miR-1283	hsa-mir-1283-1	0	0	0	1	0	0	0	0	0	1	2
NR3C1	hsa-miR-636	hsa-mir-636	1	0	0	1	0	0	0	0	0	0	2
NR3C1	hsa-miR-1248	hsa-mir-1248	0	0	0	1	0	0	0	0	0	1	2
NR3C1	hsa-miR-548i	hsa-mir-548i-3	0	0	0	1	0	0	0	0	0	1	2
NR3C1	hsa-miR-644	hsa-mir-644	1	1	0	0	0	0	0	0	0	0	2
NR3C1	hsa-miR-1300	hsa-mir-1300	0	0	0	1	0	0	0	0	0	1	2
NR3C1	hsa-miR-371-3p	hsa-mir-371	1	0	0	1	0	0	0	0	0	0	2
NR3C1	hsa-miR-500	hsa-mir-500	1	0	0	1	0	0	0	0	0	0	2
NR3C1	hsa-miR-378*	hsa-mir-378	1	1	0	0	0	0	0	0	0	0	2
NR3C1	hsa-miR-548n	hsa-mir-548n	0	0	0	1	0	0	0	0	0	1	2
NR3C1	hsa-miR-320d	hsa-mir-320d-1	0	0	0	1	0	0	0	0	0	1	2
NR3C1	hsa-miR-19b	hsa-mir-19b-2	0	1	0	0	0	0	0	0	0	1	2
NR3C1	hsa-miR-639	hsa-mir-639	1	0	0	0	0	0	0	0	0	1	2
NR3C1	hsa-miR-1253	hsa-mir-1253	0	0	0	1	0	0	0	0	0	1	2
NR3C1	hsa-miR-365	hsa-mir-365-2	1	0	0	1	0	0	0	0	0	0	2
NR3C1	hsa-miR-27b*	hsa-mir-27b	1	1	0	0	0	0	0	0	0	0	2
NR3C1	hsa-miR-516b	hsa-mir-516b-1	1	0	0	1	0	0	0	0	0	0	2
NR3C1	hsa-miR-320c	hsa-mir-320c-1	0	0	0	1	0	0	0	0	0	1	2
NR3C1	hsa-miR-1275	hsa-mir-1275	0	0	0	1	0	0	0	0	0	1	2
NR3C1	hsa-miR-548n	hsa-mir-548n	0	0	0	1	0	0	0	0	0	1	2
NR3C1	hsa-miR-374a	hsa-mir-374a	1	0	0	1	0	0	0	0	0	0	2
NR3C1	hsa-miR-124	hsa-mir-124-3	1	0	0	0	0	0	0	0	0	1	2
NR3C1	hsa-miR-513a-5p	hsa-mir-513a-1	0	0	0	1	0	0	0	0	0	1	2
NR3C1	hsa-miR-1185	hsa-mir-1185-1	0	0	0	1	0	0	0	0	0	1	2
NR3C1	hsa-miR-452	hsa-mir-452	1	0	0	0	0	0	0	0	0	1	2
NR3C1	hsa-miR-662	hsa-mir-662	1	0	0	1	0	0	0	0	0	0	2
NR3C1	hsa-miR-1283	hsa-mir-1283-2	0	0	0	1	0	0	0	0	0	1	2
NR3C1	hsa-miR-1275	hsa-mir-1275	0	0	0	1	0	0	0	0	0	1	2
NR3C1	hsa-miR-1229	hsa-mir-1229	0	1	0	1	0	0	0	0	0	0	2
NR3C1	hsa-miR-135a	hsa-mir-135a-1	1	1	0	0	0	0	0	0	0	0	2
NR3C1	hsa-miR-1827	hsa-mir-1827	0	0	0	1	0	0	0	0	0	1	2
NR3C1	hsa-miR-135a	hsa-mir-135a-2	1	0	0	0	0	0	1	0	0	0	2
NR3C1	hsa-miR-199b-3p	hsa-mir-199b	0	1	0	0	0	0	0	0	0	1	2
NR3C1	hsa-miR-1283	hsa-mir-1283-2	0	0	0	1	0	0	0	0	0	1	2
NR3C1	hsa-miR-1256	hsa-mir-1256	0	1	0	1	0	0	0	0	0	0	2
NR3C1	hsa-miR-1275	hsa-mir-1275	0	0	0	1	0	0	0	0	0	1	2
NR3C1	hsa-miR-125b-1*	hsa-mir-125b-1	0	1	0	1	0	0	0	0	0	0	2
NR3C1	hsa-miR-218-1*	hsa-mir-218-1	0	1	0	1	0	0	0	0	0	0	2
NR3C1	hsa-miR-182*	hsa-mir-182	1	0	0	1	0	0	0	0	0	0	2
NR3C1	hsa-miR-568	hsa-mir-568	1	0	0	1	0	0	0	0	0	0	2
NR3C1	hsa-miR-548i	hsa-mir-548i-2	0	0	0	1	0	0	0	0	0	1	2
NR3C1	hsa-miR-1827	hsa-mir-1827	0	0	0	1	0	0	0	0	0	1	2
NR3C1	hsa-miR-33a*	hsa-mir-33a	0	1	0	1	0	0	0	0	0	0	2
NR3C1	hsa-miR-513a-3p	hsa-mir-513a-2	0	1	0	0	0	0	0	0	0	1	2
NR3C1	hsa-miR-147	hsa-mir-147	1	0	0	1	0	0	0	0	0	0	2
NR3C1	hsa-miR-654-3p	hsa-mir-654	1	0	0	0	0	0	0	0	0	1	2
NR3C1	hsa-miR-1283	hsa-mir-1283-2	0	0	0	1	0	0	0	0	0	1	2
NR3C1	hsa-miR-221	hsa-mir-221	1	0	0	1	0	0	0	0	0	0	2
NR3C1	hsa-miR-331-3p	hsa-mir-331	0	0	0	0	0	0	1	0	0	1	2
NR3C1	hsa-miR-363*	hsa-mir-363	1	0	0	1	0	0	0	0	0	0	2
NR3C1	hsa-miR-520a-3p	hsa-mir-520a	0	0	0	0	0	0	1	0	0	1	2
NR3C1	hsa-miR-1827	hsa-mir-1827	0	0	0	1	0	0	0	0	0	1	2
NR3C1	hsa-miR-1246	hsa-mir-1246	0	1	0	0	0	0	0	0	0	1	2
NR3C1	hsa-miR-1292	hsa-mir-1292	0	0	0	0	0	0	1	0	0	1	2
NR3C1	hsa-miR-222	hsa-mir-222	1	0	0	1	0	0	0	0	0	0	2
NR3C1	hsa-miR-515-3p	hsa-mir-515-1	1	0	0	1	0	0	0	0	0	0	2
NR3C1	hsa-miR-26a	hsa-mir-26a-2	0	0	0	0	0	0	1	0	0	1	2
NR3C1	hsa-miR-591	hsa-mir-591	1	0	0	1	0	0	0	0	0	0	2
NR3C1	hsa-miR-632	hsa-mir-632	0	1	0	0	0	0	0	0	0	1	2
NR3C1	hsa-miR-634	hsa-mir-634	0	1	0	0	0	0	0	0	0	1	2
NR3C1	hsa-miR-25	hsa-mir-25	1	0	0	1	0	0	0	0	0	0	2
NR3C1	hsa-miR-720	hsa-mir-720	0	0	0	0	0	0	1	0	0	1	2
NR3C1	hsa-miR-548e	hsa-mir-548e	0	0	0	0	0	0	1	0	0	1	2
NR3C1	hsa-miR-668	hsa-mir-668	0	1	0	0	0	0	0	0	0	1	2
NR3C1	hsa-miR-802	hsa-mir-802	0	1	0	0	0	0	0	0	0	1	2
NR3C1	hsa-miR-221	hsa-mir-221	1	0	0	1	0	0	0	0	0	0	2
NR3C1	hsa-miR-96*	hsa-mir-96	1	0	0	1	0	0	0	0	0	0	2
NR3C1	hsa-miR-30d*	hsa-mir-30d	1	0	0	1	0	0	0	0	0	0	2
NR3C1	hsa-miR-363*	hsa-mir-363	1	0	0	1	0	0	0	0	0	0	2
NR3C1	hsa-miR-497*	hsa-mir-497	0	1	0	1	0	0	0	0	0	0	2
NR3C1	hsa-miR-551a	hsa-mir-551a	0	0	0	0	0	0	1	0	0	1	2
NR3C1	hsa-miR-1208	hsa-mir-1208	0	0	0	1	0	0	0	0	0	1	2
NR3C1	hsa-miR-646	hsa-mir-646	0	0	0	0	0	0	1	0	0	1	2
NR3C1	hsa-miR-636	hsa-mir-636	1	0	0	1	0	0	0	0	0	0	2
NR3C1	hsa-miR-520b	hsa-mir-520b	1	0	0	0	0	0	0	0	0	1	2
NR3C1	hsa-miR-1300	hsa-mir-1300	0	0	0	1	0	0	0	0	0	1	2
NR3C1	hsa-miR-876-5p	hsa-mir-876	0	1	0	0	0	0	0	0	0	1	2
NR3C1	hsa-miR-200c*	hsa-mir-200c	1	0	0	0	1	0	0	0	0	0	2
NR3C1	hsa-miR-562	hsa-mir-562	0	0	0	0	0	0	1	0	0	1	2
NR3C1	hsa-miR-92a-1*	hsa-mir-92a-1	0	1	0	1	0	0	0	0	0	0	2
NR3C1	hsa-miR-520c-3p	hsa-mir-520c	0	0	0	0	0	0	1	0	0	1	2
NR3C1	hsa-miR-25	hsa-mir-25	1	0	0	1	0	0	0	0	0	0	2
NR3C1	hsa-miR-520b	hsa-mir-520b	1	0	0	0	0	0	0	0	0	1	2
NR3C1	hsa-miR-1253	hsa-mir-1253	0	0	0	1	0	0	0	0	0	1	2
NR3C1	hsa-miR-147	hsa-mir-147	1	0	0	1	0	0	0	0	0	0	2
NR3C1	hsa-miR-16-2*	hsa-mir-16-2	0	1	0	1	0	0	0	0	0	0	2
NR3C1	hsa-miR-199a-3p	hsa-mir-199a-2	0	0	0	0	0	0	1	0	0	1	2
NR3C1	hsa-miR-1260	hsa-mir-1260	0	0	0	1	0	0	0	0	0	1	2
NR3C1	hsa-let-7a*	hsa-let-7a-3	0	1	0	1	0	0	0	0	0	0	2
NR3C1	hsa-miR-518a-5p	hsa-mir-518a-2	0	1	0	0	0	0	0	0	0	1	2
NR3C1	hsa-miR-96*	hsa-mir-96	1	0	0	1	0	0	0	0	0	0	2
NR3C1	hsa-miR-548n	hsa-mir-548n	0	0	0	1	0	0	0	0	0	1	2
NR3C1	hsa-miR-939	hsa-mir-939	0	1	0	0	0	0	0	0	0	1	2
NR3C1	hsa-miR-548f	hsa-mir-548f-1	0	1	0	0	0	0	0	0	0	1	2
NR3C1	hsa-miR-9*	hsa-mir-9-3	0	0	0	1	1	0	0	0	0	0	2
NR3C1	hsa-miR-181c*	hsa-mir-181c	1	0	0	1	0	0	0	0	0	0	2
NR3C1	hsa-miR-520b	hsa-mir-520b	1	0	0	0	0	0	0	0	0	1	2
NR3C1	hsa-miR-199b-3p	hsa-mir-199b	0	0	0	0	0	0	1	0	0	1	2
NR3C1	hsa-miR-338-3p	hsa-mir-338	1	0	0	1	0	0	0	0	0	0	2
NR3C1	hsa-miR-363*	hsa-mir-363	1	0	0	1	0	0	0	0	0	0	2
NR3C1	hsa-miR-548h	hsa-mir-548h-1	0	0	0	1	0	0	0	0	0	1	2
NR3C1	hsa-miR-19b-1*	hsa-mir-19b-1	0	1	0	1	0	0	0	0	0	0	2
NR3C1	hsa-miR-567	hsa-mir-567	0	1	0	0	0	0	0	0	0	1	2
NR3C1	hsa-miR-591	hsa-mir-591	1	0	0	1	0	0	0	0	0	0	2
NR3C1	hsa-miR-556-3p	hsa-mir-556	1	0	0	1	0	0	0	0	0	0	2
NR3C1	hsa-miR-130b*	hsa-mir-130b	1	1	0	0	0	0	0	0	0	0	2
NR3C1	hsa-miR-200a*	hsa-mir-200a	1	0	0	1	0	0	0	0	0	0	2
NR3C1	hsa-miR-513a-5p	hsa-mir-513a-1	0	0	0	1	0	0	0	0	0	1	2
NR3C1	hsa-miR-376b	hsa-mir-376b	1	0	0	1	0	0	0	0	0	0	2
NR3C1	hsa-miR-519e	hsa-mir-519e	1	0	0	1	0	0	0	0	0	0	2
NR3C1	hsa-miR-1	hsa-mir-1-1	1	0	0	0	0	0	0	0	0	1	2
NR3C1	hsa-miR-576-5p	hsa-mir-576	1	0	0	0	0	0	0	0	0	1	2
NR3C1	hsa-miR-450b-3p	hsa-mir-450b	1	0	0	1	0	0	0	0	0	0	2
NR3C1	hsa-miR-1300	hsa-mir-1300	0	0	0	1	0	0	0	0	0	1	2
NR3C1	hsa-miR-548h	hsa-mir-548h-2	0	0	0	1	0	0	0	0	0	1	2
NR3C1	hsa-miR-545*	hsa-mir-545	1	1	0	0	0	0	0	0	0	0	2
NR3C1	hsa-miR-367	hsa-mir-367	1	0	0	1	0	0	0	0	0	0	2
NR3C1	hsa-miR-302a*	hsa-mir-302a	1	0	0	1	0	0	0	0	0	0	2
NR3C1	hsa-miR-365	hsa-mir-365-1	1	0	0	1	0	0	0	0	0	0	2
NR3C1	hsa-miR-675b	hsa-mir-675b	0	1	0	1	0	0	0	0	0	0	2
NR3C1	hsa-miR-515-3p	hsa-mir-515-2	1	0	0	1	0	0	0	0	0	0	2
NR3C1	hsa-miR-302d*	hsa-mir-302d	1	1	0	0	0	0	0	0	0	0	2
NR3C1	hsa-miR-605	hsa-mir-605	1	0	0	1	0	0	0	0	0	0	2
NR3C1	hsa-miR-620	hsa-mir-620	1	0	0	0	0	0	0	0	0	1	2
NR3C1	hsa-miR-548l	hsa-mir-548l	0	0	0	1	0	0	0	0	0	1	2
NR3C1	hsa-miR-218	hsa-mir-218-1	1	0	0	1	0	0	0	0	0	0	2
NR3C1	hsa-miR-626	hsa-mir-626	1	0	0	0	0	0	1	0	0	0	2
NR3C1	hsa-miR-30e*	hsa-mir-30e	1	0	0	1	0	0	0	0	0	0	2
NR3C1	hsa-miR-501-5p	hsa-mir-501	1	0	0	1	0	0	0	0	0	0	2
NR3C1	hsa-miR-1539	hsa-mir-1539	0	1	0	1	0	0	0	0	0	0	2
NR3C1	hsa-miR-378	hsa-mir-378	1	0	0	0	0	0	0	0	0	1	2
NR3C1	hsa-miR-548d-3p	hsa-mir-548d-1	1	0	0	1	0	0	0	0	0	0	2
NR3C1	hsa-miR-1265	hsa-mir-1265	0	0	0	1	0	0	0	0	0	1	2
NR3C1	hsa-miR-23a	hsa-mir-23a	0	1	0	0	0	0	0	0	0	1	2
NR3C1	hsa-miR-642	hsa-mir-642	1	0	0	0	0	0	0	0	0	1	2
NR3C1	hsa-miR-200b*	hsa-mir-200b	1	0	0	1	0	0	0	0	0	0	2
NR3C1	hsa-miR-338-3p	hsa-mir-338	1	0	0	1	0	0	0	0	0	0	2
NR3C1	hsa-miR-589*	hsa-mir-589	0	1	0	1	0	0	0	0	0	0	2
NR3C1	hsa-miR-522*	hsa-mir-522	1	0	0	1	0	0	0	0	0	0	2
NR3C1	hsa-miR-422a	hsa-mir-422a	1	0	0	0	0	0	0	0	0	1	2
NR3C1	hsa-miR-641	hsa-mir-641	1	0	0	1	0	0	0	0	0	0	2
NR3C1	hsa-miR-549	hsa-mir-549	1	0	0	1	0	0	0	0	0	0	2
NR3C1	hsa-miR-302e	hsa-mir-302e	0	0	0	1	0	0	0	0	0	1	2
NR3C1	hsa-miR-542-3p	hsa-mir-542	1	0	0	0	0	0	0	0	0	1	2
NR3C1	hsa-miR-1265	hsa-mir-1265	0	0	0	1	0	0	0	0	0	1	2
NR3C1	hsa-miR-376a	hsa-mir-376a-1	1	0	0	1	0	0	0	0	0	0	2
NR3C1	hsa-miR-568	hsa-mir-568	1	0	0	1	0	0	0	0	0	0	2
NR3C1	hsa-miR-130a*	hsa-mir-130a	1	1	0	0	0	0	0	0	0	0	2
NR3C1	hsa-miR-513a-3p	hsa-mir-513a-1	0	0	0	1	0	0	0	0	0	1	2
NR3C1	hsa-miR-376a	hsa-mir-376a-2	1	0	0	1	0	0	0	0	0	0	2
NR3C1	hsa-miR-1185	hsa-mir-1185-2	0	0	0	1	0	0	0	0	0	1	2
NR3C1	hsa-miR-1284	hsa-mir-1284	0	0	0	1	0	0	0	0	0	1	2
NR3C1	hsa-miR-199a-3p	hsa-mir-199a-1	0	1	0	0	0	0	0	0	0	1	2
NR3C1	hsa-miR-302e	hsa-mir-302e	0	0	0	1	0	0	0	0	0	1	2
NR3C1	hsa-miR-452*	hsa-mir-452	1	0	0	1	0	0	0	0	0	0	2
NR3C1	hsa-miR-142-3p	hsa-mir-142	1	0	0	0	0	0	0	0	0	1	2
NR3C1	hsa-miR-135a	hsa-mir-135a-2	1	1	0	0	0	0	0	0	0	0	2
NR3C1	hsa-miR-516b	hsa-mir-516b-2	1	1	0	0	0	0	0	0	0	0	2
NR3C1	hsa-miR-1284	hsa-mir-1284	0	0	0	1	0	0	0	0	0	1	2
NR3C1	hsa-miR-515-3p	hsa-mir-515-1	1	0	0	1	0	0	0	0	0	0	2
NR3C1	hsa-miR-1185	hsa-mir-1185-2	0	0	0	1	0	0	0	0	0	1	2
NR3C1	hsa-miR-19b-2*	hsa-mir-19b-2	0	1	0	1	0	0	0	0	0	0	2
NR3C1	hsa-miR-520d-3p	hsa-mir-520d	0	0	0	0	0	0	1	0	0	1	2
NR3C1	hsa-miR-569	hsa-mir-569	0	1	0	0	0	0	0	0	0	1	2
NR3C1	hsa-miR-520e	hsa-mir-520e	0	1	0	0	0	0	0	0	0	1	2
NR3C1	hsa-miR-590-5p	hsa-mir-590	1	0	0	0	0	0	0	0	0	1	2
NR3C1	hsa-miR-302e	hsa-mir-302e	0	0	0	1	0	0	0	0	0	1	2
NR3C1	hsa-miR-1231	hsa-mir-1231	0	1	0	0	0	0	0	0	0	1	2
NR3C1	hsa-miR-548g	hsa-mir-548g	0	1	0	0	0	0	0	0	0	1	2
NR3C1	hsa-miR-214*	hsa-mir-214	1	0	0	1	0	0	0	0	0	0	2
NR3C1	hsa-miR-218-2*	hsa-mir-218-2	0	1	0	1	0	0	0	0	0	0	2
NR3C1	hsa-miR-376a	hsa-mir-376a-1	1	0	0	1	0	0	0	0	0	0	2
NR3C1	hsa-miR-548i	hsa-mir-548i-3	0	0	0	1	0	0	0	0	0	1	2
NR3C1	hsa-miR-92a-1*	hsa-mir-92a-1	0	1	0	1	0	0	0	0	0	0	2
NR3C1	hsa-miR-548a-3p	hsa-mir-548a-2	0	1	0	0	0	0	0	0	0	1	2
NR3C1	hsa-miR-508-5p	hsa-mir-508	0	1	0	0	0	0	0	0	0	1	2
NR3C1	hsa-miR-1284	hsa-mir-1284	0	0	0	1	0	0	0	0	0	1	2
NR3C1	hsa-miR-191*	hsa-mir-191	0	1	0	1	0	0	0	0	0	0	2
NR3C1	hsa-miR-1290	hsa-mir-1290	0	1	0	0	0	0	0	0	0	1	2
NR3C1	hsa-miR-222*	hsa-mir-222	1	0	0	1	0	0	0	0	0	0	2
NR3C1	hsa-miR-195*	hsa-mir-195	0	1	0	1	0	0	0	0	0	0	2
NR3C1	hsa-miR-363	hsa-mir-363	1	0	0	1	0	0	0	0	0	0	2
NR3C1	hsa-miR-320d	hsa-mir-320d-1	0	0	0	1	0	0	0	0	0	1	2
NR3C1	hsa-miR-1253	hsa-mir-1253	0	0	0	0	0	0	1	0	0	1	2
NR3C1	hsa-miR-609	hsa-mir-609	0	1	0	0	0	0	0	0	0	1	2
NR3C1	hsa-miR-595	hsa-mir-595	0	1	0	0	0	0	0	0	0	1	2
NR3C1	hsa-miR-1255a	hsa-mir-1255a	0	1	0	0	0	0	0	0	0	1	2
NR3C1	hsa-miR-519e*	hsa-mir-519e	1	0	0	1	0	0	0	0	0	0	2
NR3C1	hsa-miR-205	hsa-mir-205	1	0	0	1	0	0	0	0	0	0	2
NR3C1	hsa-miR-655	hsa-mir-655	0	1	0	0	0	0	0	0	0	1	2
NR3C1	hsa-miR-214*	hsa-mir-214	1	0	0	1	0	0	0	0	0	0	2
NR3C1	hsa-miR-548a-3p	hsa-mir-548a-3	0	0	0	0	0	0	1	0	0	1	2
NR3C1	hsa-miR-1179	hsa-mir-1179	0	0	0	1	0	0	0	0	0	1	2
NR3C1	hsa-miR-181a-2*	hsa-mir-181a-2	0	1	0	1	0	0	0	0	0	0	2
NR3C1	hsa-miR-580	hsa-mir-580	0	0	0	0	0	0	1	0	0	1	2
NR3C1	hsa-miR-767-5p	hsa-mir-767	0	1	0	0	0	0	0	0	0	1	2
NR3C1	hsa-miR-222*	hsa-mir-222	1	0	0	1	0	0	0	0	0	0	2
NR3C1	hsa-miR-658	hsa-mir-658	0	0	0	0	0	0	1	0	0	1	2
NR3C1	hsa-miR-30a*	hsa-mir-30a	1	0	0	1	0	0	0	0	0	0	2
NR3C1	hsa-miR-363	hsa-mir-363	1	0	0	1	0	0	0	0	0	0	2
NR3C1	hsa-miR-186*	hsa-mir-186	1	0	0	1	0	0	0	0	0	0	2
NR3C1	hsa-miR-548j	hsa-mir-548j	0	0	0	1	0	0	0	0	0	1	2
NR3C1	hsa-miR-516a-3p	hsa-mir-516a-1	1	0	0	0	0	0	0	0	0	1	2
NR3C1	hsa-miR-548l	hsa-mir-548l	0	0	0	1	0	0	0	0	0	1	2
NR3C1	hsa-miR-569	hsa-mir-569	0	0	0	0	0	0	1	0	0	1	2
NR3C1	hsa-miR-371-3p	hsa-mir-371	1	0	0	1	0	0	0	0	0	0	2
NR3C1	hsa-miR-28-5p	hsa-mir-28	0	0	0	0	0	0	1	0	0	1	2
NR3C1	hsa-miR-500	hsa-mir-500	1	0	0	1	0	0	0	0	0	0	2
NR3C1	hsa-miR-1305	hsa-mir-1305	0	0	0	1	0	0	0	0	0	1	2
NR3C1	hsa-miR-548d-3p	hsa-mir-548d-1	1	0	0	1	0	0	0	0	0	0	2
NR3C1	hsa-miR-520e	hsa-mir-520e	0	1	0	0	0	0	0	0	0	1	2
NR3C1	hsa-miR-516a-3p	hsa-mir-516a-1	1	0	0	0	0	0	0	0	0	1	2
NR3C1	hsa-miR-218-1*	hsa-mir-218-1	0	1	0	1	0	0	0	0	0	0	2
NR3C1	hsa-miR-885-5p	hsa-mir-885	0	1	0	0	0	0	0	0	0	1	2
NR3C1	hsa-miR-192*	hsa-mir-192	0	1	0	1	0	0	0	0	0	0	2
NR3C1	hsa-miR-873	hsa-mir-873	0	0	0	0	0	0	1	0	0	1	2
NR3C1	hsa-miR-150*	hsa-mir-150	1	0	0	1	0	0	0	0	0	0	2
NR3C1	hsa-miR-548g	hsa-mir-548g	0	0	0	1	0	0	0	0	0	1	2
NR3C1	hsa-miR-549	hsa-mir-549	1	0	0	1	0	0	0	0	0	0	2
NR3C1	hsa-let-7b*	hsa-let-7b	0	1	0	1	0	0	0	0	0	0	2
NR3C1	hsa-miR-527	hsa-mir-527	0	1	0	0	0	0	0	0	0	1	2
NR3C1	hsa-miR-1265	hsa-mir-1265	0	0	0	1	0	0	0	0	0	1	2
NR3C1	hsa-miR-548f	hsa-mir-548f-2	0	1	0	0	0	0	0	0	0	1	2
NR3C1	hsa-miR-516a-3p	hsa-mir-516a-1	1	0	0	0	0	0	0	0	0	1	2
NR3C1	hsa-miR-125a-3p	hsa-mir-125a	0	0	0	0	0	0	1	0	0	1	2
NR3C1	hsa-miR-106a	hsa-mir-106a	1	0	0	1	0	0	0	0	0	0	2
NR3C1	hsa-miR-320a	hsa-mir-320a	0	0	0	1	0	0	0	0	0	1	2
NR3C1	hsa-miR-522*	hsa-mir-522	1	0	0	1	0	0	0	0	0	0	2
NR3C1	hsa-miR-548h	hsa-mir-548h-2	0	0	0	1	0	0	0	0	0	1	2
NR3C1	hsa-miR-519e*	hsa-mir-519e	1	0	0	1	0	0	0	0	0	0	2
NR3C1	hsa-miR-150*	hsa-mir-150	1	1	0	0	0	0	0	0	0	0	2
NR3C1	hsa-miR-302b*	hsa-mir-302b	1	1	0	0	0	0	0	0	0	0	2
NR3C1	hsa-miR-769-3p	hsa-mir-769	1	0	0	1	0	0	0	0	0	0	2
NR3C1	hsa-miR-361-3p	hsa-mir-361	1	0	0	0	0	0	1	0	0	0	2
NR3C1	hsa-miR-154*	hsa-mir-154	1	0	0	1	0	0	0	0	0	0	2
NR3C1	hsa-miR-513a-3p	hsa-mir-513a-1	0	0	0	1	0	0	0	0	0	1	2
NR3C1	hsa-miR-485-3p	hsa-mir-485	1	0	0	1	0	0	0	0	0	0	2
NR3C1	hsa-miR-576-3p	hsa-mir-576	1	0	0	0	0	0	0	0	0	1	2
NR3C1	hsa-miR-636	hsa-mir-636	1	0	0	1	0	0	0	0	0	0	2
NR3C1	hsa-miR-550	hsa-mir-550-1	1	0	0	1	0	0	0	0	0	0	2
NR3C1	hsa-miR-548l	hsa-mir-548l	0	0	0	1	0	0	0	0	0	1	2
NR3C1	hsa-miR-548h	hsa-mir-548h-3	0	0	0	1	0	0	0	0	0	1	2
NR3C1	hsa-miR-590-5p	hsa-mir-590	1	0	0	0	0	0	0	0	0	1	2
NR3C1	hsa-miR-548a-5p	hsa-mir-548a-3	1	0	0	0	0	0	0	0	0	1	2
NR3C1	hsa-miR-1207-3p	hsa-mir-1207	0	0	0	1	0	0	0	0	0	1	2
NR3C1	hsa-miR-516a-3p	hsa-mir-516a-1	1	0	0	0	0	0	0	0	0	1	2
NR3C1	hsa-miR-371-3p	hsa-mir-371	1	0	0	1	0	0	0	0	0	0	2
NR3C1	hsa-miR-365	hsa-mir-365-2	1	0	0	1	0	0	0	0	0	0	2
NR3C1	hsa-miR-500	hsa-mir-500	1	0	0	1	0	0	0	0	0	0	2
NR3C1	hsa-miR-516b	hsa-mir-516b-1	1	0	0	1	0	0	0	0	0	0	2
NR3C1	hsa-miR-1303	hsa-mir-1303	0	0	0	1	0	0	0	0	0	1	2
NR3C1	hsa-miR-33b*	hsa-mir-33b	0	1	0	1	0	0	0	0	0	0	2
NR3C1	hsa-miR-361-3p	hsa-mir-361	1	0	0	1	0	0	0	0	0	0	2
NR3C1	hsa-miR-374a	hsa-mir-374a	1	0	0	1	0	0	0	0	0	0	2
NR3C1	hsa-miR-513a-5p	hsa-mir-513a-1	0	0	0	1	0	0	0	0	0	1	2
NR3C1	hsa-miR-549	hsa-mir-549	1	0	0	1	0	0	0	0	0	0	2
NR3C1	hsa-miR-622	hsa-mir-622	1	0	0	1	0	0	0	0	0	0	2
NR3C1	hsa-miR-662	hsa-mir-662	1	0	0	1	0	0	0	0	0	0	2
NR3C1	hsa-miR-1269	hsa-mir-1269	0	0	0	1	0	0	0	0	0	1	2
NR3C1	hsa-miR-644	hsa-mir-644	1	1	0	0	0	0	0	0	0	0	2
NR3C1	hsa-miR-302e	hsa-mir-302e	0	0	0	0	0	0	1	0	0	1	2
NR3C1	hsa-miR-522	hsa-mir-522	1	0	0	1	0	0	0	0	0	0	2
NR3C1	hsa-miR-1185	hsa-mir-1185-2	0	0	0	1	0	0	0	0	0	1	2
NR3C1	hsa-miR-18b	hsa-mir-18b	1	0	0	0	0	0	0	0	0	1	2
[truncated: 1,420 more rows]

## Sheet: NR3C1 Pathway
NR3C1 Pathway Target Results
Pathway Name	Database Name	Gene Name	EntrezID	MicroRNA Name	StemLoopName	miR_Chr.	Pubmed ID
GCRPATHWAY	Biocarta	NFKB1	4790	hsa-miR-99b*	hsa-mir-99b	19	20497147
GCRPATHWAY	Biocarta	AKT1	207	hsa-miR-99b*	hsa-mir-99b	19	19074548
GCRPATHWAY	Biocarta	NFKB1	4790	hsa-miR-99b	hsa-mir-99b	19	20497147
GCRPATHWAY	Biocarta	AKT1	207	hsa-miR-99b	hsa-mir-99b	19	19074548
GCRPATHWAY	Biocarta	NFKB1	4790	hsa-miR-99a*	hsa-mir-99a	21	20497147
GCRPATHWAY	Biocarta	AKT1	207	hsa-miR-99a*	hsa-mir-99a	21	19074548
GCRPATHWAY	Biocarta	AKT1	207	hsa-miR-99a	hsa-mir-99a	21	19074548
GCRPATHWAY	Biocarta	NFKB1	4790	hsa-miR-99a	hsa-mir-99a	21	20497147
GCRPATHWAY	Biocarta	AKT1	207	hsa-miR-98	hsa-mir-98	X	19528081
GCRPATHWAY	Biocarta	AKT1	207	hsa-miR-96*	hsa-mir-96	7	20610624
GCRPATHWAY	Biocarta	AKT1	207	hsa-miR-96	hsa-mir-96	7	20610624
GCRPATHWAY	Biocarta	RELA	5970	hsa-miR-92a	hsa-mir-92a-1	13	20144951
GCRPATHWAY	Biocarta	RELA	5970	hsa-miR-92a	hsa-mir-92a-2	X	20144951
GCRPATHWAY	Biocarta	AKT1	207	hsa-miR-92a	hsa-mir-92a-1	13	20504959
GCRPATHWAY	Biocarta	AKT1	207	hsa-miR-92a	hsa-mir-92a-2	X	20504959
GCRPATHWAY	Biocarta	PIK3CA	5290	hsa-miR-92a	hsa-mir-92a-1	13	20959496
GCRPATHWAY	Biocarta	PIK3CA	5290	hsa-miR-92a	hsa-mir-92a-1	13	17586726
GCRPATHWAY	Biocarta	PIK3CA	5290	hsa-miR-92a	hsa-mir-92a-2	X	20959496
GCRPATHWAY	Biocarta	PIK3CA	5290	hsa-miR-92a	hsa-mir-92a-2	X	17586726
GCRPATHWAY	Biocarta	AKT1	207	hsa-miR-9*	hsa-mir-9-2	5	19074725
GCRPATHWAY	Biocarta	AKT1	207	hsa-miR-9*	hsa-mir-9-3	15	19074725
GCRPATHWAY	Biocarta	NFKB1	4790	hsa-miR-9*	hsa-mir-9-1	1	20102618
GCRPATHWAY	Biocarta	NFKB1	4790	hsa-miR-9*	hsa-mir-9-1	1	19289835
GCRPATHWAY	Biocarta	NFKB1	4790	hsa-miR-9*	hsa-mir-9-1	1	19702828
GCRPATHWAY	Biocarta	AKT1	207	hsa-miR-9*	hsa-mir-9-1	1	19074725
GCRPATHWAY	Biocarta	NFKB1	4790	hsa-miR-9	hsa-mir-9-1	1	20102618
GCRPATHWAY	Biocarta	NFKB1	4790	hsa-miR-9	hsa-mir-9-2	5	20102618
GCRPATHWAY	Biocarta	NFKB1	4790	hsa-miR-9	hsa-mir-9-1	1	19289835
GCRPATHWAY	Biocarta	NFKB1	4790	hsa-miR-9	hsa-mir-9-3	15	20102618
GCRPATHWAY	Biocarta	NFKB1	4790	hsa-miR-9	hsa-mir-9-2	5	19289835
GCRPATHWAY	Biocarta	NFKB1	4790	hsa-miR-9	hsa-mir-9-3	15	19289835
GCRPATHWAY	Biocarta	NFKB1	4790	hsa-miR-9	hsa-mir-9-1	1	19702828
GCRPATHWAY	Biocarta	NFKB1	4790	hsa-miR-9	hsa-mir-9-2	5	19702828
GCRPATHWAY	Biocarta	NFKB1	4790	hsa-miR-9	hsa-mir-9-3	15	19702828
GCRPATHWAY	Biocarta	AKT1	207	hsa-miR-7-1*	hsa-mir-7-1	9	20819078
GCRPATHWAY	Biocarta	AKT1	207	hsa-miR-7-1*	hsa-mir-7-1	9	18483236
GCRPATHWAY	Biocarta	AKT1	207	hsa-miR-7	hsa-mir-7-3	19	18483236
GCRPATHWAY	Biocarta	AKT1	207	hsa-miR-7	hsa-mir-7-2	15	21183973
GCRPATHWAY	Biocarta	AKT1	207	hsa-miR-7	hsa-mir-7-3	19	21183973
GCRPATHWAY	Biocarta	AKT1	207	hsa-miR-7	hsa-mir-7-1	9	20931396
GCRPATHWAY	Biocarta	AKT1	207	hsa-miR-7	hsa-mir-7-1	9	19073608
GCRPATHWAY	Biocarta	AKT1	207	hsa-miR-7	hsa-mir-7-2	15	20931396
GCRPATHWAY	Biocarta	AKT1	207	hsa-miR-7	hsa-mir-7-2	15	19073608
GCRPATHWAY	Biocarta	AKT1	207	hsa-miR-7	hsa-mir-7-3	19	20931396
GCRPATHWAY	Biocarta	AKT1	207	hsa-miR-7	hsa-mir-7-3	19	19073608
GCRPATHWAY	Biocarta	AKT1	207	hsa-miR-7	hsa-mir-7-1	9	20819078
GCRPATHWAY	Biocarta	AKT1	207	hsa-miR-7	hsa-mir-7-1	9	18483236
GCRPATHWAY	Biocarta	AKT1	207	hsa-miR-7	hsa-mir-7-2	15	20819078
GCRPATHWAY	Biocarta	AKT1	207	hsa-miR-7	hsa-mir-7-2	15	18483236
GCRPATHWAY	Biocarta	AKT1	207	hsa-miR-7	hsa-mir-7-3	19	20819078
GCRPATHWAY	Biocarta	AKT1	207	hsa-miR-7	hsa-mir-7-1	9	21183973
GCRPATHWAY	Biocarta	NFKB1	4790	hsa-miR-671-5p	hsa-mir-671	7	20497147
GCRPATHWAY	Biocarta	NFKB1	4790	hsa-miR-671-3p	hsa-mir-671	7	20497147
GCRPATHWAY	Biocarta	NFKB1	4790	hsa-miR-650	hsa-mir-650	22	21170085
GCRPATHWAY	Biocarta	AKT1	207	hsa-miR-638	hsa-mir-638	19	21303527
GCRPATHWAY	Biocarta	PIK3CA	5290	hsa-miR-638	hsa-mir-638	19	21303527
GCRPATHWAY	Biocarta	NFKB1	4790	hsa-miR-601	hsa-mir-601	9	19889580
GCRPATHWAY	Biocarta	ANXA1	301	hsa-miR-584	hsa-mir-584	5	18663355
GCRPATHWAY	Biocarta	AKT1	207	hsa-miR-519c-5p	hsa-mir-519c	19	20233879
GCRPATHWAY	Biocarta	AKT1	207	hsa-miR-519c-3p	hsa-mir-519c	19	20233879
GCRPATHWAY	Biocarta	NFKB1	4790	hsa-miR-517a	hsa-mir-517a	19	20497147
GCRPATHWAY	Biocarta	NFKB1	4790	hsa-miR-517*	hsa-mir-517a	19	20497147
GCRPATHWAY	Biocarta	NFKB1	4790	hsa-miR-511	hsa-mir-511-1	10	20497147
GCRPATHWAY	Biocarta	NFKB1	4790	hsa-miR-511	hsa-mir-511-1	10	20497147
GCRPATHWAY	Biocarta	NFKB1	4790	hsa-miR-511	hsa-mir-511-2	10	20497147
GCRPATHWAY	Biocarta	NFKB1	4790	hsa-miR-511	hsa-mir-511-2	10	20497147
GCRPATHWAY	Biocarta	PIK3CA	5290	hsa-miR-496	hsa-mir-496	14	20505758
GCRPATHWAY	Biocarta	PIK3CA	5290	hsa-miR-495	hsa-mir-495	14	20728239
GCRPATHWAY	Biocarta	AKT1	207	hsa-miR-494	hsa-mir-494	14	20837890
GCRPATHWAY	Biocarta	AKT1	207	hsa-miR-494	hsa-mir-494	14	19074725
GCRPATHWAY	Biocarta	NFKB1	4790	hsa-miR-491-5p	hsa-mir-491	9	20015148
GCRPATHWAY	Biocarta	AKT1	207	hsa-miR-486-5p	hsa-mir-486	8	20142475
GCRPATHWAY	Biocarta	PIK3CA	5290	hsa-miR-486-5p	hsa-mir-486	8	20142475
GCRPATHWAY	Biocarta	AKT1	207	hsa-miR-486-3p	hsa-mir-486	8	20142475
GCRPATHWAY	Biocarta	PIK3CA	5290	hsa-miR-486-3p	hsa-mir-486	8	20142475
GCRPATHWAY	Biocarta	NOS3	4846	hsa-miR-483-5p	hsa-mir-483	11	19213952
GCRPATHWAY	Biocarta	NOS3	4846	hsa-miR-483-3p	hsa-mir-483	11	19213952
GCRPATHWAY	Biocarta	AKT1	207	hsa-miR-451	hsa-mir-451	17	20816946
GCRPATHWAY	Biocarta	AKT1	207	hsa-miR-451	hsa-mir-451	17	21358675
GCRPATHWAY	Biocarta	AKT1	207	hsa-miR-451	hsa-mir-451	17	21329503
GCRPATHWAY	Biocarta	PIK3CA	5290	hsa-miR-451	hsa-mir-451	17	20816946
GCRPATHWAY	Biocarta	PIK3CA	5290	hsa-miR-451	hsa-mir-451	17	20728239
GCRPATHWAY	Biocarta	NFKB1	4790	hsa-miR-433	hsa-mir-433	14	20497147
GCRPATHWAY	Biocarta	PIK3CA	5290	hsa-miR-429	hsa-mir-429	1	20005803
GCRPATHWAY	Biocarta	AKT1	207	hsa-miR-424*	hsa-mir-424	X	19074548
GCRPATHWAY	Biocarta	AKT1	207	hsa-miR-424	hsa-mir-424	X	19074548
GCRPATHWAY	Biocarta	NFKB1	4790	hsa-miR-410	hsa-mir-410	14	21170085
GCRPATHWAY	Biocarta	AKT1	207	hsa-miR-382	hsa-mir-382	14	19401561
GCRPATHWAY	Biocarta	AKT1	207	hsa-miR-375	hsa-mir-375	2	20215506
GCRPATHWAY	Biocarta	RELA	5970	hsa-miR-373*	hsa-mir-373	19	15685193
GCRPATHWAY	Biocarta	RELA	5970	hsa-miR-373	hsa-mir-373	19	15685193
GCRPATHWAY	Biocarta	AKT1	207	hsa-miR-365	hsa-mir-365-1	16	19074548
GCRPATHWAY	Biocarta	AKT1	207	hsa-miR-365	hsa-mir-365-2	17	19074548
GCRPATHWAY	Biocarta	AKT1	207	hsa-miR-363*	hsa-mir-363	X	19074725
GCRPATHWAY	Biocarta	AKT1	207	hsa-miR-361-5p	hsa-mir-361	X	21183973
GCRPATHWAY	Biocarta	AKT1	207	hsa-miR-361-3p	hsa-mir-361	X	21183973
GCRPATHWAY	Biocarta	PIK3CA	5290	hsa-miR-34c-5p	hsa-mir-34c	11	19115258
GCRPATHWAY	Biocarta	AKT1	207	hsa-miR-34c-5p	hsa-mir-34c	11	19115258
GCRPATHWAY	Biocarta	AKT1	207	hsa-miR-34c-5p	hsa-mir-34c	11	19074548
GCRPATHWAY	Biocarta	PIK3CA	5290	hsa-miR-34c-3p	hsa-mir-34c	11	19115258
GCRPATHWAY	Biocarta	AKT1	207	hsa-miR-34c-3p	hsa-mir-34c	11	19115258
GCRPATHWAY	Biocarta	AKT1	207	hsa-miR-34c-3p	hsa-mir-34c	11	19074548
GCRPATHWAY	Biocarta	NFKB1	4790	hsa-miR-34b*	hsa-mir-34b	11	19258499
GCRPATHWAY	Biocarta	AKT1	207	hsa-miR-34b*	hsa-mir-34b	11	19115258
GCRPATHWAY	Biocarta	AKT1	207	hsa-miR-34b*	hsa-mir-34b	11	19258499
GCRPATHWAY	Biocarta	PIK3CA	5290	hsa-miR-34b*	hsa-mir-34b	11	19115258
GCRPATHWAY	Biocarta	PIK3CA	5290	hsa-miR-34b	hsa-mir-34b	11	19115258
GCRPATHWAY	Biocarta	NFKB1	4790	hsa-miR-34b	hsa-mir-34b	11	19258499
GCRPATHWAY	Biocarta	AKT1	207	hsa-miR-34b	hsa-mir-34b	11	19115258
GCRPATHWAY	Biocarta	AKT1	207	hsa-miR-34b	hsa-mir-34b	11	19258499
GCRPATHWAY	Biocarta	NFKB1	4790	hsa-miR-34a*	hsa-mir-34a	1	20433755
GCRPATHWAY	Biocarta	PIK3CA	5290	hsa-miR-34a*	hsa-mir-34a	1	21067862
GCRPATHWAY	Biocarta	AKT1	207	hsa-miR-34a*	hsa-mir-34a	1	19115258
GCRPATHWAY	Biocarta	AKT1	207	hsa-miR-34a*	hsa-mir-34a	1	20433755
GCRPATHWAY	Biocarta	PIK3CA	5290	hsa-miR-34a*	hsa-mir-34a	1	19115258
GCRPATHWAY	Biocarta	AKT1	207	hsa-miR-34a*	hsa-mir-34a	1	21067862
GCRPATHWAY	Biocarta	AKT1	207	hsa-miR-34a*	hsa-mir-34a	1	19029026
GCRPATHWAY	Biocarta	AKT1	207	hsa-miR-34a	hsa-mir-34a	1	19115258
GCRPATHWAY	Biocarta	AKT1	207	hsa-miR-34a	hsa-mir-34a	1	20433755
GCRPATHWAY	Biocarta	PIK3CA	5290	hsa-miR-34a	hsa-mir-34a	1	19115258
GCRPATHWAY	Biocarta	AKT1	207	hsa-miR-34a	hsa-mir-34a	1	21067862
GCRPATHWAY	Biocarta	AKT1	207	hsa-miR-34a	hsa-mir-34a	1	19029026
GCRPATHWAY	Biocarta	NFKB1	4790	hsa-miR-34a	hsa-mir-34a	1	20433755
GCRPATHWAY	Biocarta	PIK3CA	5290	hsa-miR-34a	hsa-mir-34a	1	21067862
GCRPATHWAY	Biocarta	NFKB1	4790	hsa-miR-346	hsa-mir-346	10	19878981
GCRPATHWAY	Biocarta	NFKB1	4790	hsa-miR-342-5p	hsa-mir-342	14	17260024
GCRPATHWAY	Biocarta	NFKB1	4790	hsa-miR-342-3p	hsa-mir-342	14	17260024
GCRPATHWAY	Biocarta	AKT1	207	hsa-miR-337-3p	hsa-mir-337	14	21183973
GCRPATHWAY	Biocarta	AKT1	207	hsa-miR-331-3p	hsa-mir-331	12	20931396
GCRPATHWAY	Biocarta	AKT1	207	hsa-miR-330-5p	hsa-mir-330	19	19597470
GCRPATHWAY	Biocarta	AKT1	207	hsa-miR-330-3p	hsa-mir-330	19	19597470
GCRPATHWAY	Biocarta	AKT1	207	hsa-miR-30e*	hsa-mir-30e	1	20451494
GCRPATHWAY	Biocarta	AKT1	207	hsa-miR-30e	hsa-mir-30e	1	20451494
GCRPATHWAY	Biocarta	AKT1	207	hsa-miR-30d*	hsa-mir-30d	8	20451494
GCRPATHWAY	Biocarta	AKT1	207	hsa-miR-30d	hsa-mir-30d	8	20451494
GCRPATHWAY	Biocarta	AKT1	207	hsa-miR-30c-2*	hsa-mir-30c-2	6	20451494
GCRPATHWAY	Biocarta	AKT1	207	hsa-miR-30c-1*	hsa-mir-30c-1	1	20451494
GCRPATHWAY	Biocarta	AKT1	207	hsa-miR-30c	hsa-mir-30c-1	1	20451494
GCRPATHWAY	Biocarta	NFKB1	4790	hsa-miR-30c	hsa-mir-30c-2	6	21317924
GCRPATHWAY	Biocarta	RELA	5970	hsa-miR-30c	hsa-mir-30c-2	6	19997496
GCRPATHWAY	Biocarta	NFKB1	4790	hsa-miR-30c	hsa-mir-30c-1	1	21317924
GCRPATHWAY	Biocarta	RELA	5970	hsa-miR-30c	hsa-mir-30c-1	1	19997496
GCRPATHWAY	Biocarta	AKT1	207	hsa-miR-30c	hsa-mir-30c-2	6	20451494
GCRPATHWAY	Biocarta	AKT1	207	hsa-miR-30b*	hsa-mir-30b	8	20451494
GCRPATHWAY	Biocarta	RELA	5970	hsa-miR-30b*	hsa-mir-30b	8	19997496
GCRPATHWAY	Biocarta	RELA	5970	hsa-miR-30b*	hsa-mir-30b	8	20144951
GCRPATHWAY	Biocarta	AKT1	207	hsa-miR-30b	hsa-mir-30b	8	20451494
GCRPATHWAY	Biocarta	RELA	5970	hsa-miR-30b	hsa-mir-30b	8	19997496
GCRPATHWAY	Biocarta	RELA	5970	hsa-miR-30b	hsa-mir-30b	8	20144951
GCRPATHWAY	Biocarta	AKT1	207	hsa-miR-30a*	hsa-mir-30a	6	20451494
GCRPATHWAY	Biocarta	AKT1	207	hsa-miR-30a	hsa-mir-30a	6	20451494
GCRPATHWAY	Biocarta	AKT1	207	hsa-miR-29c*	hsa-mir-29c	1	17652184
GCRPATHWAY	Biocarta	PIK3CA	5290	hsa-miR-29c*	hsa-mir-29c	1	20959496
GCRPATHWAY	Biocarta	AKT1	207	hsa-miR-29c*	hsa-mir-29c	1	19074548
GCRPATHWAY	Biocarta	AKT1	207	hsa-miR-29c	hsa-mir-29c	1	17652184
GCRPATHWAY	Biocarta	PIK3CA	5290	hsa-miR-29c	hsa-mir-29c	1	20959496
GCRPATHWAY	Biocarta	AKT1	207	hsa-miR-29c	hsa-mir-29c	1	19074548
GCRPATHWAY	Biocarta	PIK3CA	5290	hsa-miR-29b-2*	hsa-mir-29b-2	1	20959496
GCRPATHWAY	Biocarta	AKT1	207	hsa-miR-29b-2*	hsa-mir-29b-2	1	17652184
GCRPATHWAY	Biocarta	PIK3CA	5290	hsa-miR-29b-1*	hsa-mir-29b-1	7	20959496
GCRPATHWAY	Biocarta	AKT1	207	hsa-miR-29b-1*	hsa-mir-29b-1	7	17652184
GCRPATHWAY	Biocarta	AKT1	207	hsa-miR-29b	hsa-mir-29b-1	7	17652184
GCRPATHWAY	Biocarta	AKT1	207	hsa-miR-29b	hsa-mir-29b-2	1	17652184
GCRPATHWAY	Biocarta	PIK3CA	5290	hsa-miR-29b	hsa-mir-29b-1	7	20959496
GCRPATHWAY	Biocarta	PIK3CA	5290	hsa-miR-29b	hsa-mir-29b-2	1	20959496
GCRPATHWAY	Biocarta	RELA	5970	hsa-miR-29a*	hsa-mir-29a	7	20144951
GCRPATHWAY	Biocarta	AKT1	207	hsa-miR-29a*	hsa-mir-29a	7	20943204
GCRPATHWAY	Biocarta	PIK3CA	5290	hsa-miR-29a*	hsa-mir-29a	7	20943204
GCRPATHWAY	Biocarta	AKT1	207	hsa-miR-29a*	hsa-mir-29a	7	17652184
GCRPATHWAY	Biocarta	PIK3CA	5290	hsa-miR-29a*	hsa-mir-29a	7	20959496
GCRPATHWAY	Biocarta	RELA	5970	hsa-miR-29a	hsa-mir-29a	7	20144951
GCRPATHWAY	Biocarta	AKT1	207	hsa-miR-29a	hsa-mir-29a	7	20943204
GCRPATHWAY	Biocarta	PIK3CA	5290	hsa-miR-29a	hsa-mir-29a	7	20943204
GCRPATHWAY	Biocarta	AKT1	207	hsa-miR-29a	hsa-mir-29a	7	17652184
GCRPATHWAY	Biocarta	PIK3CA	5290	hsa-miR-29a	hsa-mir-29a	7	20959496
GCRPATHWAY	Biocarta	AKT1	207	hsa-miR-296-5p	hsa-mir-296	20	21248297
GCRPATHWAY	Biocarta	AKT1	207	hsa-miR-296-3p	hsa-mir-296	20	21248297
GCRPATHWAY	Biocarta	NFKB1	4790	hsa-miR-28-3p	hsa-mir-28	3	20497147
GCRPATHWAY	Biocarta	NFKB1	4790	hsa-miR-26b*	hsa-mir-26b	2	19812400
GCRPATHWAY	Biocarta	NFKB1	4790	hsa-miR-26b	hsa-mir-26b	2	19812400
GCRPATHWAY	Biocarta	NFKB1	4790	hsa-miR-26a-2*	hsa-mir-26a-2	12	19812400
GCRPATHWAY	Biocarta	NFKB1	4790	hsa-miR-26a-1*	hsa-mir-26a-1	3	19812400
GCRPATHWAY	Biocarta	AKT1	207	hsa-miR-26a	hsa-mir-26a-1	3	20080666
GCRPATHWAY	Biocarta	AKT1	207	hsa-miR-26a	hsa-mir-26a-2	12	20080666
GCRPATHWAY	Biocarta	PIK3CA	5290	hsa-miR-26a	hsa-mir-26a-1	3	20080666
GCRPATHWAY	Biocarta	NFKB1	4790	hsa-miR-26a	hsa-mir-26a-1	3	19812400
GCRPATHWAY	Biocarta	PIK3CA	5290	hsa-miR-26a	hsa-mir-26a-2	12	20080666
GCRPATHWAY	Biocarta	AKT1	207	hsa-miR-26a	hsa-mir-26a-1	3	19487573
GCRPATHWAY	Biocarta	NFKB1	4790	hsa-miR-26a	hsa-mir-26a-2	12	19812400
GCRPATHWAY	Biocarta	AKT1	207	hsa-miR-26a	hsa-mir-26a-2	12	19487573
GCRPATHWAY	Biocarta	PIK3CA	5290	hsa-miR-24	hsa-mir-24-1	9	20505758
GCRPATHWAY	Biocarta	PIK3CA	5290	hsa-miR-24	hsa-mir-24-2	19	20505758
GCRPATHWAY	Biocarta	NOS3	4846	hsa-miR-24	hsa-mir-24-1	9	19213952
GCRPATHWAY	Biocarta	NOS3	4846	hsa-miR-24	hsa-mir-24-2	19	19213952
GCRPATHWAY	Biocarta	NOS3	4846	hsa-miR-23b*	hsa-mir-23b	9	19213952
GCRPATHWAY	Biocarta	NOS3	4846	hsa-miR-23b	hsa-mir-23b	9	19213952
GCRPATHWAY	Biocarta	PIK3CA	5290	hsa-miR-223*	hsa-mir-223	X	20080987
GCRPATHWAY	Biocarta	NFKB1	4790	hsa-miR-223*	hsa-mir-223	X	17260024
GCRPATHWAY	Biocarta	AKT1	207	hsa-miR-223*	hsa-mir-223	X	19074548
GCRPATHWAY	Biocarta	AKT1	207	hsa-miR-223	hsa-mir-223	X	19074548
GCRPATHWAY	Biocarta	PIK3CA	5290	hsa-miR-223	hsa-mir-223	X	20080987
GCRPATHWAY	Biocarta	NFKB1	4790	hsa-miR-223	hsa-mir-223	X	17260024
GCRPATHWAY	Biocarta	AKT1	207	hsa-miR-222*	hsa-mir-222	X	20857258
GCRPATHWAY	Biocarta	AKT1	207	hsa-miR-222*	hsa-mir-222	X	20198336
GCRPATHWAY	Biocarta	AKT1	207	hsa-miR-222*	hsa-mir-222	X	19401561
GCRPATHWAY	Biocarta	AKT1	207	hsa-miR-222*	hsa-mir-222	X	20103675
GCRPATHWAY	Biocarta	AKT1	207	hsa-miR-222	hsa-mir-222	X	20103675
GCRPATHWAY	Biocarta	AKT1	207	hsa-miR-222	hsa-mir-222	X	20857258
GCRPATHWAY	Biocarta	AKT1	207	hsa-miR-222	hsa-mir-222	X	20198336
GCRPATHWAY	Biocarta	AKT1	207	hsa-miR-222	hsa-mir-222	X	19401561
GCRPATHWAY	Biocarta	AKT1	207	hsa-miR-221*	hsa-mir-221	X	20198336
GCRPATHWAY	Biocarta	AKT1	207	hsa-miR-221*	hsa-mir-221	X	19401561
GCRPATHWAY	Biocarta	PIK3CA	5290	hsa-miR-221*	hsa-mir-221	X	20505758
GCRPATHWAY	Biocarta	AKT1	207	hsa-miR-221	hsa-mir-221	X	20198336
GCRPATHWAY	Biocarta	AKT1	207	hsa-miR-221	hsa-mir-221	X	19401561
GCRPATHWAY	Biocarta	PIK3CA	5290	hsa-miR-221	hsa-mir-221	X	20505758
GCRPATHWAY	Biocarta	NFKB1	4790	hsa-miR-22*	hsa-mir-22	17	18347134
GCRPATHWAY	Biocarta	PIK3CA	5290	hsa-miR-22*	hsa-mir-22	17	20728239
GCRPATHWAY	Biocarta	AKT1	207	hsa-miR-22*	hsa-mir-22	17	20523723
GCRPATHWAY	Biocarta	NFKB1	4790	hsa-miR-22	hsa-mir-22	17	18347134
GCRPATHWAY	Biocarta	PIK3CA	5290	hsa-miR-22	hsa-mir-22	17	20728239
GCRPATHWAY	Biocarta	AKT1	207	hsa-miR-22	hsa-mir-22	17	20523723
GCRPATHWAY	Biocarta	NFKB1	4790	hsa-miR-218-1*	hsa-mir-218-1	4	20933503
GCRPATHWAY	Biocarta	NFKB1	4790	hsa-miR-218	hsa-mir-218-1	4	20933503
GCRPATHWAY	Biocarta	NFKB1	4790	hsa-miR-218	hsa-mir-218-2	5	20933503
GCRPATHWAY	Biocarta	AKT1	207	hsa-miR-217	hsa-mir-217	2	20675343
GCRPATHWAY	Biocarta	AKT1	207	hsa-miR-217	hsa-mir-217	2	19543271
GCRPATHWAY	Biocarta	AKT1	207	hsa-miR-216a	hsa-mir-216a	2	19543271
GCRPATHWAY	Biocarta	AKT1	207	hsa-miR-214*	hsa-mir-214	1	20400975
GCRPATHWAY	Biocarta	NOS3	4846	hsa-miR-214*	hsa-mir-214	1	19733659
GCRPATHWAY	Biocarta	AKT1	207	hsa-miR-214*	hsa-mir-214	1	18199536
GCRPATHWAY	Biocarta	AKT1	207	hsa-miR-214	hsa-mir-214	1	18199536
GCRPATHWAY	Biocarta	AKT1	207	hsa-miR-214	hsa-mir-214	1	20400975
GCRPATHWAY	Biocarta	NOS3	4846	hsa-miR-214	hsa-mir-214	1	19733659
GCRPATHWAY	Biocarta	PIK3CA	5290	hsa-miR-21*	hsa-mir-21	17	19450585
GCRPATHWAY	Biocarta	AKT1	207	hsa-miR-21*	hsa-mir-21	17	21248297
GCRPATHWAY	Biocarta	PIK3CA	5290	hsa-miR-21*	hsa-mir-21	17	20728239
GCRPATHWAY	Biocarta	AKT1	207	hsa-miR-21*	hsa-mir-21	17	20813833
GCRPATHWAY	Biocarta	RELA	5970	hsa-miR-21*	hsa-mir-21	17	19997496
GCRPATHWAY	Biocarta	AKT1	207	hsa-miR-21*	hsa-mir-21	17	21187093
GCRPATHWAY	Biocarta	AKT1	207	hsa-miR-21*	hsa-mir-21	17	20048743
GCRPATHWAY	Biocarta	AKT1	207	hsa-miR-21*	hsa-mir-21	17	20404348
GCRPATHWAY	Biocarta	NFKB1	4790	hsa-miR-21*	hsa-mir-21	17	21081469
GCRPATHWAY	Biocarta	AKT1	207	hsa-miR-21*	hsa-mir-21	17	20816946
GCRPATHWAY	Biocarta	ANXA1	301	hsa-miR-21*	hsa-mir-21	17	19737943
GCRPATHWAY	Biocarta	RELA	5970	hsa-miR-21*	hsa-mir-21	17	20813833
GCRPATHWAY	Biocarta	AKT1	207	hsa-miR-21*	hsa-mir-21	17	20856158
GCRPATHWAY	Biocarta	ADRB2	154	hsa-miR-21*	hsa-mir-21	17	18508928
GCRPATHWAY	Biocarta	AKT1	207	hsa-miR-21*	hsa-mir-21	17	19641183
GCRPATHWAY	Biocarta	PIK3CA	5290	hsa-miR-21*	hsa-mir-21	17	21187093
GCRPATHWAY	Biocarta	AKT1	207	hsa-miR-21*	hsa-mir-21	17	20460539
GCRPATHWAY	Biocarta	RELA	5970	hsa-miR-21*	hsa-mir-21	17	20546595
GCRPATHWAY	Biocarta	PIK3CA	5290	hsa-miR-21*	hsa-mir-21	17	20816946
GCRPATHWAY	Biocarta	PIK3CA	5290	hsa-miR-21*	hsa-mir-21	17	20959496
GCRPATHWAY	Biocarta	AKT1	207	hsa-miR-21*	hsa-mir-21	17	20447717
GCRPATHWAY	Biocarta	NPPA	4878	hsa-miR-21*	hsa-mir-21	17	20833132
GCRPATHWAY	Biocarta	AKT1	207	hsa-miR-21*	hsa-mir-21	17	19528081
GCRPATHWAY	Biocarta	RELA	5970	hsa-miR-21*	hsa-mir-21	17	20144951
GCRPATHWAY	Biocarta	AKT1	207	hsa-miR-21*	hsa-mir-21	17	20814244
GCRPATHWAY	Biocarta	PIK3CA	5290	hsa-miR-21*	hsa-mir-21	17	18335499
GCRPATHWAY	Biocarta	NOS3	4846	hsa-miR-21*	hsa-mir-21	17	20153722
GCRPATHWAY	Biocarta	AKT1	207	hsa-miR-21*	hsa-mir-21	17	21099344
GCRPATHWAY	Biocarta	AKT1	207	hsa-miR-21	hsa-mir-21	17	21248297
GCRPATHWAY	Biocarta	PIK3CA	5290	hsa-miR-21	hsa-mir-21	17	20728239
GCRPATHWAY	Biocarta	AKT1	207	hsa-miR-21	hsa-mir-21	17	20813833
GCRPATHWAY	Biocarta	RELA	5970	hsa-miR-21	hsa-mir-21	17	19997496
GCRPATHWAY	Biocarta	AKT1	207	hsa-miR-21	hsa-mir-21	17	21187093
GCRPATHWAY	Biocarta	AKT1	207	hsa-miR-21	hsa-mir-21	17	20048743
GCRPATHWAY	Biocarta	AKT1	207	hsa-miR-21	hsa-mir-21	17	20404348
GCRPATHWAY	Biocarta	NFKB1	4790	hsa-miR-21	hsa-mir-21	17	21081469
GCRPATHWAY	Biocarta	AKT1	207	hsa-miR-21	hsa-mir-21	17	20816946
GCRPATHWAY	Biocarta	ANXA1	301	hsa-miR-21	hsa-mir-21	17	19737943
GCRPATHWAY	Biocarta	RELA	5970	hsa-miR-21	hsa-mir-21	17	20813833
GCRPATHWAY	Biocarta	AKT1	207	hsa-miR-21	hsa-mir-21	17	20856158
GCRPATHWAY	Biocarta	ADRB2	154	hsa-miR-21	hsa-mir-21	17	18508928
GCRPATHWAY	Biocarta	AKT1	207	hsa-miR-21	hsa-mir-21	17	19641183
GCRPATHWAY	Biocarta	PIK3CA	5290	hsa-miR-21	hsa-mir-21	17	21187093
GCRPATHWAY	Biocarta	AKT1	207	hsa-miR-21	hsa-mir-21	17	20460539
GCRPATHWAY	Biocarta	RELA	5970	hsa-miR-21	hsa-mir-21	17	20546595
GCRPATHWAY	Biocarta	PIK3CA	5290	hsa-miR-21	hsa-mir-21	17	20816946
GCRPATHWAY	Biocarta	PIK3CA	5290	hsa-miR-21	hsa-mir-21	17	20959496
GCRPATHWAY	Biocarta	NPPA	4878	hsa-miR-21	hsa-mir-21	17	20833132
GCRPATHWAY	Biocarta	AKT1	207	hsa-miR-21	hsa-mir-21	17	20447717
GCRPATHWAY	Biocarta	AKT1	207	hsa-miR-21	hsa-mir-21	17	19528081
GCRPATHWAY	Biocarta	RELA	5970	hsa-miR-21	hsa-mir-21	17	20144951
GCRPATHWAY	Biocarta	AKT1	207	hsa-miR-21	hsa-mir-21	17	20814244
GCRPATHWAY	Biocarta	PIK3CA	5290	hsa-miR-21	hsa-mir-21	17	18335499
GCRPATHWAY	Biocarta	NOS3	4846	hsa-miR-21	hsa-mir-21	17	20153722
GCRPATHWAY	Biocarta	AKT1	207	hsa-miR-21	hsa-mir-21	17	21099344
GCRPATHWAY	Biocarta	PIK3CA	5290	hsa-miR-21	hsa-mir-21	17	19450585
GCRPATHWAY	Biocarta	AKT1	207	hsa-miR-20a*	hsa-mir-20a	13	19074548
GCRPATHWAY	Biocarta	AKT1	207	hsa-miR-20a	hsa-mir-20a	13	19074548
GCRPATHWAY	Biocarta	AKT1	207	hsa-miR-206	hsa-mir-206	6	19074725
GCRPATHWAY	Biocarta	AKT1	207	hsa-miR-205	hsa-mir-205	1	20530248
GCRPATHWAY	Biocarta	AKT1	207	hsa-miR-205	hsa-mir-205	1	19276373
GCRPATHWAY	Biocarta	AKT1	207	hsa-miR-205	hsa-mir-205	1	19033458
GCRPATHWAY	Biocarta	PIK3CA	5290	hsa-miR-205	hsa-mir-205	1	19276373
GCRPATHWAY	Biocarta	AKT1	207	hsa-miR-203	hsa-mir-203	14	21248297
GCRPATHWAY	Biocarta	AKT1	207	hsa-miR-200c*	hsa-mir-200c	12	21248297
GCRPATHWAY	Biocarta	PIK3CA	5290	hsa-miR-200c*	hsa-mir-200c	12	20005803
GCRPATHWAY	Biocarta	AKT1	207	hsa-miR-200c	hsa-mir-200c	12	21248297
GCRPATHWAY	Biocarta	PIK3CA	5290	hsa-miR-200c	hsa-mir-200c	12	20005803
GCRPATHWAY	Biocarta	AKT1	207	hsa-miR-200b*	hsa-mir-200b	1	19074548
GCRPATHWAY	Biocarta	PIK3CA	5290	hsa-miR-200b*	hsa-mir-200b	1	20005803
GCRPATHWAY	Biocarta	AKT1	207	hsa-miR-200b	hsa-mir-200b	1	19074548
GCRPATHWAY	Biocarta	PIK3CA	5290	hsa-miR-200b	hsa-mir-200b	1	20005803
GCRPATHWAY	Biocarta	AKT1	207	hsa-miR-200a*	hsa-mir-200a	1	18199536
GCRPATHWAY	Biocarta	PIK3CA	5290	hsa-miR-200a*	hsa-mir-200a	1	20005803
GCRPATHWAY	Biocarta	AKT1	207	hsa-miR-200a*	hsa-mir-200a	1	19074548
GCRPATHWAY	Biocarta	AKT1	207	hsa-miR-200a	hsa-mir-200a	1	18199536
GCRPATHWAY	Biocarta	PIK3CA	5290	hsa-miR-200a	hsa-mir-200a	1	20005803
GCRPATHWAY	Biocarta	AKT1	207	hsa-miR-200a	hsa-mir-200a	1	19074548
GCRPATHWAY	Biocarta	PIK3CA	5290	hsa-miR-19b-2*	hsa-mir-19b-2	X	20505335
GCRPATHWAY	Biocarta	PIK3CA	5290	hsa-miR-19b-1*	hsa-mir-19b-1	13	20505335
GCRPATHWAY	Biocarta	PIK3CA	5290	hsa-miR-19b	hsa-mir-19b-1	13	20505335
GCRPATHWAY	Biocarta	PIK3CA	5290	hsa-miR-19b	hsa-mir-19b-1	13	20728239
GCRPATHWAY	Biocarta	PIK3CA	5290	hsa-miR-19b	hsa-mir-19b-2	X	20505335
GCRPATHWAY	Biocarta	PIK3CA	5290	hsa-miR-19b	hsa-mir-19b-2	X	20728239
GCRPATHWAY	Biocarta	PIK3CA	5290	hsa-miR-19a*	hsa-mir-19a	13	20505335
GCRPATHWAY	Biocarta	AKT1	207	hsa-miR-19a*	hsa-mir-19a	13	20857258
GCRPATHWAY	Biocarta	PIK3CA	5290	hsa-miR-19a	hsa-mir-19a	13	20505335
GCRPATHWAY	Biocarta	AKT1	207	hsa-miR-19a	hsa-mir-19a	13	20857258
GCRPATHWAY	Biocarta	AKT1	207	hsa-miR-199a-5p	hsa-mir-199a-1	19	20193759
GCRPATHWAY	Biocarta	AKT1	207	hsa-miR-199a-5p	hsa-mir-199a-1	19	18456660
GCRPATHWAY	Biocarta	NFKB1	4790	hsa-miR-199a-5p	hsa-mir-199a-2	1	18408758
GCRPATHWAY	Biocarta	AKT1	207	hsa-miR-199a-5p	hsa-mir-199a-2	1	20193759
GCRPATHWAY	Biocarta	NFKB1	4790	hsa-miR-199a-5p	hsa-mir-199a-1	19	18408758
GCRPATHWAY	Biocarta	AKT1	207	hsa-miR-199a-5p	hsa-mir-199a-2	1	20400975
GCRPATHWAY	Biocarta	AKT1	207	hsa-miR-199a-5p	hsa-mir-199a-1	19	20814244
GCRPATHWAY	Biocarta	AKT1	207	hsa-miR-199a-5p	hsa-mir-199a-2	1	20814244
GCRPATHWAY	Biocarta	AKT1	207	hsa-miR-199a-3p	hsa-mir-199a-1	19	20643939
GCRPATHWAY	Biocarta	AKT1	207	hsa-miR-199a-3p	hsa-mir-199a-1	19	18456660
GCRPATHWAY	Biocarta	NFKB1	4790	hsa-miR-199a-3p	hsa-mir-199a-2	1	18408758
GCRPATHWAY	Biocarta	AKT1	207	hsa-miR-199a-3p	hsa-mir-199a-2	1	20643939
GCRPATHWAY	Biocarta	AKT1	207	hsa-miR-199a-3p	hsa-mir-199a-2	1	18456660
GCRPATHWAY	Biocarta	PIK3CA	5290	hsa-miR-199a-3p	hsa-mir-199a-1	19	20643939
GCRPATHWAY	Biocarta	PIK3CA	5290	hsa-miR-199a-3p	hsa-mir-199a-2	1	20643939
GCRPATHWAY	Biocarta	NFKB1	4790	hsa-miR-199a-3p	hsa-mir-199a-1	19	18408758
GCRPATHWAY	Biocarta	AKT1	207	hsa-miR-199a-3p	hsa-mir-199a-2	1	20400975
GCRPATHWAY	Biocarta	NFKB1	4790	hsa-miR-197	hsa-mir-197	1	20497147
GCRPATHWAY	Biocarta	AKT1	207	hsa-miR-196b	hsa-mir-196b	7	19074548
GCRPATHWAY	Biocarta	ANXA1	301	hsa-miR-196b	hsa-mir-196b	7	18663355
GCRPATHWAY	Biocarta	AKT1	207	hsa-miR-196a	hsa-mir-196a-1	17	19418581
GCRPATHWAY	Biocarta	AKT1	207	hsa-miR-196a	hsa-mir-196a-2	12	19418581
GCRPATHWAY	Biocarta	NFKB1	4790	hsa-miR-196a	hsa-mir-196a-1	17	18408758
GCRPATHWAY	Biocarta	NFKB1	4790	hsa-miR-196a	hsa-mir-196a-2	12	18408758
GCRPATHWAY	Biocarta	ANXA1	301	hsa-miR-196a	hsa-mir-196a-1	17	18663355
GCRPATHWAY	Biocarta	ANXA1	301	hsa-miR-196a	hsa-mir-196a-2	12	18663355
GCRPATHWAY	Biocarta	PIK3CA	5290	hsa-miR-195*	hsa-mir-195	17	20952681
GCRPATHWAY	Biocarta	NFKB1	4790	hsa-miR-195*	hsa-mir-195	17	20952681
GCRPATHWAY	Biocarta	PIK3CA	5290	hsa-miR-195	hsa-mir-195	17	20952681
GCRPATHWAY	Biocarta	NFKB1	4790	hsa-miR-195	hsa-mir-195	17	20952681
GCRPATHWAY	Biocarta	AKT1	207	hsa-miR-194	hsa-mir-194-1	1	19074548
GCRPATHWAY	Biocarta	AKT1	207	hsa-miR-194	hsa-mir-194-2	11	19074548
GCRPATHWAY	Biocarta	AKT1	207	hsa-miR-194	hsa-mir-194-1	1	21183973
GCRPATHWAY	Biocarta	AKT1	207	hsa-miR-194	hsa-mir-194-2	11	21183973
GCRPATHWAY	Biocarta	AKT1	207	hsa-miR-192*	hsa-mir-192	11	19543271
GCRPATHWAY	Biocarta	PIK3CA	5290	hsa-miR-192*	hsa-mir-192	11	19047896
GCRPATHWAY	Biocarta	AKT1	207	hsa-miR-192	hsa-mir-192	11	19543271
GCRPATHWAY	Biocarta	PIK3CA	5290	hsa-miR-192	hsa-mir-192	11	19047896
GCRPATHWAY	Biocarta	PIK3CA	5290	hsa-miR-184	hsa-mir-184	15	20409325
GCRPATHWAY	Biocarta	AKT1	207	hsa-miR-184	hsa-mir-184	15	19033458
GCRPATHWAY	Biocarta	AKT1	207	hsa-miR-184	hsa-mir-184	15	20530248
GCRPATHWAY	Biocarta	AKT1	207	hsa-miR-184	hsa-mir-184	15	19074725
GCRPATHWAY	Biocarta	PIK3CA	5290	hsa-miR-183*	hsa-mir-183	7	19047896
GCRPATHWAY	Biocarta	AKT1	207	hsa-miR-183*	hsa-mir-183	7	21147878
GCRPATHWAY	Biocarta	PIK3CA	5290	hsa-miR-183	hsa-mir-183	7	19047896
GCRPATHWAY	Biocarta	AKT1	207	hsa-miR-183	hsa-mir-183	7	21147878
GCRPATHWAY	Biocarta	AKT1	207	hsa-miR-181c*	hsa-mir-181c	19	19699171
GCRPATHWAY	Biocarta	AKT1	207	hsa-miR-181c	hsa-mir-181c	19	19699171
GCRPATHWAY	Biocarta	NFKB1	4790	hsa-miR-181b	hsa-mir-181b-1	1	17260024
GCRPATHWAY	Biocarta	NFKB1	4790	hsa-miR-181b	hsa-mir-181b-2	9	17260024
GCRPATHWAY	Biocarta	RELA	5970	hsa-miR-17*	hsa-mir-17	13	20144951
GCRPATHWAY	Biocarta	AKT1	207	hsa-miR-17*	hsa-mir-17	13	20504959
GCRPATHWAY	Biocarta	NFKB1	4790	hsa-miR-17*	hsa-mir-17	13	21317924
GCRPATHWAY	Biocarta	PIK3CA	5290	hsa-miR-17*	hsa-mir-17	13	17586726
GCRPATHWAY	Biocarta	AKT1	207	hsa-miR-17	hsa-mir-17	13	20504959
GCRPATHWAY	Biocarta	PIK3CA	5290	hsa-miR-17	hsa-mir-17	13	17586726
GCRPATHWAY	Biocarta	RELA	5970	hsa-miR-17	hsa-mir-17	13	20144951
GCRPATHWAY	Biocarta	AKT1	207	hsa-miR-16-1*	hsa-mir-16-1	13	19401561
GCRPATHWAY	Biocarta	NFKB1	4790	hsa-miR-16-1*	hsa-mir-16-1	13	17260024
GCRPATHWAY	Biocarta	NFKB1	4790	hsa-miR-16	hsa-mir-16-1	13	21081469
GCRPATHWAY	Biocarta	NFKB1	4790	hsa-miR-16	hsa-mir-16-2	3	21081469
GCRPATHWAY	Biocarta	NFKB1	4790	hsa-miR-16	hsa-mir-16-1	13	17260024
GCRPATHWAY	Biocarta	NFKB1	4790	hsa-miR-16	hsa-mir-16-2	3	17260024
GCRPATHWAY	Biocarta	RELA	5970	hsa-miR-16	hsa-mir-16-1	13	19997496
GCRPATHWAY	Biocarta	RELA	5970	hsa-miR-16	hsa-mir-16-2	3	19997496
GCRPATHWAY	Biocarta	AKT1	207	hsa-miR-16	hsa-mir-16-1	13	19401561
GCRPATHWAY	Biocarta	NFKB1	4790	hsa-miR-15b*	hsa-mir-15b	3	17260024
GCRPATHWAY	Biocarta	PIK3CA	5290	hsa-miR-15b*	hsa-mir-15b	3	20728239
GCRPATHWAY	Biocarta	NFKB1	4790	hsa-miR-15b	hsa-mir-15b	3	17260024
GCRPATHWAY	Biocarta	PIK3CA	5290	hsa-miR-15b	hsa-mir-15b	3	20728239
GCRPATHWAY	Biocarta	NFKB1	4790	hsa-miR-15a*	hsa-mir-15a	13	17260024
GCRPATHWAY	Biocarta	AKT1	207	hsa-miR-15a*	hsa-mir-15a	13	19109256
GCRPATHWAY	Biocarta	AKT1	207	hsa-miR-15a*	hsa-mir-15a	13	19401561
GCRPATHWAY	Biocarta	AKT1	207	hsa-miR-15a	hsa-mir-15a	13	19109256
GCRPATHWAY	Biocarta	AKT1	207	hsa-miR-15a	hsa-mir-15a	13	19401561
GCRPATHWAY	Biocarta	NFKB1	4790	hsa-miR-15a	hsa-mir-15a	13	17260024
GCRPATHWAY	Biocarta	NOS3	4846	hsa-miR-155*	hsa-mir-155	21	18790048
GCRPATHWAY	Biocarta	AKT1	207	hsa-miR-155*	hsa-mir-155	21	21282106
GCRPATHWAY	Biocarta	AKT1	207	hsa-miR-155*	hsa-mir-155	21	19359473
GCRPATHWAY	Biocarta	NFKB1	4790	hsa-miR-155*	hsa-mir-155	21	21030878
GCRPATHWAY	Biocarta	PIK3CA	5290	hsa-miR-155*	hsa-mir-155	21	21282106
GCRPATHWAY	Biocarta	AKT1	207	hsa-miR-155*	hsa-mir-155	21	19109256
GCRPATHWAY	Biocarta	AKT1	207	hsa-miR-155*	hsa-mir-155	21	20550618
GCRPATHWAY	Biocarta	NFKB1	4790	hsa-miR-155*	hsa-mir-155	21	17173072
GCRPATHWAY	Biocarta	AKT1	207	hsa-miR-155*	hsa-mir-155	21	19699171
GCRPATHWAY	Biocarta	AKT1	207	hsa-miR-155*	hsa-mir-155	21	21147878
GCRPATHWAY	Biocarta	PIK3CA	5290	hsa-miR-155*	hsa-mir-155	21	20505758
GCRPATHWAY	Biocarta	AKT1	207	hsa-miR-155*	hsa-mir-155	21	21248297
GCRPATHWAY	Biocarta	AKT1	207	hsa-miR-155*	hsa-mir-155	21	19641183
GCRPATHWAY	Biocarta	NFKB1	4790	hsa-miR-155*	hsa-mir-155	21	18940871
GCRPATHWAY	Biocarta	AKT1	207	hsa-miR-155*	hsa-mir-155	21	21304824
GCRPATHWAY	Biocarta	AKT1	207	hsa-miR-155*	hsa-mir-155	21	19074725
GCRPATHWAY	Biocarta	PIK3CA	5290	hsa-miR-155*	hsa-mir-155	21	20871480
GCRPATHWAY	Biocarta	NFKB1	4790	hsa-miR-155*	hsa-mir-155	21	19650740
GCRPATHWAY	Biocarta	PIK3CA	5290	hsa-miR-155*	hsa-mir-155	21	20356498
GCRPATHWAY	Biocarta	RELA	5970	hsa-miR-155*	hsa-mir-155	21	18940871
GCRPATHWAY	Biocarta	AKT1	207	hsa-miR-155	hsa-mir-155	21	19359473
GCRPATHWAY	Biocarta	NFKB1	4790	hsa-miR-155	hsa-mir-155	21	21030878
GCRPATHWAY	Biocarta	PIK3CA	5290	hsa-miR-155	hsa-mir-155	21	21282106
GCRPATHWAY	Biocarta	AKT1	207	hsa-miR-155	hsa-mir-155	21	19109256
GCRPATHWAY	Biocarta	AKT1	207	hsa-miR-155	hsa-mir-155	21	20550618
GCRPATHWAY	Biocarta	NFKB1	4790	hsa-miR-155	hsa-mir-155	21	17173072
GCRPATHWAY	Biocarta	AKT1	207	hsa-miR-155	hsa-mir-155	21	19699171
GCRPATHWAY	Biocarta	AKT1	207	hsa-miR-155	hsa-mir-155	21	21147878
GCRPATHWAY	Biocarta	PIK3CA	5290	hsa-miR-155	hsa-mir-155	21	20505758
GCRPATHWAY	Biocarta	AKT1	207	hsa-miR-155	hsa-mir-155	21	21248297
GCRPATHWAY	Biocarta	AKT1	207	hsa-miR-155	hsa-mir-155	21	19641183
GCRPATHWAY	Biocarta	NFKB1	4790	hsa-miR-155	hsa-mir-155	21	18940871
GCRPATHWAY	Biocarta	AKT1	207	hsa-miR-155	hsa-mir-155	21	21304824
GCRPATHWAY	Biocarta	AKT1	207	hsa-miR-155	hsa-mir-155	21	19074725
GCRPATHWAY	Biocarta	PIK3CA	5290	hsa-miR-155	hsa-mir-155	21	20871480
GCRPATHWAY	Biocarta	NFKB1	4790	hsa-miR-155	hsa-mir-155	21	19650740
GCRPATHWAY	Biocarta	PIK3CA	5290	hsa-miR-155	hsa-mir-155	21	20356498
GCRPATHWAY	Biocarta	RELA	5970	hsa-miR-155	hsa-mir-155	21	18940871
GCRPATHWAY	Biocarta	NOS3	4846	hsa-miR-155	hsa-mir-155	21	18790048
GCRPATHWAY	Biocarta	AKT1	207	hsa-miR-155	hsa-mir-155	21	21282106
GCRPATHWAY	Biocarta	PIK3CA	5290	hsa-miR-1538	hsa-mir-1538	16	20505758
GCRPATHWAY	Biocarta	AKT1	207	hsa-miR-153	hsa-mir-153-2	7	21213215
GCRPATHWAY	Biocarta	AKT1	207	hsa-miR-153	hsa-mir-153-1	2	21213215
GCRPATHWAY	Biocarta	AKT1	207	hsa-miR-150*	hsa-mir-150	19	19074548
GCRPATHWAY	Biocarta	NFKB1	4790	hsa-miR-150*	hsa-mir-150	19	20497147
GCRPATHWAY	Biocarta	AKT1	207	hsa-miR-150	hsa-mir-150	19	19074548
GCRPATHWAY	Biocarta	NFKB1	4790	hsa-miR-150	hsa-mir-150	19	20497147
GCRPATHWAY	Biocarta	AKT1	207	hsa-miR-149*	hsa-mir-149	2	20623644
GCRPATHWAY	Biocarta	AKT1	207	hsa-miR-149	hsa-mir-149	2	20623644
GCRPATHWAY	Biocarta	RELA	5970	hsa-miR-146b-5p	hsa-mir-146b	10	19635561
GCRPATHWAY	Biocarta	NFKB1	4790	hsa-miR-146b-5p	hsa-mir-146b	10	19190326
GCRPATHWAY	Biocarta	NFKB1	4790	hsa-miR-146b-5p	hsa-mir-146b	10	18504431
GCRPATHWAY	Biocarta	NFKB1	4790	hsa-miR-146b-5p	hsa-mir-146b	10	19786024
GCRPATHWAY	Biocarta	RELA	5970	hsa-miR-146b-3p	hsa-mir-146b	10	19635561
GCRPATHWAY	Biocarta	NFKB1	4790	hsa-miR-146b-3p	hsa-mir-146b	10	19190326
GCRPATHWAY	Biocarta	NFKB1	4790	hsa-miR-146b-3p	hsa-mir-146b	10	18504431
GCRPATHWAY	Biocarta	NFKB1	4790	hsa-miR-146b-3p	hsa-mir-146b	10	19786024
GCRPATHWAY	Biocarta	NFKB1	4790	hsa-miR-146a*	hsa-mir-146a	5	19190326
GCRPATHWAY	Biocarta	NFKB1	4790	hsa-miR-146a*	hsa-mir-146a	5	19021527
GCRPATHWAY	Biocarta	NFKB1	4790	hsa-miR-146a*	hsa-mir-146a	5	20023696
GCRPATHWAY	Biocarta	NFKB1	4790	hsa-miR-146a*	hsa-mir-146a	5	18504431
GCRPATHWAY	Biocarta	RELA	5970	hsa-miR-146a*	hsa-mir-146a	5	20195282
GCRPATHWAY	Biocarta	NFKB1	4790	hsa-miR-146a*	hsa-mir-146a	5	18057241
GCRPATHWAY	Biocarta	RELA	5970	hsa-miR-146a*	hsa-mir-146a	5	20061417
GCRPATHWAY	Biocarta	RELA	5970	hsa-miR-146a*	hsa-mir-146a	5	19635561
GCRPATHWAY	Biocarta	NFKB1	4790	hsa-miR-146a*	hsa-mir-146a	5	20110513
GCRPATHWAY	Biocarta	NFKB1	4790	hsa-miR-146a*	hsa-mir-146a	5	20937840
GCRPATHWAY	Biocarta	NFKB1	4790	hsa-miR-146a	hsa-mir-146a	5	19021527
GCRPATHWAY	Biocarta	NFKB1	4790	hsa-miR-146a	hsa-mir-146a	5	20023696
GCRPATHWAY	Biocarta	NFKB1	4790	hsa-miR-146a	hsa-mir-146a	5	18504431
GCRPATHWAY	Biocarta	RELA	5970	hsa-miR-146a	hsa-mir-146a	5	20195282
GCRPATHWAY	Biocarta	NFKB1	4790	hsa-miR-146a	hsa-mir-146a	5	18057241
GCRPATHWAY	Biocarta	RELA	5970	hsa-miR-146a	hsa-mir-146a	5	20061417
GCRPATHWAY	Biocarta	RELA	5970	hsa-miR-146a	hsa-mir-146a	5	19635561
GCRPATHWAY	Biocarta	NFKB1	4790	hsa-miR-146a	hsa-mir-146a	5	20937840
GCRPATHWAY	Biocarta	NFKB1	4790	hsa-miR-146a	hsa-mir-146a	5	20110513
GCRPATHWAY	Biocarta	NFKB1	4790	hsa-miR-146a	hsa-mir-146a	5	19190326
GCRPATHWAY	Biocarta	AKT1	207	hsa-miR-145*	hsa-mir-145	5	20097187
GCRPATHWAY	Biocarta	AKT1	207	hsa-miR-145*	hsa-mir-145	5	19074548
GCRPATHWAY	Biocarta	AKT1	207	hsa-miR-145*	hsa-mir-145	5	21248297
GCRPATHWAY	Biocarta	AKT1	207	hsa-miR-145	hsa-mir-145	5	20097187
GCRPATHWAY	Biocarta	AKT1	207	hsa-miR-145	hsa-mir-145	5	19074548
GCRPATHWAY	Biocarta	AKT1	207	hsa-miR-145	hsa-mir-145	5	21248297
GCRPATHWAY	Biocarta	NFKB1	4790	hsa-miR-143*	hsa-mir-143	5	19843160
GCRPATHWAY	Biocarta	AKT1	207	hsa-miR-143*	hsa-mir-143	5	19074548
GCRPATHWAY	Biocarta	NFKB1	4790	hsa-miR-143	hsa-mir-143	5	19843160
GCRPATHWAY	Biocarta	AKT1	207	hsa-miR-143	hsa-mir-143	5	19074548
GCRPATHWAY	Biocarta	AKT1	207	hsa-miR-142-3p	hsa-mir-142	17	19074548
GCRPATHWAY	Biocarta	AKT1	207	hsa-miR-141*	hsa-mir-141	12	19074548
GCRPATHWAY	Biocarta	PIK3CA	5290	hsa-miR-141*	hsa-mir-141	12	20005803
GCRPATHWAY	Biocarta	AKT1	207	hsa-miR-141*	hsa-mir-141	12	20053927
GCRPATHWAY	Biocarta	AKT1	207	hsa-miR-141	hsa-mir-141	12	20053927
GCRPATHWAY	Biocarta	AKT1	207	hsa-miR-141	hsa-mir-141	12	19074548
GCRPATHWAY	Biocarta	PIK3CA	5290	hsa-miR-141	hsa-mir-141	12	20005803
GCRPATHWAY	Biocarta	AKT1	207	hsa-miR-134	hsa-mir-134	14	21248297
GCRPATHWAY	Biocarta	PIK3CA	5290	hsa-miR-133b	hsa-mir-133b	6	20959496
GCRPATHWAY	Biocarta	NPPA	4878	hsa-miR-133a	hsa-mir-133a-1	18	20013939
GCRPATHWAY	Biocarta	PIK3CA	5290	hsa-miR-133a	hsa-mir-133a-1	18	20959496
GCRPATHWAY	Biocarta	NPPA	4878	hsa-miR-133a	hsa-mir-133a-2	20	20013939
GCRPATHWAY	Biocarta	PIK3CA	5290	hsa-miR-133a	hsa-mir-133a-2	20	20959496
GCRPATHWAY	Biocarta	AKT1	207	hsa-miR-132*	hsa-mir-132	17	18577589
GCRPATHWAY	Biocarta	NFKB1	4790	hsa-miR-132*	hsa-mir-132	17	19819989
GCRPATHWAY	Biocarta	RELA	5970	hsa-miR-132*	hsa-mir-132	17	19819989
GCRPATHWAY	Biocarta	NFKB1	4790	hsa-miR-132*	hsa-mir-132	17	20497147
GCRPATHWAY	Biocarta	AKT1	207	hsa-miR-132	hsa-mir-132	17	18577589
GCRPATHWAY	Biocarta	NFKB1	4790	hsa-miR-132	hsa-mir-132	17	19819989
GCRPATHWAY	Biocarta	RELA	5970	hsa-miR-132	hsa-mir-132	17	19819989
GCRPATHWAY	Biocarta	NFKB1	4790	hsa-miR-132	hsa-mir-132	17	20497147
GCRPATHWAY	Biocarta	RELA	5970	hsa-miR-130a*	hsa-mir-130a	11	20144951
GCRPATHWAY	Biocarta	PIK3CA	5290	hsa-miR-130a*	hsa-mir-130a	11	20728239
GCRPATHWAY	Biocarta	PIK3CA	5290	hsa-miR-130a*	hsa-mir-130a	11	20505758
GCRPATHWAY	Biocarta	RELA	5970	hsa-miR-130a	hsa-mir-130a	11	20144951
GCRPATHWAY	Biocarta	PIK3CA	5290	hsa-miR-130a	hsa-mir-130a	11	20728239
GCRPATHWAY	Biocarta	PIK3CA	5290	hsa-miR-130a	hsa-mir-130a	11	20505758
GCRPATHWAY	Biocarta	PIK3CA	5290	hsa-miR-128	hsa-mir-128-1	2	20505758
GCRPATHWAY	Biocarta	PIK3CA	5290	hsa-miR-128	hsa-mir-128-2	3	20505758
GCRPATHWAY	Biocarta	AKT1	207	hsa-miR-128	hsa-mir-128-1	2	19010882
GCRPATHWAY	Biocarta	AKT1	207	hsa-miR-128	hsa-mir-128-2	3	19010882
GCRPATHWAY	Biocarta	AKT1	207	hsa-miR-126*	hsa-mir-126	9	18663744
GCRPATHWAY	Biocarta	PIK3CA	5290	hsa-miR-126*	hsa-mir-126	9	18663744
GCRPATHWAY	Biocarta	AKT1	207	hsa-miR-126*	hsa-mir-126	9	18987025
GCRPATHWAY	Biocarta	PIK3CA	5290	hsa-miR-126*	hsa-mir-126	9	20728239
GCRPATHWAY	Biocarta	AKT1	207	hsa-miR-126*	hsa-mir-126	9	20097187
GCRPATHWAY	Biocarta	AKT1	207	hsa-miR-126*	hsa-mir-126	9	19074548
GCRPATHWAY	Biocarta	AKT1	207	hsa-miR-126	hsa-mir-126	9	19074548
GCRPATHWAY	Biocarta	AKT1	207	hsa-miR-126	hsa-mir-126	9	18663744
GCRPATHWAY	Biocarta	PIK3CA	5290	hsa-miR-126	hsa-mir-126	9	18663744
GCRPATHWAY	Biocarta	AKT1	207	hsa-miR-126	hsa-mir-126	9	18987025
GCRPATHWAY	Biocarta	PIK3CA	5290	hsa-miR-126	hsa-mir-126	9	20728239
GCRPATHWAY	Biocarta	AKT1	207	hsa-miR-126	hsa-mir-126	9	20097187
GCRPATHWAY	Biocarta	RELA	5970	hsa-miR-125b-1*	hsa-mir-125b-1	11	20144951
GCRPATHWAY	Biocarta	RELA	5970	hsa-miR-125b-1*	hsa-mir-125b-1	11	19997496
GCRPATHWAY	Biocarta	RELA	5970	hsa-miR-125b	hsa-mir-125b-1	11	20144951
GCRPATHWAY	Biocarta	AKT1	207	hsa-miR-125b	hsa-mir-125b-1	11	19074548
GCRPATHWAY	Biocarta	AKT1	207	hsa-miR-125b	hsa-mir-125b-2	21	19074548
GCRPATHWAY	Biocarta	AKT1	207	hsa-miR-125b	hsa-mir-125b-1	11	18199536
GCRPATHWAY	Biocarta	AKT1	207	hsa-miR-125b	hsa-mir-125b-1	11	19699171
GCRPATHWAY	Biocarta	RELA	5970	hsa-miR-125b	hsa-mir-125b-2	21	20144951
GCRPATHWAY	Biocarta	AKT1	207	hsa-miR-125b	hsa-mir-125b-2	21	18199536
GCRPATHWAY	Biocarta	AKT1	207	hsa-miR-125b	hsa-mir-125b-2	21	19699171
GCRPATHWAY	Biocarta	RELA	5970	hsa-miR-125b	hsa-mir-125b-1	11	19997496
GCRPATHWAY	Biocarta	AKT1	207	hsa-miR-125b	hsa-mir-125b-1	11	18649363
GCRPATHWAY	Biocarta	RELA	5970	hsa-miR-125b	hsa-mir-125b-2	21	19997496
GCRPATHWAY	Biocarta	AKT1	207	hsa-miR-125b	hsa-mir-125b-2	21	18649363
GCRPATHWAY	Biocarta	AKT1	207	hsa-miR-125a-5p	hsa-mir-125a	19	19074548
GCRPATHWAY	Biocarta	AKT1	207	hsa-miR-125a-3p	hsa-mir-125a	19	19074548
GCRPATHWAY	Biocarta	NR3C1	2908	hsa-miR-124	hsa-mir-124-1	8	19131573
GCRPATHWAY	Biocarta	NR3C1	2908	hsa-miR-124	hsa-mir-124-2	8	19131573
GCRPATHWAY	Biocarta	NR3C1	2908	hsa-miR-124	hsa-mir-124-3	20	19131573
GCRPATHWAY	Biocarta	RELA	5970	hsa-miR-124	hsa-mir-124-1	8	15685193
GCRPATHWAY	Biocarta	RELA	5970	hsa-miR-124	hsa-mir-124-2	8	15685193
GCRPATHWAY	Biocarta	RELA	5970	hsa-miR-124	hsa-mir-124-3	20	15685193
GCRPATHWAY	Biocarta	RELA	5970	hsa-miR-10a*	hsa-mir-10a	17	20624982
GCRPATHWAY	Biocarta	RELA	5970	hsa-miR-10a	hsa-mir-10a	17	20624982
GCRPATHWAY	Biocarta	NFKB1	4790	hsa-miR-107	hsa-mir-107	10	17260024
GCRPATHWAY	Biocarta	PIK3CA	5290	hsa-miR-107	hsa-mir-107	10	20505758
GCRPATHWAY	Biocarta	AKT1	207	hsa-miR-106b*	hsa-mir-106b	7	19074548
GCRPATHWAY	Biocarta	PIK3CA	5290	hsa-miR-106b*	hsa-mir-106b	7	20728239
GCRPATHWAY	Biocarta	AKT1	207	hsa-miR-106b	hsa-mir-106b	7	19074548
GCRPATHWAY	Biocarta	PIK3CA	5290	hsa-miR-106b	hsa-mir-106b	7	20728239
GCRPATHWAY	Biocarta	PIK3CA	5290	hsa-miR-103	hsa-mir-103-2	20	20505758
GCRPATHWAY	Biocarta	PIK3CA	5290	hsa-miR-103	hsa-mir-103-1	5	20505758
GCRPATHWAY	Biocarta	AKT1	207	hsa-miR-101	hsa-mir-101-2	9	20956939
GCRPATHWAY	Biocarta	AKT1	207	hsa-miR-101	hsa-mir-101-1	1	21068409
GCRPATHWAY	Biocarta	AKT1	207	hsa-miR-101	hsa-mir-101-2	9	21068409
GCRPATHWAY	Biocarta	PIK3CA	5290	hsa-miR-101	hsa-mir-101-1	1	21068409
GCRPATHWAY	Biocarta	PIK3CA	5290	hsa-miR-101	hsa-mir-101-2	9	21068409
GCRPATHWAY	Biocarta	AKT1	207	hsa-miR-101	hsa-mir-101-1	1	20956939
GCRPATHWAY	Biocarta	AKT1	207	hsa-miR-100*	hsa-mir-100	11	19074548
GCRPATHWAY	Biocarta	AKT1	207	hsa-miR-100*	hsa-mir-100	11	18199536
GCRPATHWAY	Biocarta	AKT1	207	hsa-miR-100	hsa-mir-100	11	19074548
GCRPATHWAY	Biocarta	AKT1	207	hsa-miR-100	hsa-mir-100	11	18199536
GCRPATHWAY	Biocarta	PIK3CA	5290	hsa-miR-1	hsa-mir-1-2	18	20959496
GCRPATHWAY	Biocarta	PIK3CA	5290	hsa-miR-1	hsa-mir-1-1	20	20959496
GCRPATHWAY	Biocarta	NOS3	4846	hsa-miR-1	hsa-mir-1-2	18	19213952
GCRPATHWAY	Biocarta	AKT1	207	hsa-miR-1	hsa-mir-1-2	18	19074548
GCRPATHWAY	Biocarta	RELA	5970	hsa-miR-1	hsa-mir-1-2	18	15685193
GCRPATHWAY	Biocarta	NOS3	4846	hsa-miR-1	hsa-mir-1-1	20	19213952
GCRPATHWAY	Biocarta	AKT1	207	hsa-miR-1	hsa-mir-1-1	20	19074548
GCRPATHWAY	Biocarta	RELA	5970	hsa-miR-1	hsa-mir-1-1	20	15685193
GCRPATHWAY	Biocarta	PIK3CA	5290	hsa-let-7i*	hsa-let-7i	12	16737555
GCRPATHWAY	Biocarta	AKT1	207	hsa-let-7i*	hsa-let-7i	12	18199536
GCRPATHWAY	Biocarta	NFKB1	4790	hsa-let-7i*	hsa-let-7i	12	19878981
GCRPATHWAY	Biocarta	AKT1	207	hsa-let-7i*	hsa-let-7i	12	19528081
GCRPATHWAY	Biocarta	NFKB1	4790	hsa-let-7i*	hsa-let-7i	12	19903813
GCRPATHWAY	Biocarta	PIK3CA	5290	hsa-let-7i	hsa-let-7i	12	16737555
GCRPATHWAY	Biocarta	AKT1	207	hsa-let-7i	hsa-let-7i	12	18199536
GCRPATHWAY	Biocarta	NFKB1	4790	hsa-let-7i	hsa-let-7i	12	19878981
GCRPATHWAY	Biocarta	AKT1	207	hsa-let-7i	hsa-let-7i	12	19528081
GCRPATHWAY	Biocarta	NFKB1	4790	hsa-let-7i	hsa-let-7i	12	19903813
GCRPATHWAY	Biocarta	PIK3CA	5290	hsa-let-7g*	hsa-let-7g	3	16737555
GCRPATHWAY	Biocarta	AKT1	207	hsa-let-7g*	hsa-let-7g	3	18199536
GCRPATHWAY	Biocarta	NFKB1	4790	hsa-let-7g*	hsa-let-7g	3	19878981
GCRPATHWAY	Biocarta	AKT1	207	hsa-let-7g*	hsa-let-7g	3	19528081
GCRPATHWAY	Biocarta	AKT1	207	hsa-let-7g*	hsa-let-7g	3	21248297
GCRPATHWAY	Biocarta	AKT1	207	hsa-let-7g	hsa-let-7g	3	18199536
GCRPATHWAY	Biocarta	NFKB1	4790	hsa-let-7g	hsa-let-7g	3	19878981
GCRPATHWAY	Biocarta	AKT1	207	hsa-let-7g	hsa-let-7g	3	19528081
GCRPATHWAY	Biocarta	AKT1	207	hsa-let-7g	hsa-let-7g	3	21248297
GCRPATHWAY	Biocarta	PIK3CA	5290	hsa-let-7g	hsa-let-7g	3	16737555
GCRPATHWAY	Biocarta	AKT1	207	hsa-let-7f-2*	hsa-let-7f-2	X	18199536
GCRPATHWAY	Biocarta	NFKB1	4790	hsa-let-7f-2*	hsa-let-7f-2	X	19878981
GCRPATHWAY	Biocarta	AKT1	207	hsa-let-7f-2*	hsa-let-7f-2	X	19528081
GCRPATHWAY	Biocarta	PIK3CA	5290	hsa-let-7f-2*	hsa-let-7f-2	X	16737555
GCRPATHWAY	Biocarta	AKT1	207	hsa-let-7f-1*	hsa-let-7f-1	9	18199536
GCRPATHWAY	Biocarta	NFKB1	4790	hsa-let-7f-1*	hsa-let-7f-1	9	19878981
GCRPATHWAY	Biocarta	AKT1	207	hsa-let-7f-1*	hsa-let-7f-1	9	19528081
GCRPATHWAY	Biocarta	PIK3CA	5290	hsa-let-7f-1*	hsa-let-7f-1	9	16737555
GCRPATHWAY	Biocarta	AKT1	207	hsa-let-7f	hsa-let-7f-2	X	18199536
GCRPATHWAY	Biocarta	NFKB1	4790	hsa-let-7f	hsa-let-7f-2	X	19878981
GCRPATHWAY	Biocarta	AKT1	207	hsa-let-7f	hsa-let-7f-2	X	19528081
GCRPATHWAY	Biocarta	PIK3CA	5290	hsa-let-7f	hsa-let-7f-1	9	16737555
GCRPATHWAY	Biocarta	PIK3CA	5290	hsa-let-7f	hsa-let-7f-2	X	16737555
GCRPATHWAY	Biocarta	AKT1	207	hsa-let-7f	hsa-let-7f-1	9	18199536
GCRPATHWAY	Biocarta	NFKB1	4790	hsa-let-7f	hsa-let-7f-1	9	19878981
GCRPATHWAY	Biocarta	AKT1	207	hsa-let-7f	hsa-let-7f-1	9	19528081
GCRPATHWAY	Biocarta	AKT1	207	hsa-let-7e*	hsa-let-7e	19	19699171
GCRPATHWAY	Biocarta	PIK3CA	5290	hsa-let-7e*	hsa-let-7e	19	16737555
GCRPATHWAY	Biocarta	AKT1	207	hsa-let-7e*	hsa-let-7e	19	18199536
GCRPATHWAY	Biocarta	NFKB1	4790	hsa-let-7e*	hsa-let-7e	19	19878981
GCRPATHWAY	Biocarta	AKT1	207	hsa-let-7e*	hsa-let-7e	19	19528081
GCRPATHWAY	Biocarta	PIK3CA	5290	hsa-let-7e	hsa-let-7e	19	16737555
GCRPATHWAY	Biocarta	AKT1	207	hsa-let-7e	hsa-let-7e	19	18199536
GCRPATHWAY	Biocarta	NFKB1	4790	hsa-let-7e	hsa-let-7e	19	19878981
GCRPATHWAY	Biocarta	AKT1	207	hsa-let-7e	hsa-let-7e	19	19528081
GCRPATHWAY	Biocarta	AKT1	207	hsa-let-7e	hsa-let-7e	19	19699171
GCRPATHWAY	Biocarta	PIK3CA	5290	hsa-let-7d*	hsa-let-7d	9	16737555
GCRPATHWAY	Biocarta	NFKB1	4790	hsa-let-7d*	hsa-let-7d	9	17260024
GCRPATHWAY	Biocarta	AKT1	207	hsa-let-7d*	hsa-let-7d	9	18199536
GCRPATHWAY	Biocarta	NFKB1	4790	hsa-let-7d*	hsa-let-7d	9	19878981
GCRPATHWAY	Biocarta	AKT1	207	hsa-let-7d*	hsa-let-7d	9	19528081
GCRPATHWAY	Biocarta	PIK3CA	5290	hsa-let-7d	hsa-let-7d	9	16737555
GCRPATHWAY	Biocarta	NFKB1	4790	hsa-let-7d	hsa-let-7d	9	17260024
GCRPATHWAY	Biocarta	AKT1	207	hsa-let-7d	hsa-let-7d	9	18199536
GCRPATHWAY	Biocarta	NFKB1	4790	hsa-let-7d	hsa-let-7d	9	19878981
GCRPATHWAY	Biocarta	AKT1	207	hsa-let-7d	hsa-let-7d	9	19528081
GCRPATHWAY	Biocarta	PIK3CA	5290	hsa-let-7c*	hsa-let-7c	21	16737555
GCRPATHWAY	Biocarta	NFKB1	4790	hsa-let-7c*	hsa-let-7c	21	17260024
GCRPATHWAY	Biocarta	AKT1	207	hsa-let-7c*	hsa-let-7c	21	18199536
GCRPATHWAY	Biocarta	NFKB1	4790	hsa-let-7c*	hsa-let-7c	21	19878981
GCRPATHWAY	Biocarta	AKT1	207	hsa-let-7c*	hsa-let-7c	21	19528081
GCRPATHWAY	Biocarta	NFKB1	4790	hsa-let-7c	hsa-let-7c	21	17260024
GCRPATHWAY	Biocarta	AKT1	207	hsa-let-7c	hsa-let-7c	21	18199536
GCRPATHWAY	Biocarta	NFKB1	4790	hsa-let-7c	hsa-let-7c	21	19878981
GCRPATHWAY	Biocarta	AKT1	207	hsa-let-7c	hsa-let-7c	21	19528081
GCRPATHWAY	Biocarta	PIK3CA	5290	hsa-let-7c	hsa-let-7c	21	16737555
GCRPATHWAY	Biocarta	NFKB1	4790	hsa-let-7b*	hsa-let-7b	22	17260024
GCRPATHWAY	Biocarta	AKT1	207	hsa-let-7b*	hsa-let-7b	22	18199536
GCRPATHWAY	Biocarta	NFKB1	4790	hsa-let-7b*	hsa-let-7b	22	19878981
GCRPATHWAY	Biocarta	AKT1	207	hsa-let-7b*	hsa-let-7b	22	19528081
GCRPATHWAY	Biocarta	PIK3CA	5290	hsa-let-7b*	hsa-let-7b	22	16737555
GCRPATHWAY	Biocarta	NFKB1	4790	hsa-let-7b	hsa-let-7b	22	17260024
GCRPATHWAY	Biocarta	AKT1	207	hsa-let-7b	hsa-let-7b	22	18199536
GCRPATHWAY	Biocarta	NFKB1	4790	hsa-let-7b	hsa-let-7b	22	19878981
GCRPATHWAY	Biocarta	AKT1	207	hsa-let-7b	hsa-let-7b	22	19528081
GCRPATHWAY	Biocarta	PIK3CA	5290	hsa-let-7b	hsa-let-7b	22	16737555
GCRPATHWAY	Biocarta	AKT1	207	hsa-let-7a*	hsa-let-7a-3	22	18199536
GCRPATHWAY	Biocarta	NFKB1	4790	hsa-let-7a*	hsa-let-7a-3	22	19878981
GCRPATHWAY	Biocarta	AKT1	207	hsa-let-7a*	hsa-let-7a-3	22	19528081
GCRPATHWAY	Biocarta	PIK3CA	5290	hsa-let-7a*	hsa-let-7a-1	9	16737555
GCRPATHWAY	Biocarta	PIK3CA	5290	hsa-let-7a*	hsa-let-7a-3	22	16737555
GCRPATHWAY	Biocarta	AKT1	207	hsa-let-7a*	hsa-let-7a-1	9	18199536
GCRPATHWAY	Biocarta	AKT1	207	hsa-let-7a*	hsa-let-7a-1	9	19528081
GCRPATHWAY	Biocarta	NFKB1	4790	hsa-let-7a*	hsa-let-7a-1	9	19878981
GCRPATHWAY	Biocarta	NFKB1	4790	hsa-let-7a*	hsa-let-7a-3	22	17260024
GCRPATHWAY	Biocarta	AKT1	207	hsa-let-7a	hsa-let-7a-3	22	19528081
GCRPATHWAY	Biocarta	NFKB1	4790	hsa-let-7a	hsa-let-7a-3	22	19878981
GCRPATHWAY	Biocarta	PIK3CA	5290	hsa-let-7a	hsa-let-7a-1	9	16737555
GCRPATHWAY	Biocarta	PIK3CA	5290	hsa-let-7a	hsa-let-7a-2	11	16737555
GCRPATHWAY	Biocarta	AKT1	207	hsa-let-7a	hsa-let-7a-1	9	20097187
GCRPATHWAY	Biocarta	AKT1	207	hsa-let-7a	hsa-let-7a-1	9	21248297
GCRPATHWAY	Biocarta	PIK3CA	5290	hsa-let-7a	hsa-let-7a-3	22	16737555
GCRPATHWAY	Biocarta	PIK3CA	5290	hsa-let-7a	hsa-let-7a-1	9	20728239
GCRPATHWAY	Biocarta	NFKB1	4790	hsa-let-7a	hsa-let-7a-1	9	17260024
GCRPATHWAY	Biocarta	AKT1	207	hsa-let-7a	hsa-let-7a-2	11	20097187
GCRPATHWAY	Biocarta	AKT1	207	hsa-let-7a	hsa-let-7a-2	11	21248297
GCRPATHWAY	Biocarta	AKT1	207	hsa-let-7a	hsa-let-7a-1	9	18199536
GCRPATHWAY	Biocarta	PIK3CA	5290	hsa-let-7a	hsa-let-7a-2	11	20728239
GCRPATHWAY	Biocarta	NFKB1	4790	hsa-let-7a	hsa-let-7a-2	11	17260024
GCRPATHWAY	Biocarta	AKT1	207	hsa-let-7a	hsa-let-7a-3	22	20097187
GCRPATHWAY	Biocarta	AKT1	207	hsa-let-7a	hsa-let-7a-3	22	21248297
GCRPATHWAY	Biocarta	AKT1	207	hsa-let-7a	hsa-let-7a-1	9	19528081
GCRPATHWAY	Biocarta	NFKB1	4790	hsa-let-7a	hsa-let-7a-1	9	19878981
GCRPATHWAY	Biocarta	PIK3CA	5290	hsa-let-7a	hsa-let-7a-3	22	20728239
GCRPATHWAY	Biocarta	NFKB1	4790	hsa-let-7a	hsa-let-7a-3	22	17260024
GCRPATHWAY	Biocarta	AKT1	207	hsa-let-7a	hsa-let-7a-2	11	18199536
GCRPATHWAY	Biocarta	AKT1	207	hsa-let-7a	hsa-let-7a-2	11	19528081
GCRPATHWAY	Biocarta	NFKB1	4790	hsa-let-7a	hsa-let-7a-2	11	19878981
GCRPATHWAY	Biocarta	AKT1	207	hsa-let-7a	hsa-let-7a-3	22	18199536
