# Supplementary material for: Ectopic MicroRNA-150-5p Transcription Sensitizes Glucocorticoid Therapy Response in MM1S Multiple Myeloma Cells but Fails to Overcome Hormone Therapy Resistance in MM1R Cells
Source: PLoS One. 2014 Dec 4;9(12):e113842. doi: 10.1371/journal.pone.0113842 (PMC4256227; doi:10.1371/journal.pone.0113842)
Supplement: Table S4 — Detailed list of genes involved in cell cycle-proliferation, DNA repair and cell death pathways which are similarly regulated in Dex treated and mir-150-5p mimetic transfected MM1S cells, but which remain unaffected in MM1R cells (values represent (fold change versus control cells)). (XLSX) [file pone.0113842.s004.xlsx]

## Sheet: cell cycle
Sheet1.Gene Symbol	MMIS MOCK	MMIS MOCK	MMIS MOCK	MMIS MIMIC	MMIS MIMIC	MMIS MIMIC	MMIR MOCK	MMIR MOCK	MMIR MOCK	MMIR MIMIC	MMIR MIMIC	MMIR MIMIC	s untreated1	s untreated2	s untreated3	S DEX1, 1µM	S DEX1, 1µM	S DEX1, 1µM	R untreated1	R untreated2	R untreated3	R DEX1, 1µM	R DEX1, 1µM	R DEX1, 1µM
CCL3	0.88	0.89	0.89	0.08	0.08	0.08	0.9	0.9	0.9	0.91	0.86	0.89	1	0.953	0.556	0.413	0.556	0.291	1.468	1.37	1.507	1.507	1.332	1.425
SREBF1	0.84	0.97	0.97	0.16	0.15	0.15	0.77	0.81	0.56	0.78	0.65	0.68	1	1.021	1.16	0.242	0.339	0.353	0.906	0.783	1.175	1.066	0.774	1.055
CKS1B	0.76	0.85	0.85	0.33	0.34	0.34	0.79	0.82	0.94	0.74	0.84	1.06	1	1.05	1.063	0.348	0.357	0.529	1.142	1.147	0.897	1.119	1	0.883
DTL	0.99	0.85	0.85	0.38	0.42	0.42	0.55	0.51	0.66	0.48	0.71	0.58	1	0.895	1.032	0.372	0.447	0.439	0.726	0.689	0.793	0.874	0.772	0.825
CD38	1.08	0.88	0.88	0.38	0.38	0.38	0.85	0.96	0.81	0.82	0.76	0.76	1	1.135	0.766	0.489	0.535	0.565	0.692	0.679	1.289	0.764	0.681	1.323
SLFN11	0.93	0.73	0.73	0.39	0.39	0.39	0.52	0.57	0.59	0.55	0.59	0.49	1	0.985	1.132	0.429	0.479	0.479	1.028	1.016	1.018	1.094	1.032	1.09
NCAPG2	0.73	1.01	1.01	0.39	0.44	0.44	1	0.81	0.89	0.89	0.93	0.88	1	1.132	1.269	0.402	0.473	0.517	1.163	1.288	1.082	1.067	1.241	1.126
GFI1	0.86	0.94	0.94	0.4	0.38	0.38	0.6	0.67	0.74	0.63	0.74	0.72	1	1.017	1.09	0.597	0.635	0.709	1.336	1.208	1.105	1.511	1.184	1.123
SKA1	0.65	1.13	1.13	0.41	0.4	0.4	0.99	0.88	1.12	1.01	1.14	1.23	1	0.954	1.253	0.388	0.468	0.551	1.006	1.147	0.972	0.979	0.983	1.213
CDKN3	0.76	1.03	1.03	0.45	0.46	0.46	0.92	0.96	1.17	0.85	1.06	1.23	1	1.049	0.879	0.315	0.343	0.41	0.937	0.88	0.895	0.854	0.866	0.884
BTG3	0.94	0.85	0.85	0.46	0.49	0.49	0.72	0.73	0.83	0.7	0.75	0.79	1	0.978	0.811	0.463	0.484	0.452	0.992	1.01	0.979	0.799	0.92	1.058
BRSK1	1.06	1.11	1.11	0.46	0.42	0.42	1.11	1.24	0.99	1.18	1.02	1.16	1	1.046	0.707	0.446	0.511	0.388	1.082	0.869	1.092	0.991	0.953	1.14
FRMD6	1.11	1.28	1.28	0.47	0.58	0.58	0.54	0.51	0.59	0.51	0.68	0.49	1	0.966	0.909	0.587	0.621	0.498	0.645	0.716	0.58	0.664	0.665	0.658
KIF2C	0.81	1.07	1.07	0.48	0.44	0.44	0.97	0.92	0.96	1.03	1.07	0.95	1	0.977	1.137	0.405	0.439	0.452	0.999	0.86	0.94	1.234	0.874	0.929
HJURP	1.01	1.14	1.14	0.48	0.5	0.5	0.78	0.65	0.74	0.82	0.77	0.8	1	0.932	0.877	0.281	0.353	0.324	0.553	0.592	0.599	0.561	0.582	0.619
SKP2	0.93	0.86	0.86	0.49	0.43	0.43	0.63	0.62	0.68	0.64	0.63	0.7	1	1.045	1.064	0.516	0.519	0.594	1.171	1.039	1.143	1.116	1.088	1.101
E2F7	1.09	1.31	1.31	0.5	0.63	0.63	0.77	0.75	0.92	0.77	0.92	0.75	1	1.036	1.147	0.43	0.503	0.541	1.112	1.114	0.879	1.23	1.062	0.779
SULF1	1.05	1.34	1.34	0.51	0.58	0.58	1.21	1.08	1.09	1.15	1.12	0.83	1	0.832	0.82	0.605	0.621	0.514	1.154	1.228	1.254	1.296	1.127	1.177
NUSAP1	1.2	1.12	1.12	0.52	0.6	0.6	0.84	0.79	1.07	0.85	1.01	0.87	1	1	0.991	0.308	0.332	0.445	1.006	0.909	0.899	0.952	0.911	0.884
CDCA5	0.95	1.19	1.19	0.53	0.51	0.51	1.18	1.14	1.22	1.2	1.36	1.17	1	0.946	1.08	0.277	0.328	0.41	0.756	0.849	0.905	0.702	0.884	0.921
CKAP2	0.88	0.91	0.91	0.57	0.62	0.62	0.58	0.49	0.69	0.52	0.75	0.6	1	1.042	1.118	0.511	0.548	0.538	0.99	1.035	0.823	1.05	0.908	0.909
MELK	0.99	0.92	0.92	0.57	0.56	0.56	0.87	0.8	0.89	0.86	0.95	0.71	1	0.949	1.133	0.31	0.349	0.434	0.94	0.828	0.854	1.156	0.874	0.938
PLK4	1.11	1.14	1.14	0.57	0.6	0.6	0.98	0.77	1.02	0.97	1.07	0.84	1	0.826	0.995	0.287	0.354	0.364	0.92	0.898	0.917	0.812	0.761	0.871
KIF11	0.78	1.14	1.14	0.57	0.56	0.56	0.85	0.71	1.01	0.82	0.91	0.77	1	1.006	1.314	0.359	0.419	0.453	1.058	0.889	0.99	0.997	0.889	0.936
CENPA	0.95	1.53	1.53	0.57	0.63	0.63	1.25	1.26	1.61	1.23	1.59	1.5	1	1.001	0.897	0.265	0.315	0.33	1.032	0.923	0.939	0.883	0.985	0.931
STIL	0.94	1.13	1.13	0.57	0.6	0.6	1.04	1.11	1.04	1.11	0.96	0.87	1	0.931	1.045	0.378	0.397	0.466	0.932	0.972	0.884	0.927	0.745	1.018
CDC7	1.15	1.19	1.19	0.58	0.63	0.63	1.18	1.27	1.27	1.15	1.15	0.96	1	1.023	0.984	0.438	0.529	0.584	0.992	0.786	1.071	0.898	0.809	1.043
CDC25C	0.82	1.15	1.15	0.59	0.59	0.59	0.75	0.88	0.89	0.88	1.02	1.04	1	0.895	0.923	0.457	0.539	0.519	0.982	0.874	1.011	1.057	0.822	1.041
BARD1	1.15	1.14	1.14	0.59	0.63	0.63	0.83	0.77	0.86	0.84	1.08	0.71	1	0.926	1.107	0.409	0.412	0.432	0.882	0.854	1.149	1.972	0.928	1.129
BUB1	1.2	1.52	1.52	0.59	0.65	0.65	1.02	0.9	1.3	0.99	1.21	0.98	1	1.04	0.986	0.261	0.335	0.335	0.719	0.748	0.904	0.707	0.674	0.859
STMN1	1.08	1.36	1.36	0.62	0.64	0.64	1.11	0.91	1.36	1.01	1.3	1.41	1	1.023	1.143	0.293	0.372	0.48	0.876	0.909	0.874	1.114	0.954	0.885
ECT2	1.21	1.39	1.39	0.62	0.69	0.69	0.96	0.91	1.35	1.02	1.24	1.18	1	1.032	1.077	0.471	0.55	0.51	0.872	0.797	1.012	0.862	0.795	0.836
CCNB2	0.98	1.19	1.19	0.62	0.62	0.62	1.04	1	1.43	1.2	1.22	1.25	1	0.98	1.121	0.286	0.33	0.353	0.992	0.907	0.916	1.059	0.973	0.991
NUF2	1.03	1.59	1.59	0.66	0.59	0.59	0.98	1.11	1.1	0.97	1.05	1.04	1	0.886	0.85	0.4	0.436	0.452	0.784	0.631	0.76	0.674	0.644	0.796
SMC2	1.03	1.12	1.12	0.66	0.69	0.69	0.7	0.66	0.95	0.79	0.95	0.72	1	0.961	1.004	0.516	0.522	0.56	1.048	0.907	0.971	0.916	0.88	1.023
NLRP7	0.99	1.28	1.28	0.67	0.63	0.63	0.71	0.72	1.27	0.76	1.29	1.26	1	0.964	0.947	0.558	0.556	0.597	0.496	0.498	0.557	0.526	0.51	0.613
NCAPG	1.15	1.52	1.52	0.69	0.72	0.72	1	0.9	1.16	0.95	1.22	0.9	1	1.007	1.114	0.32	0.405	0.35	0.901	0.874	1.02	1.131	0.835	1.012
MYB	1.28	1.3	1.3	0.7	0.76	0.76	1.11	0.94	1.31	0.81	1.03	0.8	1	0.967	1.164	0.267	0.355	0.461	0.834	0.883	0.774	1.064	0.845	0.731
CCNA2	0.94	1.27	1.27	0.7	0.64	0.64	0.88	0.9	1.26	0.91	1.16	1.02	1	0.96	1.131	0.287	0.335	0.382	0.898	0.867	0.744	0.674	0.96	0.868
TTK	1.27	1.24	1.24	0.7	0.75	0.75	0.89	0.75	1.03	0.97	1.01	0.74	1	1.081	1.05	0.377	0.387	0.397	0.8	0.767	0.892	0.931	0.73	0.996
NDC80	1.09	1.55	1.55	0.71	0.72	0.72	0.76	0.71	1.09	0.84	0.97	0.9	1	1.011	0.972	0.446	0.565	0.54	0.694	0.671	0.865	0.81	0.649	0.844
CEP55	1.13	1.41	1.41	0.71	0.73	0.73	0.99	0.88	1.34	1	1.19	1.01	1	0.935	0.901	0.309	0.386	0.367	0.926	0.908	0.935	0.905	0.949	0.993
CDK1	1.34	1.47	1.47	0.73	0.74	0.74	0.97	0.95	1.38	0.99	1.1	1.11	1	0.919	1.03	0.347	0.494	0.412	0.742	0.794	0.786	0.66	0.726	0.838
CCNB1	1.05	1.32	1.32	0.77	0.78	0.78	1.17	1.11	1.51	1.3	1.32	1.13	1	0.923	0.887	0.377	0.43	0.398	0.708	0.606	0.736	0.702	0.604	0.72
AURKA	0.96	1.71	1.71	0.79	0.78	0.78	1.37	1.19	1.85	1.35	1.68	1.61	1	1.058	1.028	0.273	0.365	0.419	0.943	0.889	1.015	1.178	1.002	0.968
KIF14	1.29	1.5	1.5	0.81	0.84	0.84	1.37	1.26	1.33	1.32	1.38	0.78	1	1.064	1.108	0.386	0.387	0.384	1.026	0.934	1.007	0.817	0.894	1.094
NEK2	1.1	1.3	1.3	0.84	0.87	0.87	1.07	0.89	1.35	1.01	1.15	1.11	1	0.987	1.03	0.488	0.58	0.573	1.094	0.98	0.949	0.916	0.947	0.92
KIF23	0.87	1.08	1.08	0.84	0.82	0.82	0.93	0.78	0.92	0.72	0.84	0.78	1	0.965	0.96	0.842	0.721	0.744	0.793	0.874	0.868	0.868	0.882	0.883
DLGAP5	1.21	1.61	1.61	0.85	0.89	0.89	1.02	0.96	1.49	1.12	1.44	1.13	1	0.997	0.948	0.267	0.344	0.362	0.852	0.768	0.823	0.777	0.763	0.983
CENPE	1.24	1.46	1.46	0.87	0.88	0.88	1.07	0.93	1.18	0.98	1.42	0.92	1	0.895	0.997	0.471	0.481	0.48	0.839	0.948	0.962	0.98	0.825	0.872
BUB1B	1.32	1.61	1.61	0.92	1.04	1.04	1.67	1.57	1.91	1.87	1.53	1.38	1	1.154	1.054	0.636	0.662	0.721	0.845	0.85	0.991	1.032	0.735	0.988
ATF3	0.99	1.1	1.1	0.93	0.95	0.95	0.89	0.85	0.99	0.97	0.96	0.93	1	1.001	1.221	1.13	1.092	1.049	1.017	1.032	1.05	1.024	1.045	0.976
SKA2	0.99	0.96	0.96	1.02	0.97	0.97	0.98	0.9	1.11	1.11	1.08	1.09	1	1.007	1.013	0.903	1.049	0.909	1.018	0.989	0.897	0.976	0.965	0.955
SRPK2	1.5	2.04	2.04	1.04	1.07	1.07	1.04	0.97	1.05	0.85	1.19	0.67	1	1.265	0.87	0.854	0.813	0.456	0.864	0.844	0.563	0.842	1.065	0.813
PCNA	1.02	0.93	0.93	1.04	0.95	0.95	0.94	0.9	0.97	0.89	0.97	1.01	1	1.16	1.151	1.085	1.101	1.042	1.177	1.162	1.077	0.998	1.095	1.043
ZBTB16	1.09	1.01	1.01	1.15	1.13	1.13	1.11	1	1.03	1.08	0.9	1.09	1	1	0.923	1.045	1.035	1.167	0.949	0.833	0.879	0.944	0.962	0.963
RAD21	1.19	1.09	1.09	1.17	1.55	1.55	0.48	0.38	0.52	0.43	0.59	0.35	1	1.036	1.031	0.671	0.651	0.535	0.513	0.562	0.488	0.844	0.624	0.604
CUX1	0.97	0.94	0.94	1.24	1.12	1.12	0.92	0.92	0.93	0.97	0.96	0.87	1	1.034	1.083	1.194	1.282	1.135	1.018	0.968	1.114	1.023	0.974	1.075
PRKCB	1.2	1.07	1.07	1.44	1.34	1.34	0.99	1	1.12	0.95	1.03	1.03	1	0.969	1.064	1.503	1.481	1.216	1.116	1.075	1.07	1.096	1.117	1.021
IL7R	0.92	1.01	1.01	1.73	1.73	1.73	0.93	0.88	0.98	0.99	0.98	0.94	1	0.92	1.061	1.242	1.251	1.158	0.906	1.082	1.067	1.026	1.052	1.053
STK38	0.99	0.96	0.96	1.79	1.91	1.91	0.81	0.77	0.94	0.75	0.93	0.82	1	0.933	1.069	1.814	1.887	2.118	0.808	1.157	0.932	0.909	1.081	1.025
TGFBR2	0.95	1.14	1.14	1.97	1.84	1.84	0.62	0.58	0.58	0.59	0.61	0.61	1	0.96	0.846	4.054	3.971	3.194	1.328	1.324	1.173	1.216	1.225	1.005
IGFBP3	0.81	0.71	0.71	1.99	2.31	2.31	2.7	2.32	1.7	2.72	1.6	1.6	1	1.059	0.653	1.699	1.853	1.329	0.604	0.754	1.184	0.7	0.684	1.385
CASP6	1.07	1.27	1.27	2.21	2.13	2.13	0.99	0.98	1.04	0.87	0.98	0.85	1	1.063	1.143	1.657	1.311	1.379	0.877	0.984	0.926	0.864	1.07	0.949
MXD4	1.35	1.38	1.38	2.33	2.45	2.45	1.03	1.02	1.17	1.05	1.22	1.32	1	0.84	0.865	2.116	1.857	1.896	0.803	0.793	0.801	0.93	0.813	0.761
MAP3K5	0.92	1.14	1.14	2.53	2.81	2.81	0.62	0.48	0.61	0.56	0.68	0.45	1	1.172	1.022	2.472	2.228	1.566	1.196	1.155	0.931	1.22	1.144	0.855
MSN	0.96	1.11	1.11	2.58	2.44	2.44	1.29	1.33	1.4	1.39	1.3	1.45	1	1.143	1.132	2.346	2.463	2.083	1.359	1.286	1.157	1.253	1.115	1.024
SIK1	1.18	1	1	2.66	2.45	2.45	1.49	1.57	1.44	1.8	1.31	1.38	1	0.882	0.842	2.361	2.325	1.624	1.045	0.999	1.04	0.851	0.905	0.995
TXNIP	0.96	0.73	0.73	2.69	3.03	3.03	1.16	1.02	1.25	0.95	1.2	1.29	1	1.033	0.665	2.043	1.978	1.719	1.024	0.815	0.859	1.345	0.782	0.781
CCND3	1.21	0.91	0.91	2.73	2.63	2.63	1.32	1.38	1.44	1.48	1.38	1.36	1	0.974	1.115	2.569	2.346	2.614	1.08	1.077	0.981	1.533	1.108	1.047
PTK2B	0.82	0.98	0.98	2.93	2.47	2.47	0.77	0.76	0.7	0.78	0.69	0.79	1	1.041	0.923	1.9	2.458	2.079	1.174	0.974	1.021	0.903	1.024	1.087
BCL6	0.97	1.1	1.1	4.04	4.23	4.23	1	1.02	1.13	1.03	0.97	1.08	1	0.976	1.103	6.28	4.924	4.684	0.913	0.926	1.027	0.999	0.908	0.945
RASSF2	1.41	1.55	1.55	4.41	4.43	4.43	2.68	2.75	3.39	2.63	3.03	2.47	1	1.058	1.05	1.593	1.491	1.767	1.025	0.857	1.142	1.012	0.869	1.074

## Sheet: cellular assembly
Gene Symbol	MMIS MOCK	MMIS MOCK	MMIS MOCK	MMIS MIMIC	MMIS MIMIC	MMIS MIMIC	MMIR MOCK	MMIR MOCK	MMIR MOCK	MMIR MIMIC	MMIR MIMIC	MMIR MIMIC	s untreated1	s untreated2	s untreated3	S DEX1, 1µM	S DEX1, 1µM	S DEX1, 1µM	R untreated1	R untreated2	R untreated3	R DEX1, 1µM	R DEX1, 1µM	R DEX1, 1µM
PHGDH	0.729485	0.944879	0.764964	0.0685291	0.0755756	0.0755756	0.383708	0.371173	0.482211	0.349446	0.563713	0.628233	1	0.881324	1.19315	0.228422	0.286519	0.397349	1.98287	1.45069	1.50128	2.22186	1.41381	1.64249
CCL3	0.879747	0.891345	0.907171	0.0823653	0.0830836	0.0830836	0.902255	0.902255	0.902255	0.914642	0.864927	0.891345	1	0.95331	0.556185	0.413462	0.556175	0.291184	1.46801	1.37032	1.50735	1.50735	1.33196	1.42515
ABCA1	1.04604	0.828029	0.809291	0.29266	0.287711	0.287711	0.40566	0.438538	0.456606	0.407406	0.569861	0.580284	1	1.00343	1.00715	0.697357	0.673297	0.622252	0.982229	0.906866	0.939503	0.917281	0.792497	0.876852
MID1IP1	0.724486	0.944469	1.00635	0.308977	0.279093	0.279093	0.589832	0.673273	0.772406	0.657133	0.803151	0.958664	1	1.11765	1.17373	0.555719	0.646041	0.684023	1.37973	1.34758	1.99636	1.20206	1.25622	1.61371
NCAPG2	0.726078	1.00571	1.18693	0.387464	0.441809	0.441809	1.00052	0.806462	0.887916	0.891598	0.930235	0.884501	1	1.13243	1.26917	0.402339	0.473208	0.516967	1.16281	1.288	1.08224	1.06706	1.24111	1.12553
CAV2	1.30462	1.11356	1.12321	0.396919	0.420466	0.420466	1.03353	1.02203	1.01324	0.81744	1.02556	0.856176	1	1.00308	1.02406	0.411293	0.40077	0.371417	1.13207	1.26861	1.03565	0.822997	1.35693	1.05557
SKA1	0.646598	1.12542	1.21253	0.412057	0.395659	0.395659	0.988893	0.882379	1.11577	1.01196	1.13942	1.2253	1	0.953517	1.25306	0.388063	0.468369	0.551011	1.0061	1.14727	0.971903	0.978989	0.982644	1.21287
BRSK1	1.05874	1.11253	1.15852	0.462162	0.415596	0.415596	1.10885	1.24305	0.994854	1.17629	1.02111	1.16257	1	1.04636	0.706521	0.44574	0.510518	0.388343	1.0818	0.868675	1.09224	0.990855	0.953198	1.13953
BTG3	0.940583	0.8539	1.09453	0.463348	0.487946	0.487946	0.715231	0.725746	0.831912	0.697078	0.751274	0.793781	1	0.978323	0.811009	0.462532	0.48352	0.452122	0.991519	1.00978	0.979073	0.798996	0.919545	1.05842
HJURP	1.00812	1.13636	1.27324	0.480062	0.497927	0.497927	0.775344	0.646293	0.743786	0.818784	0.765343	0.802108	1	0.931595	0.87719	0.280959	0.353035	0.323674	0.552592	0.591624	0.59852	0.561119	0.58175	0.619443
KIF2C	0.809456	1.07026	0.81495	0.480101	0.438108	0.438108	0.97267	0.915851	0.962939	1.0257	1.06651	0.947043	1	0.976949	1.13655	0.404833	0.438666	0.452409	0.998573	0.860428	0.940322	1.2339	0.874125	0.928643
SULF1	1.04837	1.33771	1.29164	0.508632	0.579364	0.579364	1.20666	1.07871	1.09404	1.14799	1.11694	0.832082	1	0.831522	0.820347	0.605249	0.621254	0.514068	1.15396	1.22766	1.25366	1.29563	1.12749	1.1766
NUSAP1	1.19857	1.11801	0.964356	0.518376	0.603188	0.603188	0.839585	0.785306	1.06881	0.847275	1.00635	0.869344	1	1	0.990571	0.308456	0.331902	0.444768	1.00582	0.908774	0.899139	0.951742	0.910822	0.884001
LDLR	0.985906	1.29068	1.12174	0.52554	0.5244	0.5244	1.37853	1.26293	0.930373	1.30842	0.927932	0.939373	1	1.00242	1.01372	0.297035	0.35092	0.379462	1.05745	1.29993	1.01537	1.29736	1.29181	1.05638
CKAP2	0.882609	0.912132	1.07582	0.571289	0.617091	0.617091	0.584199	0.48642	0.69026	0.519876	0.746195	0.596328	1	1.04178	1.11814	0.510566	0.547998	0.538324	0.989949	1.03538	0.822975	1.04989	0.907658	0.909091
KIF11	0.775236	1.14119	1.37551	0.571762	0.561965	0.561965	0.850233	0.70523	1.00701	0.820842	0.906262	0.770381	1	1.00551	1.31387	0.358921	0.418557	0.453143	1.0582	0.889496	0.989522	0.996597	0.889015	0.935956
CENPA	0.945254	1.53425	1.43171	0.572234	0.631855	0.631855	1.2479	1.25762	1.60536	1.22877	1.59295	1.50197	1	1.00103	0.89685	0.265025	0.314678	0.32967	1.03154	0.92299	0.939152	0.882545	0.985328	0.930881
PLK4	1.11298	1.13548	1.29332	0.572655	0.602219	0.602219	0.983542	0.769507	1.02225	0.970436	1.06564	0.844805	1	0.826061	0.995468	0.287005	0.35419	0.363791	0.920199	0.898465	0.916581	0.812397	0.760759	0.871035
BUB1	1.2007	1.52036	1.58034	0.585869	0.648227	0.648227	1.0154	0.898949	1.30362	0.989061	1.21035	0.975272	1	1.03963	0.986462	0.261437	0.335256	0.335175	0.718672	0.748251	0.903951	0.707246	0.674012	0.858912
ECT2	1.21272	1.39405	1.44886	0.618599	0.693976	0.693976	0.963805	0.910667	1.34795	1.02079	1.24207	1.17583	1	1.03232	1.07681	0.47104	0.549763	0.509708	0.872209	0.797101	1.01188	0.862009	0.795333	0.836389
STMN1	1.07858	1.35656	1.32287	0.623239	0.640028	0.640028	1.11431	0.90568	1.36357	1.00829	1.29882	1.41312	1	1.02294	1.14258	0.292558	0.371821	0.479917	0.876407	0.908859	0.87402	1.11366	0.954045	0.885206
CCNB2	0.977733	1.19259	1.2005	0.624595	0.618453	0.618453	1.04072	1.00269	1.43369	1.20116	1.21824	1.25219	1	0.980011	1.12103	0.286013	0.329606	0.352851	0.992273	0.907425	0.916039	1.05857	0.972603	0.991041
SMC2	1.03229	1.12137	1.30148	0.65758	0.686892	0.686892	0.704692	0.65917	0.945435	0.786995	0.954301	0.717736	1	0.960554	1.00442	0.515748	0.522372	0.559562	1.04805	0.906563	0.971134	0.916064	0.879661	1.02255
NUF2	1.02781	1.58722	1.69298	0.660922	0.585694	0.585694	0.983	1.10664	1.10236	0.968309	1.05043	1.04057	1	0.886057	0.849835	0.40028	0.435671	0.451644	0.783865	0.631496	0.759823	0.67359	0.644449	0.795563
NCAPG	1.14954	1.51851	1.8752	0.690664	0.721465	0.721465	1.00244	0.896527	1.16221	0.945297	1.21523	0.89565	1	1.00714	1.114	0.319791	0.404908	0.350085	0.900634	0.874319	1.01953	1.1311	0.835234	1.01154
MYB	1.27824	1.29977	1.31851	0.695005	0.758777	0.758777	1.10956	0.940466	1.31453	0.809627	1.02928	0.803869	1	0.966587	1.16433	0.267033	0.354942	0.461424	0.833958	0.88304	0.773659	1.06354	0.84458	0.730633
CCNA2	0.9413	1.27328	1.48798	0.696793	0.643725	0.643725	0.878078	0.899051	1.26119	0.913408	1.16361	1.01767	1	0.959676	1.13073	0.287043	0.334699	0.382059	0.898073	0.867361	0.74447	0.674443	0.959676	0.868307
TTK	1.26943	1.23526	1.45647	0.697868	0.749197	0.749197	0.889425	0.750388	1.03396	0.968995	1.00761	0.741265	1	1.08125	1.05019	0.377305	0.387022	0.396577	0.800403	0.766989	0.891597	0.930625	0.729798	0.996177
NDC80	1.08993	1.55197	1.67803	0.711102	0.717976	0.717976	0.761659	0.714861	1.0932	0.83819	0.970842	0.895672	1	1.01139	0.972394	0.446263	0.564936	0.540078	0.694059	0.671259	0.865009	0.80983	0.648769	0.844304
CDK1	1.33572	1.46743	1.3665	0.729799	0.736651	0.736651	0.970467	0.951002	1.37706	0.988111	1.09672	1.10897	1	0.918747	1.03047	0.346726	0.494485	0.411899	0.742044	0.79395	0.785884	0.660155	0.726235	0.837864
HMGB2	1.03503	1.36907	1.47811	0.764525	0.697218	0.697218	0.820514	0.82722	1.12338	0.769391	1.07092	0.939565	1	1.09732	1.09969	0.601962	0.547023	0.51145	0.924481	0.832799	0.801132	0.606276	0.904421	0.855346
CCNB1	1.05329	1.31535	1.35742	0.769791	0.78493	0.78493	1.17062	1.11263	1.50907	1.30482	1.3151	1.12929	1	0.923196	0.887181	0.377006	0.429946	0.397765	0.708251	0.605969	0.73633	0.702035	0.604397	0.719991
AURKA	0.959829	1.71487	1.88988	0.789947	0.775978	0.775978	1.37052	1.19358	1.85226	1.34748	1.68292	1.60905	1	1.05797	1.02768	0.273197	0.364893	0.418648	0.943436	0.888794	1.01499	1.17809	1.00159	0.968032
KIF14	1.28879	1.49671	1.79353	0.807976	0.837641	0.837641	1.3689	1.25514	1.33457	1.31979	1.37563	0.775312	1	1.06362	1.10776	0.385952	0.386526	0.383927	1.02566	0.933647	1.00653	0.817287	0.893811	1.09357
KIF23	0.871293	1.07623	0.998788	0.841878	0.821765	0.821765	0.925182	0.779618	0.91552	0.723499	0.843742	0.777645	1	0.965455	0.960081	0.841942	0.720951	0.744264	0.792588	0.874402	0.867745	0.867605	0.881716	0.883278
NEK2	1.10184	1.29851	1.26573	0.842382	0.865788	0.865788	1.06694	0.894176	1.35402	1.00578	1.15377	1.10937	1	0.987371	1.02967	0.487568	0.580339	0.572997	1.09403	0.980101	0.948914	0.91571	0.947322	0.920036
DLGAP5	1.20829	1.61318	1.73044	0.85001	0.890688	0.890688	1.02243	0.963253	1.4863	1.12461	1.43537	1.13024	1	0.996554	0.947735	0.267132	0.343503	0.361907	0.852299	0.76794	0.823157	0.776871	0.7632	0.98342
CENPE	1.23782	1.45635	1.51471	0.871364	0.883869	0.883869	1.06615	0.925333	1.17701	0.98372	1.41914	0.921808	1	0.895145	0.997019	0.471451	0.481033	0.479746	0.839427	0.947513	0.961918	0.979732	0.824776	0.871607
BUB1B	1.32218	1.60872	1.75796	0.915718	1.03776	1.03776	1.67493	1.56672	1.9111	1.8668	1.52925	1.38207	1	1.15408	1.05365	0.635656	0.662319	0.721157	0.845278	0.849721	0.990849	1.03222	0.734935	0.988288
ATF3	0.991494	1.0957	0.838372	0.931734	0.945477	0.945477	0.886381	0.850114	0.985722	0.97368	0.95736	0.928986	1	1.00104	1.22074	1.13021	1.09162	1.0491	1.01678	1.03181	1.04976	1.02448	1.04538	0.975976
FGF13	1.01738	1.12653	1.0281	0.970309	1.01522	1.01522	1.03787	1.10034	1.23022	1.05348	1.07517	1.07174	1	0.996968	0.891495	1.06242	0.953278	0.990354	0.939593	0.967489	1.00115	0.870808	1.01089	0.990661
RND3	0.78156	0.558601	0.56867	0.99428	1.26707	1.26707	0.663966	0.607571	0.664449	0.753278	0.776309	0.619764	1	0.993666	0.754674	1.98413	1.89582	1.20182	0.764687	0.795452	0.979479	0.712755	0.721429	1.07901
SKA2	0.986794	0.961989	0.954212	1.02357	0.969519	0.969519	0.977282	0.903295	1.1083	1.10639	1.08037	1.09409	1	1.007	1.01341	0.902632	1.04939	0.909095	1.01768	0.989099	0.897464	0.976407	0.964912	0.955049
PARVB	1.05305	1.04795	1.00401	1.04791	1.04791	1.04791	1.0835	1.08623	0.944993	1.17404	1.13661	0.936776	1	0.945162	0.996047	0.948412	0.956208	0.92796	0.912825	0.957153	0.947198	0.932684	0.928261	1.00721
RAD21	1.18656	1.09341	1.20824	1.16621	1.55458	1.55458	0.479705	0.375125	0.518439	0.429879	0.586444	0.34794	1	1.03608	1.03095	0.670738	0.651276	0.535463	0.512525	0.562209	0.487695	0.844102	0.623808	0.603651
CNN2	1.0161	1.02031	1.2492	1.51373	1.49986	1.49986	0.833069	0.835084	0.862364	0.895876	0.929345	0.850564	1	1.03841	1.19969	1.401	1.32786	1.76945	1.01283	1.15775	0.748674	0.968685	1.23677	1.03565
ARHGAP4	0.93373	0.680715	0.565666	1.60736	1.52627	1.52627	1.46392	1.43423	1.31112	1.56346	1.24985	1.58926	1	1.00957	1.02032	1.50394	1.60768	1.61824	1.22405	1.04888	1.36686	1.35232	0.967298	1.22056
STK38	0.987424	0.957731	1.2218	1.79032	1.91298	1.91298	0.806448	0.770932	0.937924	0.749314	0.933822	0.820642	1	0.933489	1.06857	1.81356	1.88676	2.11813	0.808474	1.15668	0.931696	0.909258	1.08075	1.02464
NCK2	1.13391	1.31341	1.18517	2.13111	2.42263	2.42263	1.11127	1.10523	1.54482	1.16299	1.56189	1.5466	1	0.955198	0.944083	1.81231	1.72116	1.51694	0.777763	0.600175	0.847412	0.662178	0.703776	0.821004
MYO5A	1.27822	1.32637	1.25397	2.43504	2.59177	2.59177	1.3345	1.12475	1.44834	1.33792	1.37052	1.09786	1	0.86802	1.00793	1.80885	1.67586	1.28152	0.75966	0.694518	0.974903	0.808163	0.673847	0.961655
PARD3	1.10282	1.00474	1.20287	2.51038	2.25885	2.25885	0.913715	0.990318	1.0168	1.0957	1.12742	1.17862	1	1.01267	1.04494	3.17385	2.8261	2.26887	0.993176	1.13333	1.12459	1.11274	1.0243	0.947324
MAP3K5	0.922785	1.13914	1.18582	2.53184	2.80906	2.80906	0.61926	0.480465	0.607527	0.56486	0.675021	0.449888	1	1.17228	1.02169	2.47161	2.22751	1.56632	1.19605	1.15495	0.930888	1.2204	1.14367	0.854857
MSN	0.962334	1.10985	1.35076	2.57541	2.44417	2.44417	1.29272	1.33346	1.40166	1.395	1.29952	1.45365	1	1.1429	1.1319	2.34557	2.46303	2.08346	1.35901	1.28574	1.15713	1.25251	1.11458	1.02384
SIK1	1.17502	0.995379	0.977247	2.65656	2.45263	2.45263	1.49263	1.57363	1.4422	1.80174	1.31443	1.37636	1	0.881622	0.842462	2.3613	2.32493	1.62389	1.04487	0.999223	1.04015	0.851125	0.904598	0.994653
S100A9	1.07352	1.1705	1.27168	2.69386	2.69386	2.69386	2.92643	4.49036	2.50883	3.42414	2.39294	2.73755	1	1.02229	1.08138	1.92091	1.81318	2.22432	2.39093	2.5165	3.12226	1.90474	2.65575	3.00149
PTK2B	0.821436	0.976574	1.43206	2.93136	2.47378	2.47378	0.771275	0.7555	0.702738	0.776159	0.689747	0.787824	1	1.04133	0.923047	1.90011	2.45785	2.07895	1.17428	0.974146	1.02077	0.903482	1.0238	1.08659
MYO7A	0.979076	1.08779	1.19539	3.19578	3.23683	3.23683	1.23337	1.25205	1.15672	1.48873	1.23482	1.29953	1	1.00017	0.93016	1.5187	1.94707	2.02432	0.774959	0.826282	0.961757	0.71756	0.716855	1.04114
BCL6	0.970576	1.09699	1.09657	4.04088	4.22732	4.22732	0.99976	1.01609	1.13345	1.02607	0.967557	1.08287	1	0.975687	1.10288	6.28041	4.92358	4.68408	0.912923	0.925732	1.02749	0.999404	0.908046	0.944917
CXCR4	1.14968	1.37687	1.26746	7.49215	6.80003	6.80003	0.973517	0.934481	0.993022	0.837236	0.853632	0.815765	1	1.09106	1.24004	4.65157	4.68668	4.8226	1.02201	0.904686	0.675846	0.681488	1.02388	0.853859

## Sheet: dna replication
Gene Symbol	MMIS MOCK	MMIS MOCK	MMIS MOCK	MMIS MIMIC	MMIS MIMIC	MMIS MIMIC	MMIR MOCK	MMIR MOCK	MMIR MOCK	MMIR MIMIC	MMIR MIMIC	MMIR MIMIC	s untreated1	s untreated2	s untreated3	S DEX1, 1µM	S DEX1, 1µM	S DEX1, 1µM	R untreated1	R untreated2	R untreated3	R DEX1, 1µM	R DEX1, 1µM	R DEX1, 1µM
PHGDH	0.729485	0.944879	0.764964	0.0685291	0.0755756	0.0755756	0.383708	0.371173	0.482211	0.349446	0.563713	0.628233	1	0.881324	1.19315	0.228422	0.286519	0.397349	1.98287	1.45069	1.50128	2.22186	1.41381	1.64249
CKS1B	0.759594	0.85362	0.823175	0.330279	0.341785	0.341785	0.790725	0.81694	0.937602	0.740571	0.83938	1.06257	1	1.04978	1.06267	0.348071	0.357433	0.528999	1.14244	1.14687	0.896878	1.1188	1	0.882861
NCAPG2	0.726078	1.00571	1.18693	0.387464	0.441809	0.441809	1.00052	0.806462	0.887916	0.891598	0.930235	0.884501	1	1.13243	1.26917	0.402339	0.473208	0.516967	1.16281	1.288	1.08224	1.06706	1.24111	1.12553
SKA1	0.646598	1.12542	1.21253	0.412057	0.395659	0.395659	0.988893	0.882379	1.11577	1.01196	1.13942	1.2253	1	0.953517	1.25306	0.388063	0.468369	0.551011	1.0061	1.14727	0.971903	0.978989	0.982644	1.21287
SKA1	0.646598	1.12542	1.21253	0.412057	0.395659	0.395659	0.988893	0.882379	1.11577	1.01196	1.13942	1.2253	1	0.953517	1.25306	0.388063	0.468369	0.551011	1.0061	1.14727	0.971903	0.978989	0.982644	1.21287
BRSK1	1.05874	1.11253	1.15852	0.462162	0.415596	0.415596	1.10885	1.24305	0.994854	1.17629	1.02111	1.16257	1	1.04636	0.706521	0.44574	0.510518	0.388343	1.0818	0.868675	1.09224	0.990855	0.953198	1.13953
HJURP	1.00812	1.13636	1.27324	0.480062	0.497927	0.497927	0.775344	0.646293	0.743786	0.818784	0.765343	0.802108	1	0.931595	0.87719	0.280959	0.353035	0.323674	0.552592	0.591624	0.59852	0.561119	0.58175	0.619443
KIF2C	0.809456	1.07026	0.81495	0.480101	0.438108	0.438108	0.97267	0.915851	0.962939	1.0257	1.06651	0.947043	1	0.976949	1.13655	0.404833	0.438666	0.452409	0.998573	0.860428	0.940322	1.2339	0.874125	0.928643
MCM6	0.982434	0.881807	0.992367	0.488886	0.497671	0.497671	0.642902	0.580428	0.792164	0.656198	0.830196	0.682197	1	0.986746	1.28056	0.421017	0.449815	0.553324	1.06378	0.981343	1.04275	1.19348	1.03502	1.13409
SULF1	1.04837	1.33771	1.29164	0.508632	0.579364	0.579364	1.20666	1.07871	1.09404	1.14799	1.11694	0.832082	1	0.831522	0.820347	0.605249	0.621254	0.514068	1.15396	1.22766	1.25366	1.29563	1.12749	1.1766
NUSAP1	1.19857	1.11801	0.964356	0.518376	0.603188	0.603188	0.839585	0.785306	1.06881	0.847275	1.00635	0.869344	1	1	0.990571	0.308456	0.331902	0.444768	1.00582	0.908774	0.899139	0.951742	0.910822	0.884001
NUSAP1	1.19857	1.11801	0.964356	0.518376	0.603188	0.603188	0.839585	0.785306	1.06881	0.847275	1.00635	0.869344	1	1	0.990571	0.308456	0.331902	0.444768	1.00582	0.908774	0.899139	0.951742	0.910822	0.884001
CDCA5	0.948658	1.19059	1.08918	0.532114	0.505717	0.505717	1.18269	1.14493	1.22103	1.19606	1.35615	1.16694	1	0.945942	1.08033	0.276775	0.328439	0.409816	0.755976	0.848855	0.905431	0.702469	0.88431	0.921158
CKAP2	0.882609	0.912132	1.07582	0.571289	0.617091	0.617091	0.584199	0.48642	0.69026	0.519876	0.746195	0.596328	1	1.04178	1.11814	0.510566	0.547998	0.538324	0.989949	1.03538	0.822975	1.04989	0.907658	0.909091
KIF11	0.775236	1.14119	1.37551	0.571762	0.561965	0.561965	0.850233	0.70523	1.00701	0.820842	0.906262	0.770381	1	1.00551	1.31387	0.358921	0.418557	0.453143	1.0582	0.889496	0.989522	0.996597	0.889015	0.935956
PLK4	1.11298	1.13548	1.29332	0.572655	0.602219	0.602219	0.983542	0.769507	1.02225	0.970436	1.06564	0.844805	1	0.826061	0.995468	0.287005	0.35419	0.363791	0.920199	0.898465	0.916581	0.812397	0.760759	0.871035
CDC7	1.15399	1.18627	1.13617	0.583826	0.628636	0.628636	1.18007	1.27225	1.27124	1.14726	1.1486	0.956397	1	1.02345	0.983591	0.438189	0.52865	0.584213	0.992107	0.786368	1.07072	0.898169	0.809338	1.04269
BUB1	1.2007	1.52036	1.58034	0.585869	0.648227	0.648227	1.0154	0.898949	1.30362	0.989061	1.21035	0.975272	1	1.03963	0.986462	0.261437	0.335256	0.335175	0.718672	0.748251	0.903951	0.707246	0.674012	0.858912
CDC25C	0.816338	1.14625	1.11661	0.587911	0.591204	0.591204	0.750021	0.88342	0.893332	0.87621	1.02162	1.03585	1	0.894947	0.923359	0.457378	0.539088	0.518805	0.981678	0.874088	1.01053	1.05687	0.821829	1.04088
ECT2	1.21272	1.39405	1.44886	0.618599	0.693976	0.693976	0.963805	0.910667	1.34795	1.02079	1.24207	1.17583	1	1.03232	1.07681	0.47104	0.549763	0.509708	0.872209	0.797101	1.01188	0.862009	0.795333	0.836389
STMN1	1.07858	1.35656	1.32287	0.623239	0.640028	0.640028	1.11431	0.90568	1.36357	1.00829	1.29882	1.41312	1	1.02294	1.14258	0.292558	0.371821	0.479917	0.876407	0.908859	0.87402	1.11366	0.954045	0.885206
STMN1	1.07858	1.35656	1.32287	0.623239	0.640028	0.640028	1.11431	0.90568	1.36357	1.00829	1.29882	1.41312	1	1.02294	1.14258	0.292558	0.371821	0.479917	0.876407	0.908859	0.87402	1.11366	0.954045	0.885206
CCNB2	0.977733	1.19259	1.2005	0.624595	0.618453	0.618453	1.04072	1.00269	1.43369	1.20116	1.21824	1.25219	1	0.980011	1.12103	0.286013	0.329606	0.352851	0.992273	0.907425	0.916039	1.05857	0.972603	0.991041
SMC2	1.03229	1.12137	1.30148	0.65758	0.686892	0.686892	0.704692	0.65917	0.945435	0.786995	0.954301	0.717736	1	0.960554	1.00442	0.515748	0.522372	0.559562	1.04805	0.906563	0.971134	0.916064	0.879661	1.02255
SMC2	1.03229	1.12137	1.30148	0.65758	0.686892	0.686892	0.704692	0.65917	0.945435	0.786995	0.954301	0.717736	1	0.960554	1.00442	0.515748	0.522372	0.559562	1.04805	0.906563	0.971134	0.916064	0.879661	1.02255
NUF2	1.02781	1.58722	1.69298	0.660922	0.585694	0.585694	0.983	1.10664	1.10236	0.968309	1.05043	1.04057	1	0.886057	0.849835	0.40028	0.435671	0.451644	0.783865	0.631496	0.759823	0.67359	0.644449	0.795563
NUF2	1.02781	1.58722	1.69298	0.660922	0.585694	0.585694	0.983	1.10664	1.10236	0.968309	1.05043	1.04057	1	0.886057	0.849835	0.40028	0.435671	0.451644	0.783865	0.631496	0.759823	0.67359	0.644449	0.795563
NCAPG	1.14954	1.51851	1.8752	0.690664	0.721465	0.721465	1.00244	0.896527	1.16221	0.945297	1.21523	0.89565	1	1.00714	1.114	0.319791	0.404908	0.350085	0.900634	0.874319	1.01953	1.1311	0.835234	1.01154
MYB	1.27824	1.29977	1.31851	0.695005	0.758777	0.758777	1.10956	0.940466	1.31453	0.809627	1.02928	0.803869	1	0.966587	1.16433	0.267033	0.354942	0.461424	0.833958	0.88304	0.773659	1.06354	0.84458	0.730633
CCNA2	0.9413	1.27328	1.48798	0.696793	0.643725	0.643725	0.878078	0.899051	1.26119	0.913408	1.16361	1.01767	1	0.959676	1.13073	0.287043	0.334699	0.382059	0.898073	0.867361	0.74447	0.674443	0.959676	0.868307
TTK	1.26943	1.23526	1.45647	0.697868	0.749197	0.749197	0.889425	0.750388	1.03396	0.968995	1.00761	0.741265	1	1.08125	1.05019	0.377305	0.387022	0.396577	0.800403	0.766989	0.891597	0.930625	0.729798	0.996177
TTK	1.26943	1.23526	1.45647	0.697868	0.749197	0.749197	0.889425	0.750388	1.03396	0.968995	1.00761	0.741265	1	1.08125	1.05019	0.377305	0.387022	0.396577	0.800403	0.766989	0.891597	0.930625	0.729798	0.996177
NDC80	1.08993	1.55197	1.67803	0.711102	0.717976	0.717976	0.761659	0.714861	1.0932	0.83819	0.970842	0.895672	1	1.01139	0.972394	0.446263	0.564936	0.540078	0.694059	0.671259	0.865009	0.80983	0.648769	0.844304
NDC80	1.08993	1.55197	1.67803	0.711102	0.717976	0.717976	0.761659	0.714861	1.0932	0.83819	0.970842	0.895672	1	1.01139	0.972394	0.446263	0.564936	0.540078	0.694059	0.671259	0.865009	0.80983	0.648769	0.844304
CDK1	1.33572	1.46743	1.3665	0.729799	0.736651	0.736651	0.970467	0.951002	1.37706	0.988111	1.09672	1.10897	1	0.918747	1.03047	0.346726	0.494485	0.411899	0.742044	0.79395	0.785884	0.660155	0.726235	0.837864
HMGB2	1.03503	1.36907	1.47811	0.764525	0.697218	0.697218	0.820514	0.82722	1.12338	0.769391	1.07092	0.939565	1	1.09732	1.09969	0.601962	0.547023	0.51145	0.924481	0.832799	0.801132	0.606276	0.904421	0.855346
CCNB1	1.05329	1.31535	1.35742	0.769791	0.78493	0.78493	1.17062	1.11263	1.50907	1.30482	1.3151	1.12929	1	0.923196	0.887181	0.377006	0.429946	0.397765	0.708251	0.605969	0.73633	0.702035	0.604397	0.719991
AURKA	0.959829	1.71487	1.88988	0.789947	0.775978	0.775978	1.37052	1.19358	1.85226	1.34748	1.68292	1.60905	1	1.05797	1.02768	0.273197	0.364893	0.418648	0.943436	0.888794	1.01499	1.17809	1.00159	0.968032
KIF14	1.28879	1.49671	1.79353	0.807976	0.837641	0.837641	1.3689	1.25514	1.33457	1.31979	1.37563	0.775312	1	1.06362	1.10776	0.385952	0.386526	0.383927	1.02566	0.933647	1.00653	0.817287	0.893811	1.09357
NEK2	1.10184	1.29851	1.26573	0.842382	0.865788	0.865788	1.06694	0.894176	1.35402	1.00578	1.15377	1.10937	1	0.987371	1.02967	0.487568	0.580339	0.572997	1.09403	0.980101	0.948914	0.91571	0.947322	0.920036
NEK2	1.10184	1.29851	1.26573	0.842382	0.865788	0.865788	1.06694	0.894176	1.35402	1.00578	1.15377	1.10937	1	0.987371	1.02967	0.487568	0.580339	0.572997	1.09403	0.980101	0.948914	0.91571	0.947322	0.920036
DLGAP5	1.20829	1.61318	1.73044	0.85001	0.890688	0.890688	1.02243	0.963253	1.4863	1.12461	1.43537	1.13024	1	0.996554	0.947735	0.267132	0.343503	0.361907	0.852299	0.76794	0.823157	0.776871	0.7632	0.98342
CENPE	1.23782	1.45635	1.51471	0.871364	0.883869	0.883869	1.06615	0.925333	1.17701	0.98372	1.41914	0.921808	1	0.895145	0.997019	0.471451	0.481033	0.479746	0.839427	0.947513	0.961918	0.979732	0.824776	0.871607
BUB1B	1.32218	1.60872	1.75796	0.915718	1.03776	1.03776	1.67493	1.56672	1.9111	1.8668	1.52925	1.38207	1	1.15408	1.05365	0.635656	0.662319	0.721157	0.845278	0.849721	0.990849	1.03222	0.734935	0.988288
RND3	0.78156	0.558601	0.56867	0.99428	1.26707	1.26707	0.663966	0.607571	0.664449	0.753278	0.776309	0.619764	1	0.993666	0.754674	1.98413	1.89582	1.20182	0.764687	0.795452	0.979479	0.712755	0.721429	1.07901
SKA2	0.986794	0.961989	0.954212	1.02357	0.969519	0.969519	0.977282	0.903295	1.1083	1.10639	1.08037	1.09409	1	1.007	1.01341	0.902632	1.04939	0.909095	1.01768	0.989099	0.897464	0.976407	0.964912	0.955049
SKA2	0.986794	0.961989	0.954212	1.02357	0.969519	0.969519	0.977282	0.903295	1.1083	1.10639	1.08037	1.09409	1	1.007	1.01341	0.902632	1.04939	0.909095	1.01768	0.989099	0.897464	0.976407	0.964912	0.955049
PCNA	1.01765	0.92638	0.948031	1.04451	0.950536	0.950536	0.94275	0.904831	0.972999	0.89133	0.969022	1.01086	1	1.16024	1.15099	1.08508	1.10096	1.04239	1.17728	1.16188	1.07705	0.997992	1.09543	1.04319
PARVB	1.05305	1.04795	1.00401	1.04791	1.04791	1.04791	1.0835	1.08623	0.944993	1.17404	1.13661	0.936776	1	0.945162	0.996047	0.948412	0.956208	0.92796	0.912825	0.957153	0.947198	0.932684	0.928261	1.00721
RAD21	1.18656	1.09341	1.20824	1.16621	1.55458	1.55458	0.479705	0.375125	0.518439	0.429879	0.586444	0.34794	1	1.03608	1.03095	0.670738	0.651276	0.535463	0.512525	0.562209	0.487695	0.844102	0.623808	0.603651
RAD21	1.18656	1.09341	1.20824	1.16621	1.55458	1.55458	0.479705	0.375125	0.518439	0.429879	0.586444	0.34794	1	1.03608	1.03095	0.670738	0.651276	0.535463	0.512525	0.562209	0.487695	0.844102	0.623808	0.603651
ISG20	0.838534	0.892049	0.846894	1.59238	1.6038	1.6038	0.621739	0.686044	0.634064	0.669435	0.71925	0.824215	1	0.898477	0.864761	2.14834	2.13671	2.04213	0.971798	0.855444	0.79547	1.12545	0.96278	0.731531
STK38	0.987424	0.957731	1.2218	1.79032	1.91298	1.91298	0.806448	0.770932	0.937924	0.749314	0.933822	0.820642	1	0.933489	1.06857	1.81356	1.88676	2.11813	0.808474	1.15668	0.931696	0.909258	1.08075	1.02464
STK38	0.987424	0.957731	1.2218	1.79032	1.91298	1.91298	0.806448	0.770932	0.937924	0.749314	0.933822	0.820642	1	0.933489	1.06857	1.81356	1.88676	2.11813	0.808474	1.15668	0.931696	0.909258	1.08075	1.02464
PARD3	1.10282	1.00474	1.20287	2.51038	2.25885	2.25885	0.913715	0.990318	1.0168	1.0957	1.12742	1.17862	1	1.01267	1.04494	3.17385	2.8261	2.26887	0.993176	1.13333	1.12459	1.11274	1.0243	0.947324
SIK1	1.17502	0.995379	0.977247	2.65656	2.45263	2.45263	1.49263	1.57363	1.4422	1.80174	1.31443	1.37636	1	0.881622	0.842462	2.3613	2.32493	1.62389	1.04487	0.999223	1.04015	0.851125	0.904598	0.994653
S100A9	1.07352	1.1705	1.27168	2.69386	2.69386	2.69386	2.92643	4.49036	2.50883	3.42414	2.39294	2.73755	1	1.02229	1.08138	1.92091	1.81318	2.22432	2.39093	2.5165	3.12226	1.90474	2.65575	3.00149
PTK2B	0.821436	0.976574	1.43206	2.93136	2.47378	2.47378	0.771275	0.7555	0.702738	0.776159	0.689747	0.787824	1	1.04133	0.923047	1.90011	2.45785	2.07895	1.17428	0.974146	1.02077	0.903482	1.0238	1.08659
PTK2B	0.821436	0.976574	1.43206	2.93136	2.47378	2.47378	0.771275	0.7555	0.702738	0.776159	0.689747	0.787824	1	1.04133	0.923047	1.90011	2.45785	2.07895	1.17428	0.974146	1.02077	0.903482	1.0238	1.08659

## Sheet: Cellular Growth
Gene Symbol	MMIS MOCK	MMIS MOCK	MMIS MOCK	MMIS MIMIC	MMIS MIMIC	MMIS MIMIC	MMIR MOCK	MMIR MOCK	MMIR MOCK	MMIR MIMIC	MMIR MIMIC	MMIR MIMIC	s untreated1	s untreated2	s untreated3	S DEX1, 1µM	S DEX1, 1µM	S DEX1, 1µM	R untreated1	R untreated2	R untreated3	R DEX1, 1µM	R DEX1, 1µM	R DEX1, 1µM
CCL3	0.879747	0.891345	0.907171	0.0823653	0.0830836	0.0830836	0.902255	0.902255	0.902255	0.914642	0.864927	0.891345	1	0.95331	0.556185	0.413462	0.556175	0.291184	1.46801	1.37032	1.50735	1.50735	1.33196	1.42515
SREBF1	0.83677	0.968647	1.06752	0.159025	0.15341	0.15341	0.772813	0.807391	0.555136	0.777634	0.64924	0.680445	1	1.02123	1.15968	0.242273	0.339192	0.352985	0.90569	0.783497	1.17505	1.06609	0.774242	1.055
FADS1	0.868186	1.10132	1.32716	0.277746	0.255293	0.255293	0.523428	0.566777	0.488561	0.487072	0.489656	0.555212	1	0.968119	0.856838	0.323456	0.402894	0.468032	1.21455	1.15323	1.21361	1.0518	1.07693	1.12008
SHMT2	0.755475	0.920659	1.03402	0.29059	0.29059	0.29059	0.449887	0.436039	0.554223	0.455589	0.612435	0.656581	1	0.944554	1.18487	0.488795	0.590772	0.680415	1.4375	1.33044	1.50104	1.63092	1.38152	1.37665
TDO2	0.754481	1.00125	0.928861	0.310546	0.32206	0.32206	0.746989	0.76629	0.693804	0.757124	0.813473	0.761247	1	1.04489	0.777949	0.632374	0.597126	0.591804	1.12489	1.13751	1.20895	0.866237	1.11519	1.10319
CKS1B	0.759594	0.85362	0.823175	0.330279	0.341785	0.341785	0.790725	0.81694	0.937602	0.740571	0.83938	1.06257	1	1.04978	1.06267	0.348071	0.357433	0.528999	1.14244	1.14687	0.896878	1.1188	1	0.882861
INSIG1	0.766844	1.57912	1.85706	0.345224	0.386547	0.386547	0.937663	0.718016	0.806955	0.802289	0.859223	0.534469	1	0.890315	0.92257	0.307084	0.370497	0.325689	0.932726	1.0643	1.06574	1.11148	1.28432	1.17525
HLA-DMA	1.02214	0.886285	0.694712	0.348181	0.368053	0.368053	0.973806	0.964604	0.569777	0.838411	0.636617	0.67586	1	0.894544	0.780177	0.411415	0.417809	0.421592	0.610498	0.535077	0.510101	0.746868	0.559895	0.461641
PECAM1	1.05217	1.13096	1.3048	0.359194	0.403064	0.403064	0.711489	0.613833	0.622016	0.700844	0.59532	0.631325	1	0.892041	0.742678	0.454842	0.502941	0.474933	0.74688	0.665279	0.746771	0.684091	0.741126	0.792246
CD38	1.08412	0.883992	0.867153	0.376295	0.377397	0.377397	0.846418	0.959152	0.811663	0.816277	0.763323	0.756485	1	1.135	0.766438	0.488814	0.535437	0.564961	0.691691	0.678618	1.28911	0.763768	0.680667	1.32338
DTL	0.993844	0.849293	0.989435	0.383684	0.419664	0.419664	0.551161	0.511242	0.656135	0.480385	0.710815	0.580763	1	0.895332	1.03169	0.372363	0.446631	0.438621	0.726019	0.689171	0.793494	0.873636	0.771728	0.825321
GFI1	0.859616	0.935488	1.15129	0.396178	0.377038	0.377038	0.596525	0.665772	0.73839	0.627219	0.73678	0.715002	1	1.01743	1.09006	0.596968	0.634961	0.708862	1.33564	1.20763	1.10453	1.51081	1.18406	1.12266
CAV2	1.30462	1.11356	1.12321	0.396919	0.420466	0.420466	1.03353	1.02203	1.01324	0.81744	1.02556	0.856176	1	1.00308	1.02406	0.411293	0.40077	0.371417	1.13207	1.26861	1.03565	0.822997	1.35693	1.05557
HMMR	0.92567	1.18017	1.34025	0.428808	0.580374	0.580374	0.792579	0.651365	1.07875	0.933149	1.06906	0.83827	1	1.02772	0.871452	0.233396	0.289406	0.294056	0.822393	0.771974	0.779268	0.930979	0.808453	0.913432
IL23A	0.845245	0.994672	0.85274	0.436003	0.372478	0.372478	1.46121	1.40405	0.886293	1.38609	0.953156	1.19071	1	0.950299	0.72761	0.466914	0.492102	0.466481	0.72761	0.776458	0.76959	0.635842	0.700164	0.749011
CDKN3	0.760999	1.03397	1.22602	0.448039	0.455018	0.455018	0.920326	0.958048	1.16671	0.849193	1.05951	1.22712	1	1.04933	0.878552	0.314781	0.343478	0.410169	0.937421	0.880464	0.895346	0.853665	0.866156	0.884132
DHCR7	0.728026	1.10577	1.14569	0.450477	0.380848	0.380848	1.64569	1.59487	0.888892	1.71383	0.919814	1.06286	1	0.963364	1.05832	0.392351	0.489557	0.596155	1.31884	1.4285	0.841482	1.39241	1.56443	0.94412
CDC45	0.91927	0.934305	0.7792	0.455409	0.462426	0.462426	1.03572	1.02972	1.02323	1.02372	0.959737	0.907622	1	0.984923	1.06072	0.270661	0.304815	0.374861	1.01959	0.85809	0.80413	1.02651	0.884981	0.848942
BTG3	0.940583	0.8539	1.09453	0.463348	0.487946	0.487946	0.715231	0.725746	0.831912	0.697078	0.751274	0.793781	1	0.978323	0.811009	0.462532	0.48352	0.452122	0.991519	1.00978	0.979073	0.798996	0.919545	1.05842
FRMD6	1.10774	1.28377	1.51171	0.468123	0.578446	0.578446	0.540438	0.513053	0.586055	0.510226	0.680079	0.487271	1	0.965824	0.909038	0.587067	0.621148	0.497969	0.644784	0.716329	0.579674	0.664204	0.665478	0.658137
PBX3	0.977441	1.02656	0.958853	0.477187	0.467628	0.467628	0.507454	0.512629	0.646347	0.501785	0.686952	0.583225	1	1.05253	0.898386	0.565531	0.546039	0.505547	1.05283	1.06241	0.95176	1.05228	1.07731	1.06386
KIF2C	0.809456	1.07026	0.81495	0.480101	0.438108	0.438108	0.97267	0.915851	0.962939	1.0257	1.06651	0.947043	1	0.976949	1.13655	0.404833	0.438666	0.452409	0.998573	0.860428	0.940322	1.2339	0.874125	0.928643
SKP2	0.925717	0.855479	0.8379	0.48622	0.425633	0.425633	0.630781	0.61631	0.677233	0.64424	0.632246	0.698401	1	1.04462	1.06382	0.515889	0.518735	0.594416	1.17128	1.03869	1.14251	1.11592	1.08791	1.10079
TLR7	0.833861	1.48663	1.3565	0.500008	0.484334	0.484334	0.960428	0.946119	0.775173	0.901745	0.772111	0.642084	1	0.967225	0.832591	0.485176	0.527295	0.475576	1.01799	0.925416	0.722063	0.879468	0.902549	0.662289
FNDC3B	0.957817	1.15586	1.23479	0.50039	0.551663	0.551663	0.561145	0.55072	0.627763	0.571057	0.74171	0.555417	1	1.10167	1.0496	0.761396	0.831437	0.630825	1.03257	0.984903	1.07333	0.864776	0.889516	0.96868
E2F7	1.08645	1.30805	1.18074	0.500847	0.632262	0.632262	0.768554	0.747917	0.921672	0.7696	0.917272	0.751698	1	1.03555	1.14674	0.429819	0.502703	0.540861	1.11179	1.11425	0.879161	1.22956	1.0622	0.779349
SULF1	1.04837	1.33771	1.29164	0.508632	0.579364	0.579364	1.20666	1.07871	1.09404	1.14799	1.11694	0.832082	1	0.831522	0.820347	0.605249	0.621254	0.514068	1.15396	1.22766	1.25366	1.29563	1.12749	1.1766
LDLR	0.985906	1.29068	1.12174	0.52554	0.5244	0.5244	1.37853	1.26293	0.930373	1.30842	0.927932	0.939373	1	1.00242	1.01372	0.297035	0.35092	0.379462	1.05745	1.29993	1.01537	1.29736	1.29181	1.05638
CDCA5	0.948658	1.19059	1.08918	0.532114	0.505717	0.505717	1.18269	1.14493	1.22103	1.19606	1.35615	1.16694	1	0.945942	1.08033	0.276775	0.328439	0.409816	0.755976	0.848855	0.905431	0.702469	0.88431	0.921158
PBK	1.07149	1.41016	1.31068	0.536885	0.575557	0.575557	1.22148	1.14584	1.59468	1.3235	1.50213	1.29818	1	1.03345	0.901432	0.197745	0.297005	0.31232	0.798579	0.789863	0.670169	0.761241	0.715053	0.792849
MELK	0.988107	0.918192	1.22719	0.568614	0.558834	0.558834	0.866339	0.802793	0.887832	0.856569	0.953111	0.706479	1	0.948528	1.13286	0.310266	0.349292	0.43379	0.939727	0.828152	0.854315	1.15625	0.874392	0.938382
STIL	0.939202	1.12736	1.19305	0.569078	0.597176	0.597176	1.03563	1.10508	1.03944	1.11208	0.95721	0.865618	1	0.930829	1.04459	0.378247	0.397393	0.465837	0.931775	0.971863	0.883915	0.927314	0.745144	1.01826
KIF11	0.775236	1.14119	1.37551	0.571762	0.561965	0.561965	0.850233	0.70523	1.00701	0.820842	0.906262	0.770381	1	1.00551	1.31387	0.358921	0.418557	0.453143	1.0582	0.889496	0.989522	0.996597	0.889015	0.935956
PLK4	1.11298	1.13548	1.29332	0.572655	0.602219	0.602219	0.983542	0.769507	1.02225	0.970436	1.06564	0.844805	1	0.826061	0.995468	0.287005	0.35419	0.363791	0.920199	0.898465	0.916581	0.812397	0.760759	0.871035
PRPS2	1.1599	1.04108	1.0449	0.583733	0.638395	0.638395	0.713445	0.647781	0.884814	0.701812	0.932683	0.796049	1	0.901102	0.977409	0.410136	0.45803	0.654333	0.814034	0.82425	0.792508	0.635454	0.755281	0.812507
CDC7	1.15399	1.18627	1.13617	0.583826	0.628636	0.628636	1.18007	1.27225	1.27124	1.14726	1.1486	0.956397	1	1.02345	0.983591	0.438189	0.52865	0.584213	0.992107	0.786368	1.07072	0.898169	0.809338	1.04269
BUB1	1.2007	1.52036	1.58034	0.585869	0.648227	0.648227	1.0154	0.898949	1.30362	0.989061	1.21035	0.975272	1	1.03963	0.986462	0.261437	0.335256	0.335175	0.718672	0.748251	0.903951	0.707246	0.674012	0.858912
CDC25C	0.816338	1.14625	1.11661	0.587911	0.591204	0.591204	0.750021	0.88342	0.893332	0.87621	1.02162	1.03585	1	0.894947	0.923359	0.457378	0.539088	0.518805	0.981678	0.874088	1.01053	1.05687	0.821829	1.04088
BARD1	1.15402	1.14181	1.1455	0.590525	0.627232	0.627232	0.834635	0.765129	0.857051	0.841553	1.08339	0.7053	1	0.925711	1.10686	0.409043	0.411715	0.432173	0.882184	0.854297	1.14897	1.97205	0.927974	1.12909
EFEMP1	0.949508	0.900844	1.05113	0.603037	0.595925	0.595925	0.678307	0.718256	0.629423	0.640001	0.614143	0.718131	1	0.921572	0.900191	0.721821	0.7362	0.752942	1.04411	1.03531	0.859359	0.936439	1.05371	1.11378
SHMT1	0.82731	0.799205	0.855263	0.615908	0.650739	0.650739	0.756763	0.592969	0.800508	0.734062	0.770809	0.730042	1	0.928689	1.11224	0.780386	0.850505	0.859246	1.09251	1.09747	0.912914	0.882209	1.18657	1.02764
ECT2	1.21272	1.39405	1.44886	0.618599	0.693976	0.693976	0.963805	0.910667	1.34795	1.02079	1.24207	1.17583	1	1.03232	1.07681	0.47104	0.549763	0.509708	0.872209	0.797101	1.01188	0.862009	0.795333	0.836389
STMN1	1.07858	1.35656	1.32287	0.623239	0.640028	0.640028	1.11431	0.90568	1.36357	1.00829	1.29882	1.41312	1	1.02294	1.14258	0.292558	0.371821	0.479917	0.876407	0.908859	0.87402	1.11366	0.954045	0.885206
CCNB2	0.977733	1.19259	1.2005	0.624595	0.618453	0.618453	1.04072	1.00269	1.43369	1.20116	1.21824	1.25219	1	0.980011	1.12103	0.286013	0.329606	0.352851	0.992273	0.907425	0.916039	1.05857	0.972603	0.991041
RRM2	1.08864	1.4995	1.71633	0.637369	0.595913	0.595913	1.12885	0.811569	1.09591	1.09661	1.04304	0.84274	1	0.98055	1.26952	0.220527	0.315643	0.39422	0.841045	0.966903	0.770542	0.858583	0.984482	0.9735
RFC1	1.25661	1.34654	1.20332	0.689045	0.749224	0.749224	0.791736	0.77731	0.94596	0.860461	0.900313	0.874868	1	0.946339	1.02927	0.716072	0.721116	0.702231	0.798645	0.983258	0.894838	0.993261	0.840136	0.810353
NCAPG	1.14954	1.51851	1.8752	0.690664	0.721465	0.721465	1.00244	0.896527	1.16221	0.945297	1.21523	0.89565	1	1.00714	1.114	0.319791	0.404908	0.350085	0.900634	0.874319	1.01953	1.1311	0.835234	1.01154
MYB	1.27824	1.29977	1.31851	0.695005	0.758777	0.758777	1.10956	0.940466	1.31453	0.809627	1.02928	0.803869	1	0.966587	1.16433	0.267033	0.354942	0.461424	0.833958	0.88304	0.773659	1.06354	0.84458	0.730633
CCNA2	0.9413	1.27328	1.48798	0.696793	0.643725	0.643725	0.878078	0.899051	1.26119	0.913408	1.16361	1.01767	1	0.959676	1.13073	0.287043	0.334699	0.382059	0.898073	0.867361	0.74447	0.674443	0.959676	0.868307
TTK	1.26943	1.23526	1.45647	0.697868	0.749197	0.749197	0.889425	0.750388	1.03396	0.968995	1.00761	0.741265	1	1.08125	1.05019	0.377305	0.387022	0.396577	0.800403	0.766989	0.891597	0.930625	0.729798	0.996177
CDK1	1.33572	1.46743	1.3665	0.729799	0.736651	0.736651	0.970467	0.951002	1.37706	0.988111	1.09672	1.10897	1	0.918747	1.03047	0.346726	0.494485	0.411899	0.742044	0.79395	0.785884	0.660155	0.726235	0.837864
PRDM1	1.05884	1.0974	1.00408	0.730372	0.712494	0.712494	0.65259	0.636853	0.740376	0.665488	0.688705	0.634857	1	1.06214	0.855346	1.14484	1.22032	0.779349	1.08794	0.935816	1.05323	0.935846	0.882989	1.06515
HMGB2	1.03503	1.36907	1.47811	0.764525	0.697218	0.697218	0.820514	0.82722	1.12338	0.769391	1.07092	0.939565	1	1.09732	1.09969	0.601962	0.547023	0.51145	0.924481	0.832799	0.801132	0.606276	0.904421	0.855346
CCNB1	1.05329	1.31535	1.35742	0.769791	0.78493	0.78493	1.17062	1.11263	1.50907	1.30482	1.3151	1.12929	1	0.923196	0.887181	0.377006	0.429946	0.397765	0.708251	0.605969	0.73633	0.702035	0.604397	0.719991
AURKA	0.959829	1.71487	1.88988	0.789947	0.775978	0.775978	1.37052	1.19358	1.85226	1.34748	1.68292	1.60905	1	1.05797	1.02768	0.273197	0.364893	0.418648	0.943436	0.888794	1.01499	1.17809	1.00159	0.968032
DCK	1.26419	1.38787	1.79218	0.822304	0.858263	0.858263	0.768874	0.632355	0.9658	0.66091	0.889658	0.894212	1	1.01357	1.22378	0.549053	0.616469	0.614543	1.01188	0.988234	0.792501	0.763472	1.01064	0.888841
KIF23	0.871293	1.07623	0.998788	0.841878	0.821765	0.821765	0.925182	0.779618	0.91552	0.723499	0.843742	0.777645	1	0.965455	0.960081	0.841942	0.720951	0.744264	0.792588	0.874402	0.867745	0.867605	0.881716	0.883278
NEK2	1.10184	1.29851	1.26573	0.842382	0.865788	0.865788	1.06694	0.894176	1.35402	1.00578	1.15377	1.10937	1	0.987371	1.02967	0.487568	0.580339	0.572997	1.09403	0.980101	0.948914	0.91571	0.947322	0.920036
DLGAP5	1.20829	1.61318	1.73044	0.85001	0.890688	0.890688	1.02243	0.963253	1.4863	1.12461	1.43537	1.13024	1	0.996554	0.947735	0.267132	0.343503	0.361907	0.852299	0.76794	0.823157	0.776871	0.7632	0.98342
BUB1B	1.32218	1.60872	1.75796	0.915718	1.03776	1.03776	1.67493	1.56672	1.9111	1.8668	1.52925	1.38207	1	1.15408	1.05365	0.635656	0.662319	0.721157	0.845278	0.849721	0.990849	1.03222	0.734935	0.988288
ATF3	0.991494	1.0957	0.838372	0.931734	0.945477	0.945477	0.886381	0.850114	0.985722	0.97368	0.95736	0.928986	1	1.00104	1.22074	1.13021	1.09162	1.0491	1.01678	1.03181	1.04976	1.02448	1.04538	0.975976
HES6	1.9545	2.17972	1.66988	0.956936	1.0242	1.0242	1.95989	2.34014	2.45028	1.67539	1.88927	1.9545	1	1.04313	0.962087	0.147394	0.205849	0.290661	0.481066	0.456298	0.411033	0.509088	0.430688	0.405998
FGF13	1.01738	1.12653	1.0281	0.970309	1.01522	1.01522	1.03787	1.10034	1.23022	1.05348	1.07517	1.07174	1	0.996968	0.891495	1.06242	0.953278	0.990354	0.939593	0.967489	1.00115	0.870808	1.01089	0.990661
HNRNPC	1.47441	1.73635	1.52005	0.973305	0.985167	0.985167	1.18874	1.22385	1.52053	1.1676	1.50341	1.52335	1	0.974942	0.804161	0.80679	0.804938	0.730474	0.704869	0.744658	0.836821	0.695953	0.624907	0.901016
RND3	0.78156	0.558601	0.56867	0.99428	1.26707	1.26707	0.663966	0.607571	0.664449	0.753278	0.776309	0.619764	1	0.993666	0.754674	1.98413	1.89582	1.20182	0.764687	0.795452	0.979479	0.712755	0.721429	1.07901
GPR56	1.04173	1.14228	1.05982	1.00169	1.09748	1.09748	0.999961	0.942664	0.980491	1.03279	1.0791	1.00605	1	0.91534	0.891792	0.933009	0.956205	0.893155	0.927463	0.879489	0.794804	0.911735	0.937328	1.01309
GRB14	0.979003	0.990637	1.03779	1.0141	1.00544	1.00544	0.945844	0.899753	0.909337	1.06879	0.870757	0.985212	1	0.96046	1.00464	1.03235	1.04138	0.985661	1.07032	0.919675	0.941747	0.892053	0.90653	0.918587
SRPK2	1.50339	2.04197	2.04113	1.0399	1.07054	1.07054	1.04029	0.968897	1.0506	0.850844	1.19389	0.669385	1	1.26469	0.870101	0.853825	0.812898	0.455574	0.863939	0.843852	0.563165	0.841706	1.0654	0.812898
PCNA	1.01765	0.92638	0.948031	1.04451	0.950536	0.950536	0.94275	0.904831	0.972999	0.89133	0.969022	1.01086	1	1.16024	1.15099	1.08508	1.10096	1.04239	1.17728	1.16188	1.07705	0.997992	1.09543	1.04319
PARVB	1.05305	1.04795	1.00401	1.04791	1.04791	1.04791	1.0835	1.08623	0.944993	1.17404	1.13661	0.936776	1	0.945162	0.996047	0.948412	0.956208	0.92796	0.912825	0.957153	0.947198	0.932684	0.928261	1.00721
TSC22D3	0.990061	0.931359	0.947739	1.10894	1.07817	1.07817	0.956075	1.06473	0.975672	0.952705	0.883772	0.965358	1	1.12007	1.05771	1.37545	1.38144	1.23237	1.0851	1.06354	1.00645	1.04466	1.06419	1.13501
ZBTB16	1.08962	1.01071	1.0886	1.1462	1.12831	1.12831	1.10863	1.00179	1.02536	1.07624	0.900284	1.09233	1	1.00011	0.922876	1.04538	1.03489	1.1675	0.949186	0.8334	0.878702	0.943519	0.961977	0.963187
CUX1	0.970858	0.938376	1.13692	1.2433	1.12223	1.12223	0.921104	0.919425	0.934553	0.973092	0.96414	0.86829	1	1.03432	1.08334	1.19432	1.2816	1.13457	1.01822	0.968389	1.11414	1.0226	0.974117	1.07457
IL6ST	0.944116	0.918527	1.01375	1.37788	1.50353	1.50353	0.797519	0.878973	0.846188	0.822128	0.827085	0.834944	1	1.09234	1.0705	1.82686	1.69482	1.21463	0.890359	0.957748	0.86935	0.958697	0.966981	0.978998
GRAP	1.10196	1.00303	1.08823	1.39679	1.29947	1.29947	0.926393	1.02054	0.976208	0.897371	0.958567	0.99576	1	0.998341	1.1126	1.16074	1.05559	1.28482	1.01909	1.25381	0.970852	1.23527	1.21319	1.15267
PRKCB	1.19825	1.06762	1.13136	1.44207	1.33664	1.33664	0.985726	0.998103	1.12032	0.949869	1.02577	1.02735	1	0.968952	1.06367	1.50326	1.48051	1.21644	1.11578	1.07515	1.0696	1.09618	1.11663	1.02129
PYCARD	1.08028	0.790706	0.902701	1.47642	1.62132	1.62132	1.33183	1.34861	1.26945	1.18072	1.36418	1.71773	1	0.95558	0.832408	1.37827	1.35938	1.48146	1.39178	1.4524	1.35124	1.2643	1.4871	1.36286
CNN2	1.0161	1.02031	1.2492	1.51373	1.49986	1.49986	0.833069	0.835084	0.862364	0.895876	0.929345	0.850564	1	1.03841	1.19969	1.401	1.32786	1.76945	1.01283	1.15775	0.748674	0.968685	1.23677	1.03565
ISG20	0.838534	0.892049	0.846894	1.59238	1.6038	1.6038	0.621739	0.686044	0.634064	0.669435	0.71925	0.824215	1	0.898477	0.864761	2.14834	2.13671	2.04213	0.971798	0.855444	0.79547	1.12545	0.96278	0.731531
IL7R	0.921729	1.01084	0.931641	1.72535	1.73117	1.73117	0.932727	0.879996	0.977642	0.985339	0.979433	0.940592	1	0.920306	1.06073	1.24213	1.25131	1.15774	0.905696	1.08248	1.06674	1.02616	1.05154	1.05285
FZD4	0.919376	1.00862	1.01561	1.74871	1.73113	1.73113	0.970654	0.997294	0.966765	1.03674	0.964446	0.923467	1	0.95584	1.05825	1.69908	1.66963	1.4603	0.996257	1.04243	1.12375	0.930192	1.02839	0.991773
STK38	0.987424	0.957731	1.2218	1.79032	1.91298	1.91298	0.806448	0.770932	0.937924	0.749314	0.933822	0.820642	1	0.933489	1.06857	1.81356	1.88676	2.11813	0.808474	1.15668	0.931696	0.909258	1.08075	1.02464
GRHL3	1.15537	1.20439	1.20133	1.82784	1.91797	1.91797	1.09838	0.990978	1.00119	1.09496	1.07468	1.02833	1	1.01265	0.983878	1.36062	1.2705	1.2953	0.797994	0.825565	0.886201	0.830191	0.832805	0.863605
RGS19	1.10253	1.0861	1.23314	1.95956	1.93073	1.93073	1.13294	1.27714	1.23795	1.29738	1.23386	1.35152	1	0.913955	0.901785	1.62999	1.65635	1.59492	0.970961	1.11412	1.18479	1.10783	1.04675	1.1699
TGFBR2	0.947026	1.14134	1.22697	1.97211	1.84443	1.84443	0.623163	0.580783	0.575601	0.58714	0.609815	0.61191	1	0.960247	0.846296	4.05414	3.97138	3.1938	1.32795	1.32404	1.17349	1.21589	1.22521	1.00472
IGFBP3	0.807623	0.714479	0.659569	1.99459	2.311	2.311	2.7028	2.3217	1.69878	2.72454	1.60369	1.60407	1	1.05921	0.653422	1.69907	1.85316	1.32891	0.604157	0.753733	1.18367	0.700387	0.68412	1.38487
AHNAK	1.06283	1.0447	1.06678	2.05598	2.08487	2.08487	1.19174	1.30679	1.21399	1.03705	1.08305	0.991246	1	0.927118	1.23098	1.87919	1.60861	1.36494	1.32155	1.50493	1.03032	1.1683	1.35026	0.91765
NCK2	1.13391	1.31341	1.18517	2.13111	2.42263	2.42263	1.11127	1.10523	1.54482	1.16299	1.56189	1.5466	1	0.955198	0.944083	1.81231	1.72116	1.51694	0.777763	0.600175	0.847412	0.662178	0.703776	0.821004
ABCC5	1.25845	1.07901	1.2068	2.19249	2.22671	2.22671	1.52068	1.56312	1.81114	1.65719	1.56427	1.578	1	1.03954	0.818668	1.6167	1.57593	1.14006	0.936033	1.04917	1.11306	1.03595	1.02914	1.09549
CASP6	1.06963	1.27149	1.14493	2.21171	2.12918	2.12918	0.988101	0.980229	1.03714	0.873742	0.976781	0.84578	1	1.06253	1.14274	1.65676	1.31089	1.37889	0.876665	0.983508	0.926178	0.86413	1.06998	0.948865
ARL6IP5	1.33691	1.27494	1.37063	2.23212	2.32721	2.32721	1.23613	1.09245	1.1032	1.19362	1.10611	1.05968	1	0.99233	0.917959	1.59081	1.65785	1.59393	0.807856	0.896699	0.891347	0.9002	0.897913	0.909249
MXD4	1.34543	1.38382	0.991655	2.32831	2.45214	2.45214	1.02861	1.01686	1.16754	1.04656	1.22137	1.31758	1	0.839607	0.864982	2.11566	1.85657	1.89555	0.803339	0.793166	0.801372	0.929617	0.812894	0.760896
SESN1	0.874386	0.790585	0.924336	2.41225	2.58169	2.58169	0.591934	0.495728	0.71354	0.617658	0.766231	0.609306	1	0.908506	0.798416	2.4721	2.27518	2.5595	0.90604	0.93739	1.26918	0.939529	0.890039	1.07877
MAP3K5	0.922785	1.13914	1.18582	2.53184	2.80906	2.80906	0.61926	0.480465	0.607527	0.56486	0.675021	0.449888	1	1.17228	1.02169	2.47161	2.22751	1.56632	1.19605	1.15495	0.930888	1.2204	1.14367	0.854857
SIK1	1.17502	0.995379	0.977247	2.65656	2.45263	2.45263	1.49263	1.57363	1.4422	1.80174	1.31443	1.37636	1	0.881622	0.842462	2.3613	2.32493	1.62389	1.04487	0.999223	1.04015	0.851125	0.904598	0.994653
TXNIP	0.958622	0.731986	0.735602	2.68646	3.02991	3.02991	1.16285	1.02408	1.25055	0.948704	1.19932	1.29424	1	1.03288	0.664535	2.04278	1.97811	1.71897	1.02381	0.814691	0.858694	1.3454	0.782429	0.780905
S100A9	1.07352	1.1705	1.27168	2.69386	2.69386	2.69386	2.92643	4.49036	2.50883	3.42414	2.39294	2.73755	1	1.02229	1.08138	1.92091	1.81318	2.22432	2.39093	2.5165	3.12226	1.90474	2.65575	3.00149
CCND3	1.20685	0.908515	0.718247	2.72562	2.63308	2.63308	1.3214	1.3777	1.4399	1.47983	1.38292	1.36312	1	0.974224	1.11531	2.56928	2.34583	2.61396	1.07966	1.07707	0.981008	1.53251	1.10796	1.04722
TLE1	1.28816	1.07907	1.02074	2.75448	2.80231	2.80231	0.978225	0.938732	0.929799	0.82698	0.939417	0.88061	1	1.06551	1.02306	2.9741	2.89645	2.22911	0.749205	0.931583	0.812726	0.795766	0.812797	0.783298
IQGAP2	1.13154	1.2201	1.23833	2.85829	3.25737	3.25737	1.42119	1.39542	1.40634	1.47544	1.66575	1.24302	1	0.91791	1.03927	2.57804	2.50365	2.1429	0.961253	1.04627	1.09427	0.995242	0.929722	0.97978
PTK2B	0.821436	0.976574	1.43206	2.93136	2.47378	2.47378	0.771275	0.7555	0.702738	0.776159	0.689747	0.787824	1	1.04133	0.923047	1.90011	2.45785	2.07895	1.17428	0.974146	1.02077	0.903482	1.0238	1.08659
BMF	0.956782	1.07405	1.19026	3.14678	2.70338	2.70338	1.15578	1.46257	1.62213	1.25382	1.47527	1.97703	1	0.932433	0.870588	2.99028	3.10433	3.10051	1.33908	1.10384	1.23991	1.04553	0.961196	1.11966
SERTAD2	1.31151	1.16926	1.10639	3.17708	3.21029	3.21029	1.63009	1.65642	1.83576	1.54506	1.89384	1.65974	1	1.07892	1.1974	2.87025	2.85108	2.34949	1.29521	1.32901	1.05426	1.28248	1.33228	1.04156
ZFP36L2	1.15646	1.03884	1.38216	3.5297	3.30478	3.30478	1.18609	0.980335	1.08553	1.14751	1.1388	1.0938	1	1.05916	1.1398	2.37318	2.44726	2.14897	0.931127	0.976376	0.991707	0.871659	0.949618	0.903065
PIK3IP1	1.04673	1.24796	1.16913	3.93268	4.01308	4.01308	1.05785	1.01503	0.947526	0.965224	1.00689	1.05326	1	0.999376	1.00812	4.75191	3.84056	4.41474	0.745992	0.873994	0.924245	0.828347	0.866693	0.875793
BCL6	0.970576	1.09699	1.09657	4.04088	4.22732	4.22732	0.99976	1.01609	1.13345	1.02607	0.967557	1.08287	1	0.975687	1.10288	6.28041	4.92358	4.68408	0.912923	0.925732	1.02749	0.999404	0.908046	0.944917
SPRY1	1.21204	1.13079	1.09467	4.2545	4.04957	4.04957	1.32052	1.45708	1.23576	1.19721	1.29538	1.57568	1	0.979499	1.00273	3.20508	3.00356	2.39791	0.790386	0.913093	0.774351	0.870423	0.957505	0.782361
RASSF2	1.41082	1.54902	1.42023	4.40616	4.43351	4.43351	2.68102	2.74918	3.3915	2.62503	3.03362	2.47269	1	1.05774	1.04966	1.59307	1.49104	1.76743	1.02516	0.85663	1.14219	1.01175	0.8687	1.07398
LY86	1.35429	1.10757	1.12691	4.49687	4.62764	4.62764	1.61711	1.80096	1.28104	1.62247	1.30737	1.37446	1	1.32069	1.31806	6.64411	5.9448	7.99969	2.06946	1.82469	0.869597	2.06033	1.89902	1.09626
HAVCR2	1.44693	1.74789	1.51563	4.96171	5.41608	5.41608	5.05325	4.75289	4.38135	4.65308	4.68034	4.38786	1	0.935374	1.01194	1.98171	1.75849	1.66824	1.4294	1.53167	1.70817	1.62803	1.47528	1.77945
CXCR4	1.14968	1.37687	1.26746	7.49215	6.80003	6.80003	0.973517	0.934481	0.993022	0.837236	0.853632	0.815765	1	1.09106	1.24004	4.65157	4.68668	4.8226	1.02201	0.904686	0.675846	0.681488	1.02388	0.853859
FKBP5	0.972433	0.855725	0.821608	9.25759	10.7321	10.7321	0.936364	0.890737	1.08488	0.7742	1.06968	1.07475	1	0.986931	1.36677	12.5949	12.2665	10.6447	0.954752	1.22636	0.950667	0.971862	1.22072	0.977705

## Sheet: Cell Death
Gene Symbol	MMIS MOCK	MMIS MOCK	MMIS MOCK	MMIS MIMIC	MMIS MIMIC	MMIS MIMIC	MMIR MOCK	MMIR MOCK	MMIR MOCK	MMIR MIMIC	MMIR MIMIC	MMIR MIMIC	s untreated1	s untreated2	s untreated3	S DEX1, 1µM	S DEX1, 1µM	S DEX1, 1µM	R untreated1	R untreated2	R untreated3	R DEX1, 1µM	R DEX1, 1µM	R DEX1, 1µM
CCL3	0.879747	0.891345	0.907171	0.0823653	0.0830836	0.0830836	0.902255	0.902255	0.902255	0.914642	0.864927	0.891345	1	0.95331	0.556185	0.413462	0.556175	0.291184	1.46801	1.37032	1.50735	1.50735	1.33196	1.42515
SREBF1	0.83677	0.968647	1.06752	0.159025	0.15341	0.15341	0.772813	0.807391	0.555136	0.777634	0.64924	0.680445	1	1.02123	1.15968	0.242273	0.339192	0.352985	0.90569	0.783497	1.17505	1.06609	0.774242	1.055
SCD	0.798503	0.987924	1.04435	0.183245	0.187282	0.187282	0.657503	0.641893	0.500897	0.602619	0.543034	0.476637	1	0.997866	1.01107	0.17439	0.290236	0.335396	1.27124	1.40245	1.38198	1.19049	1.3661	1.33693
AARS	0.706898	0.775521	0.727553	0.198021	0.229524	0.229524	0.412478	0.446228	0.500087	0.388605	0.563788	0.508488	1	0.902502	1.2709	0.457849	0.537945	0.60592	1.43879	1.31652	1.26577	1.64892	1.46838	1.43061
APOBEC3B	0.69961	1.01338	1.04422	0.210314	0.187513	0.187513	0.504372	0.498395	0.599445	0.470486	0.537303	0.565318	1	1.13954	1.18623	0.285484	0.347083	0.411732	1.31158	1.15693	0.938949	0.8918	1.21839	0.859513
SLC7A1	0.688155	0.911225	0.872692	0.22418	0.238073	0.238073	0.522095	0.554515	0.463832	0.523341	0.517045	0.524297	1	0.911659	1.20092	0.645586	0.646981	0.722724	1.55372	1.18223	1.0947	1.59246	1.08652	1.10808
ABCA1	1.04604	0.828029	0.809291	0.29266	0.287711	0.287711	0.40566	0.438538	0.456606	0.407406	0.569861	0.580284	1	1.00343	1.00715	0.697357	0.673297	0.622252	0.982229	0.906866	0.939503	0.917281	0.792497	0.876852
HLA-DRB4	0.865981	0.763583	0.830241	0.294266	0.319215	0.319215	0.722092	0.687286	0.379501	0.562671	0.348973	0.392779	1	0.992148	0.843285	0.429255	0.456608	0.483806	0.459408	0.455673	0.364891	0.479123	0.407879	0.39918
HLA-DMA	1.02214	0.886285	0.694712	0.348181	0.368053	0.368053	0.973806	0.964604	0.569777	0.838411	0.636617	0.67586	1	0.894544	0.780177	0.411415	0.417809	0.421592	0.610498	0.535077	0.510101	0.746868	0.559895	0.461641
PECAM1	1.05217	1.13096	1.3048	0.359194	0.403064	0.403064	0.711489	0.613833	0.622016	0.700844	0.59532	0.631325	1	0.892041	0.742678	0.454842	0.502941	0.474933	0.74688	0.665279	0.746771	0.684091	0.741126	0.792246
LAPTM4B	0.818989	0.712592	0.831999	0.375277	0.36182	0.36182	0.510313	0.434128	0.46111	0.549965	0.528529	0.451212	1	1.02645	0.965391	0.549262	0.643549	0.671742	0.996218	1.07366	0.875825	1.04865	1.09213	0.849101
CD38	1.08412	0.883992	0.867153	0.376295	0.377397	0.377397	0.846418	0.959152	0.811663	0.816277	0.763323	0.756485	1	1.135	0.766438	0.488814	0.535437	0.564961	0.691691	0.678618	1.28911	0.763768	0.680667	1.32338
NCAPG2	0.726078	1.00571	1.18693	0.387464	0.441809	0.441809	1.00052	0.806462	0.887916	0.891598	0.930235	0.884501	1	1.13243	1.26917	0.402339	0.473208	0.516967	1.16281	1.288	1.08224	1.06706	1.24111	1.12553
SLFN11	0.930212	0.727545	0.805619	0.391129	0.394787	0.394787	0.5241	0.56682	0.589788	0.54509	0.588861	0.486621	1	0.985308	1.1323	0.429198	0.478851	0.478864	1.02766	1.01631	1.01808	1.09406	1.03193	1.08956
GFI1	0.859616	0.935488	1.15129	0.396178	0.377038	0.377038	0.596525	0.665772	0.73839	0.627219	0.73678	0.715002	1	1.01743	1.09006	0.596968	0.634961	0.708862	1.33564	1.20763	1.10453	1.51081	1.18406	1.12266
SKA1	0.646598	1.12542	1.21253	0.412057	0.395659	0.395659	0.988893	0.882379	1.11577	1.01196	1.13942	1.2253	1	0.953517	1.25306	0.388063	0.468369	0.551011	1.0061	1.14727	0.971903	0.978989	0.982644	1.21287
HMMR	0.92567	1.18017	1.34025	0.428808	0.580374	0.580374	0.792579	0.651365	1.07875	0.933149	1.06906	0.83827	1	1.02772	0.871452	0.233396	0.289406	0.294056	0.822393	0.771974	0.779268	0.930979	0.808453	0.913432
IL23A	0.845245	0.994672	0.85274	0.436003	0.372478	0.372478	1.46121	1.40405	0.886293	1.38609	0.953156	1.19071	1	0.950299	0.72761	0.466914	0.492102	0.466481	0.72761	0.776458	0.76959	0.635842	0.700164	0.749011
GPR37	0.969896	1.03545	0.9893	0.447991	0.441831	0.441831	0.566836	0.624894	0.701468	0.563832	0.67975	0.587167	1	1.16697	1.09136	0.682745	0.71064	0.714815	1.10963	1.09002	1.13755	1.01014	1.2071	1.2073
CDKN3	0.760999	1.03397	1.22602	0.448039	0.455018	0.455018	0.920326	0.958048	1.16671	0.849193	1.05951	1.22712	1	1.04933	0.878552	0.314781	0.343478	0.410169	0.937421	0.880464	0.895346	0.853665	0.866156	0.884132
FDPS	0.980565	1.56124	1.04106	0.449726	0.56901	0.56901	1.48649	1.49221	1.22927	1.34719	1.27317	1.37674	1	0.940082	0.849895	0.464155	0.47287	0.454992	1.02613	0.90518	1.14559	1.45437	0.916395	1.11512
DHCR7	0.728026	1.10577	1.14569	0.450477	0.380848	0.380848	1.64569	1.59487	0.888892	1.71383	0.919814	1.06286	1	0.963364	1.05832	0.392351	0.489557	0.596155	1.31884	1.4285	0.841482	1.39241	1.56443	0.94412
CDC45	0.91927	0.934305	0.7792	0.455409	0.462426	0.462426	1.03572	1.02972	1.02323	1.02372	0.959737	0.907622	1	0.984923	1.06072	0.270661	0.304815	0.374861	1.01959	0.85809	0.80413	1.02651	0.884981	0.848942
TK1	0.949026	1.01795	1.01674	0.463077	0.433682	0.433682	1.00842	0.96263	1.06861	0.970761	1.12428	1.38488	1	1.0119	1.20212	0.28651	0.330773	0.50317	0.893514	1.02463	0.961148	0.976187	1.01139	0.947044
FRMD6	1.10774	1.28377	1.51171	0.468123	0.578446	0.578446	0.540438	0.513053	0.586055	0.510226	0.680079	0.487271	1	0.965824	0.909038	0.587067	0.621148	0.497969	0.644784	0.716329	0.579674	0.664204	0.665478	0.658137
PBX3	0.977441	1.02656	0.958853	0.477187	0.467628	0.467628	0.507454	0.512629	0.646347	0.501785	0.686952	0.583225	1	1.05253	0.898386	0.565531	0.546039	0.505547	1.05283	1.06241	0.95176	1.05228	1.07731	1.06386
SKP2	0.925717	0.855479	0.8379	0.48622	0.425633	0.425633	0.630781	0.61631	0.677233	0.64424	0.632246	0.698401	1	1.04462	1.06382	0.515889	0.518735	0.594416	1.17128	1.03869	1.14251	1.11592	1.08791	1.10079
E2F7	1.08645	1.30805	1.18074	0.500847	0.632262	0.632262	0.768554	0.747917	0.921672	0.7696	0.917272	0.751698	1	1.03555	1.14674	0.429819	0.502703	0.540861	1.11179	1.11425	0.879161	1.22956	1.0622	0.779349
SULF1	1.04837	1.33771	1.29164	0.508632	0.579364	0.579364	1.20666	1.07871	1.09404	1.14799	1.11694	0.832082	1	0.831522	0.820347	0.605249	0.621254	0.514068	1.15396	1.22766	1.25366	1.29563	1.12749	1.1766
NUSAP1	1.19857	1.11801	0.964356	0.518376	0.603188	0.603188	0.839585	0.785306	1.06881	0.847275	1.00635	0.869344	1	1	0.990571	0.308456	0.331902	0.444768	1.00582	0.908774	0.899139	0.951742	0.910822	0.884001
LDLR	0.985906	1.29068	1.12174	0.52554	0.5244	0.5244	1.37853	1.26293	0.930373	1.30842	0.927932	0.939373	1	1.00242	1.01372	0.297035	0.35092	0.379462	1.05745	1.29993	1.01537	1.29736	1.29181	1.05638
PBK	1.07149	1.41016	1.31068	0.536885	0.575557	0.575557	1.22148	1.14584	1.59468	1.3235	1.50213	1.29818	1	1.03345	0.901432	0.197745	0.297005	0.31232	0.798579	0.789863	0.670169	0.761241	0.715053	0.792849
DEPDC1	0.97138	1.2385	1.31908	0.546475	0.533386	0.533386	0.633683	0.590053	0.863205	0.588705	0.814611	0.672797	1	1.04155	1.00644	0.487048	0.61648	0.499625	0.966656	0.845331	1.04522	0.960048	0.878753	0.986734
MELK	0.988107	0.918192	1.22719	0.568614	0.558834	0.558834	0.866339	0.802793	0.887832	0.856569	0.953111	0.706479	1	0.948528	1.13286	0.310266	0.349292	0.43379	0.939727	0.828152	0.854315	1.15625	0.874392	0.938382
STIL	0.939202	1.12736	1.19305	0.569078	0.597176	0.597176	1.03563	1.10508	1.03944	1.11208	0.95721	0.865618	1	0.930829	1.04459	0.378247	0.397393	0.465837	0.931775	0.971863	0.883915	0.927314	0.745144	1.01826
CKAP2	0.882609	0.912132	1.07582	0.571289	0.617091	0.617091	0.584199	0.48642	0.69026	0.519876	0.746195	0.596328	1	1.04178	1.11814	0.510566	0.547998	0.538324	0.989949	1.03538	0.822975	1.04989	0.907658	0.909091
KIF11	0.775236	1.14119	1.37551	0.571762	0.561965	0.561965	0.850233	0.70523	1.00701	0.820842	0.906262	0.770381	1	1.00551	1.31387	0.358921	0.418557	0.453143	1.0582	0.889496	0.989522	0.996597	0.889015	0.935956
CENPA	0.945254	1.53425	1.43171	0.572234	0.631855	0.631855	1.2479	1.25762	1.60536	1.22877	1.59295	1.50197	1	1.00103	0.89685	0.265025	0.314678	0.32967	1.03154	0.92299	0.939152	0.882545	0.985328	0.930881
PLK4	1.11298	1.13548	1.29332	0.572655	0.602219	0.602219	0.983542	0.769507	1.02225	0.970436	1.06564	0.844805	1	0.826061	0.995468	0.287005	0.35419	0.363791	0.920199	0.898465	0.916581	0.812397	0.760759	0.871035
CDC7	1.15399	1.18627	1.13617	0.583826	0.628636	0.628636	1.18007	1.27225	1.27124	1.14726	1.1486	0.956397	1	1.02345	0.983591	0.438189	0.52865	0.584213	0.992107	0.786368	1.07072	0.898169	0.809338	1.04269
BUB1	1.2007	1.52036	1.58034	0.585869	0.648227	0.648227	1.0154	0.898949	1.30362	0.989061	1.21035	0.975272	1	1.03963	0.986462	0.261437	0.335256	0.335175	0.718672	0.748251	0.903951	0.707246	0.674012	0.858912
CDC25C	0.816338	1.14625	1.11661	0.587911	0.591204	0.591204	0.750021	0.88342	0.893332	0.87621	1.02162	1.03585	1	0.894947	0.923359	0.457378	0.539088	0.518805	0.981678	0.874088	1.01053	1.05687	0.821829	1.04088
BARD1	1.15402	1.14181	1.1455	0.590525	0.627232	0.627232	0.834635	0.765129	0.857051	0.841553	1.08339	0.7053	1	0.925711	1.10686	0.409043	0.411715	0.432173	0.882184	0.854297	1.14897	1.97205	0.927974	1.12909
EFEMP1	0.949508	0.900844	1.05113	0.603037	0.595925	0.595925	0.678307	0.718256	0.629423	0.640001	0.614143	0.718131	1	0.921572	0.900191	0.721821	0.7362	0.752942	1.04411	1.03531	0.859359	0.936439	1.05371	1.11378
STMN1	1.07858	1.35656	1.32287	0.623239	0.640028	0.640028	1.11431	0.90568	1.36357	1.00829	1.29882	1.41312	1	1.02294	1.14258	0.292558	0.371821	0.479917	0.876407	0.908859	0.87402	1.11366	0.954045	0.885206
RRM2	1.08864	1.4995	1.71633	0.637369	0.595913	0.595913	1.12885	0.811569	1.09591	1.09661	1.04304	0.84274	1	0.98055	1.26952	0.220527	0.315643	0.39422	0.841045	0.966903	0.770542	0.858583	0.984482	0.9735
NUF2	1.02781	1.58722	1.69298	0.660922	0.585694	0.585694	0.983	1.10664	1.10236	0.968309	1.05043	1.04057	1	0.886057	0.849835	0.40028	0.435671	0.451644	0.783865	0.631496	0.759823	0.67359	0.644449	0.795563
RFC1	1.25661	1.34654	1.20332	0.689045	0.749224	0.749224	0.791736	0.77731	0.94596	0.860461	0.900313	0.874868	1	0.946339	1.02927	0.716072	0.721116	0.702231	0.798645	0.983258	0.894838	0.993261	0.840136	0.810353
MYB	1.27824	1.29977	1.31851	0.695005	0.758777	0.758777	1.10956	0.940466	1.31453	0.809627	1.02928	0.803869	1	0.966587	1.16433	0.267033	0.354942	0.461424	0.833958	0.88304	0.773659	1.06354	0.84458	0.730633
CCNA2	0.9413	1.27328	1.48798	0.696793	0.643725	0.643725	0.878078	0.899051	1.26119	0.913408	1.16361	1.01767	1	0.959676	1.13073	0.287043	0.334699	0.382059	0.898073	0.867361	0.74447	0.674443	0.959676	0.868307
TTK	1.26943	1.23526	1.45647	0.697868	0.749197	0.749197	0.889425	0.750388	1.03396	0.968995	1.00761	0.741265	1	1.08125	1.05019	0.377305	0.387022	0.396577	0.800403	0.766989	0.891597	0.930625	0.729798	0.996177
NDC80	1.08993	1.55197	1.67803	0.711102	0.717976	0.717976	0.761659	0.714861	1.0932	0.83819	0.970842	0.895672	1	1.01139	0.972394	0.446263	0.564936	0.540078	0.694059	0.671259	0.865009	0.80983	0.648769	0.844304
CDK1	1.33572	1.46743	1.3665	0.729799	0.736651	0.736651	0.970467	0.951002	1.37706	0.988111	1.09672	1.10897	1	0.918747	1.03047	0.346726	0.494485	0.411899	0.742044	0.79395	0.785884	0.660155	0.726235	0.837864
PRDM1	1.05884	1.0974	1.00408	0.730372	0.712494	0.712494	0.65259	0.636853	0.740376	0.665488	0.688705	0.634857	1	1.06214	0.855346	1.14484	1.22032	0.779349	1.08794	0.935816	1.05323	0.935846	0.882989	1.06515
HMGB2	1.03503	1.36907	1.47811	0.764525	0.697218	0.697218	0.820514	0.82722	1.12338	0.769391	1.07092	0.939565	1	1.09732	1.09969	0.601962	0.547023	0.51145	0.924481	0.832799	0.801132	0.606276	0.904421	0.855346
CCNB1	1.05329	1.31535	1.35742	0.769791	0.78493	0.78493	1.17062	1.11263	1.50907	1.30482	1.3151	1.12929	1	0.923196	0.887181	0.377006	0.429946	0.397765	0.708251	0.605969	0.73633	0.702035	0.604397	0.719991
AURKA	0.959829	1.71487	1.88988	0.789947	0.775978	0.775978	1.37052	1.19358	1.85226	1.34748	1.68292	1.60905	1	1.05797	1.02768	0.273197	0.364893	0.418648	0.943436	0.888794	1.01499	1.17809	1.00159	0.968032
KIF14	1.28879	1.49671	1.79353	0.807976	0.837641	0.837641	1.3689	1.25514	1.33457	1.31979	1.37563	0.775312	1	1.06362	1.10776	0.385952	0.386526	0.383927	1.02566	0.933647	1.00653	0.817287	0.893811	1.09357
DCK	1.26419	1.38787	1.79218	0.822304	0.858263	0.858263	0.768874	0.632355	0.9658	0.66091	0.889658	0.894212	1	1.01357	1.22378	0.549053	0.616469	0.614543	1.01188	0.988234	0.792501	0.763472	1.01064	0.888841
NEK2	1.10184	1.29851	1.26573	0.842382	0.865788	0.865788	1.06694	0.894176	1.35402	1.00578	1.15377	1.10937	1	0.987371	1.02967	0.487568	0.580339	0.572997	1.09403	0.980101	0.948914	0.91571	0.947322	0.920036
LARP1B	1.01171	1.06534	0.975982	0.872639	0.826224	0.826224	0.83751	0.883102	0.986178	0.994295	0.96499	0.874034	1	0.90416	1.01249	0.945184	0.958289	0.888793	0.919233	0.928325	0.989874	0.864883	0.882518	0.972994
CLIC4	0.883043	1.19334	1.09328	0.876251	0.989275	0.989275	0.840709	0.941502	0.886412	0.963293	0.958166	0.955247	1	1.14759	1.21739	1.06398	1.05359	1.04838	1.19879	1.08522	1.13503	0.982677	1.19965	1.04258
BUB1B	1.32218	1.60872	1.75796	0.915718	1.03776	1.03776	1.67493	1.56672	1.9111	1.8668	1.52925	1.38207	1	1.15408	1.05365	0.635656	0.662319	0.721157	0.845278	0.849721	0.990849	1.03222	0.734935	0.988288
ATF3	0.991494	1.0957	0.838372	0.931734	0.945477	0.945477	0.886381	0.850114	0.985722	0.97368	0.95736	0.928986	1	1.00104	1.22074	1.13021	1.09162	1.0491	1.01678	1.03181	1.04976	1.02448	1.04538	0.975976
HNRNPC	1.47441	1.73635	1.52005	0.973305	0.985167	0.985167	1.18874	1.22385	1.52053	1.1676	1.50341	1.52335	1	0.974942	0.804161	0.80679	0.804938	0.730474	0.704869	0.744658	0.836821	0.695953	0.624907	0.901016
RND3	0.78156	0.558601	0.56867	0.99428	1.26707	1.26707	0.663966	0.607571	0.664449	0.753278	0.776309	0.619764	1	0.993666	0.754674	1.98413	1.89582	1.20182	0.764687	0.795452	0.979479	0.712755	0.721429	1.07901
GPR56	1.04173	1.14228	1.05982	1.00169	1.09748	1.09748	0.999961	0.942664	0.980491	1.03279	1.0791	1.00605	1	0.91534	0.891792	0.933009	0.956205	0.893155	0.927463	0.879489	0.794804	0.911735	0.937328	1.01309
SRPK2	1.50339	2.04197	2.04113	1.0399	1.07054	1.07054	1.04029	0.968897	1.0506	0.850844	1.19389	0.669385	1	1.26469	0.870101	0.853825	0.812898	0.455574	0.863939	0.843852	0.563165	0.841706	1.0654	0.812898
PCNA	1.01765	0.92638	0.948031	1.04451	0.950536	0.950536	0.94275	0.904831	0.972999	0.89133	0.969022	1.01086	1	1.16024	1.15099	1.08508	1.10096	1.04239	1.17728	1.16188	1.07705	0.997992	1.09543	1.04319
PARVB	1.05305	1.04795	1.00401	1.04791	1.04791	1.04791	1.0835	1.08623	0.944993	1.17404	1.13661	0.936776	1	0.945162	0.996047	0.948412	0.956208	0.92796	0.912825	0.957153	0.947198	0.932684	0.928261	1.00721
TSC22D3	0.990061	0.931359	0.947739	1.10894	1.07817	1.07817	0.956075	1.06473	0.975672	0.952705	0.883772	0.965358	1	1.12007	1.05771	1.37545	1.38144	1.23237	1.0851	1.06354	1.00645	1.04466	1.06419	1.13501
ZBTB16	1.08962	1.01071	1.0886	1.1462	1.12831	1.12831	1.10863	1.00179	1.02536	1.07624	0.900284	1.09233	1	1.00011	0.922876	1.04538	1.03489	1.1675	0.949186	0.8334	0.878702	0.943519	0.961977	0.963187
RAD21	1.18656	1.09341	1.20824	1.16621	1.55458	1.55458	0.479705	0.375125	0.518439	0.429879	0.586444	0.34794	1	1.03608	1.03095	0.670738	0.651276	0.535463	0.512525	0.562209	0.487695	0.844102	0.623808	0.603651
IL6ST	0.944116	0.918527	1.01375	1.37788	1.50353	1.50353	0.797519	0.878973	0.846188	0.822128	0.827085	0.834944	1	1.09234	1.0705	1.82686	1.69482	1.21463	0.890359	0.957748	0.86935	0.958697	0.966981	0.978998
PRKCB	1.19825	1.06762	1.13136	1.44207	1.33664	1.33664	0.985726	0.998103	1.12032	0.949869	1.02577	1.02735	1	0.968952	1.06367	1.50326	1.48051	1.21644	1.11578	1.07515	1.0696	1.09618	1.11663	1.02129
PYCARD	1.08028	0.790706	0.902701	1.47642	1.62132	1.62132	1.33183	1.34861	1.26945	1.18072	1.36418	1.71773	1	0.95558	0.832408	1.37827	1.35938	1.48146	1.39178	1.4524	1.35124	1.2643	1.4871	1.36286
CNN2	1.0161	1.02031	1.2492	1.51373	1.49986	1.49986	0.833069	0.835084	0.862364	0.895876	0.929345	0.850564	1	1.03841	1.19969	1.401	1.32786	1.76945	1.01283	1.15775	0.748674	0.968685	1.23677	1.03565
KIFC2	0.790412	0.760818	0.811026	1.53169	1.16966	1.16966	0.988669	1.11451	0.759398	1.05317	0.829822	0.959603	1	1.03628	0.847418	1.85092	1.82945	1.46949	1.20494	0.835021	1.01559	1.12677	0.785434	0.953079
ISG20	0.838534	0.892049	0.846894	1.59238	1.6038	1.6038	0.621739	0.686044	0.634064	0.669435	0.71925	0.824215	1	0.898477	0.864761	2.14834	2.13671	2.04213	0.971798	0.855444	0.79547	1.12545	0.96278	0.731531
ARHGAP4	0.93373	0.680715	0.565666	1.60736	1.52627	1.52627	1.46392	1.43423	1.31112	1.56346	1.24985	1.58926	1	1.00957	1.02032	1.50394	1.60768	1.61824	1.22405	1.04888	1.36686	1.35232	0.967298	1.22056
DEDD2	1.06782	0.940542	0.726064	1.70571	1.73274	1.73274	1.22127	1.55258	1.29705	1.50693	1.03028	1.36507	1	0.946207	0.856513	1.44752	1.39566	1.36513	0.89304	0.871619	0.891931	1.0769	0.866352	0.94619
IL7R	0.921729	1.01084	0.931641	1.72535	1.73117	1.73117	0.932727	0.879996	0.977642	0.985339	0.979433	0.940592	1	0.920306	1.06073	1.24213	1.25131	1.15774	0.905696	1.08248	1.06674	1.02616	1.05154	1.05285
STK38	0.987424	0.957731	1.2218	1.79032	1.91298	1.91298	0.806448	0.770932	0.937924	0.749314	0.933822	0.820642	1	0.933489	1.06857	1.81356	1.88676	2.11813	0.808474	1.15668	0.931696	0.909258	1.08075	1.02464
TGFBR2	0.947026	1.14134	1.22697	1.97211	1.84443	1.84443	0.623163	0.580783	0.575601	0.58714	0.609815	0.61191	1	0.960247	0.846296	4.05414	3.97138	3.1938	1.32795	1.32404	1.17349	1.21589	1.22521	1.00472
IGFBP3	0.807623	0.714479	0.659569	1.99459	2.311	2.311	2.7028	2.3217	1.69878	2.72454	1.60369	1.60407	1	1.05921	0.653422	1.69907	1.85316	1.32891	0.604157	0.753733	1.18367	0.700387	0.68412	1.38487
VPS41	1.07792	0.998349	1.14996	2.04692	2.14214	2.14214	0.647218	0.689572	0.866394	0.720691	1.02344	0.781713	1	0.968643	0.968643	2.61883	2.224	1.54849	1.00653	1.02325	1.14025	1.15459	1.10741	1.0743
NCK2	1.13391	1.31341	1.18517	2.13111	2.42263	2.42263	1.11127	1.10523	1.54482	1.16299	1.56189	1.5466	1	0.955198	0.944083	1.81231	1.72116	1.51694	0.777763	0.600175	0.847412	0.662178	0.703776	0.821004
ABCC5	1.25845	1.07901	1.2068	2.19249	2.22671	2.22671	1.52068	1.56312	1.81114	1.65719	1.56427	1.578	1	1.03954	0.818668	1.6167	1.57593	1.14006	0.936033	1.04917	1.11306	1.03595	1.02914	1.09549
CASP6	1.06963	1.27149	1.14493	2.21171	2.12918	2.12918	0.988101	0.980229	1.03714	0.873742	0.976781	0.84578	1	1.06253	1.14274	1.65676	1.31089	1.37889	0.876665	0.983508	0.926178	0.86413	1.06998	0.948865
PFKFB2	0.958112	0.962258	1.00537	2.27369	2.00146	2.00146	0.891244	0.822202	0.972368	0.873934	0.919986	0.86896	1	1.07685	0.982483	1.4717	1.61758	1.45803	0.921217	1.13549	1.0328	0.94736	0.985363	1.0126
F2RL3	0.986079	1.04735	1.05727	2.31856	2.11631	2.11631	1.59593	1.77452	1.18275	1.65042	1.30568	1.31178	1	0.995014	1.10378	1.58236	1.6574	1.63263	1.07378	1.132	1.12273	1.00797	1.01036	1.13978
BLVRA	1.36664	1.12229	1.03044	2.42383	2.56123	2.56123	1.69725	1.80287	1.82223	1.82223	1.73479	1.73994	1	0.924951	0.918354	1.76638	1.55943	1.43706	0.759234	0.764496	1.09046	0.753202	0.76915	1.09046
PARD3	1.10282	1.00474	1.20287	2.51038	2.25885	2.25885	0.913715	0.990318	1.0168	1.0957	1.12742	1.17862	1	1.01267	1.04494	3.17385	2.8261	2.26887	0.993176	1.13333	1.12459	1.11274	1.0243	0.947324
MAP3K5	0.922785	1.13914	1.18582	2.53184	2.80906	2.80906	0.61926	0.480465	0.607527	0.56486	0.675021	0.449888	1	1.17228	1.02169	2.47161	2.22751	1.56632	1.19605	1.15495	0.930888	1.2204	1.14367	0.854857
MSN	0.962334	1.10985	1.35076	2.57541	2.44417	2.44417	1.29272	1.33346	1.40166	1.395	1.29952	1.45365	1	1.1429	1.1319	2.34557	2.46303	2.08346	1.35901	1.28574	1.15713	1.25251	1.11458	1.02384
CD53	1.28536	1.35024	1.53166	2.63128	2.6555	2.6555	1.94036	1.92499	1.51922	1.83855	1.53362	1.76739	1	0.947111	0.812485	2.89322	2.58576	2.38577	1.39841	1.39375	1.38558	1.37471	1.42413	1.10695
SIK1	1.17502	0.995379	0.977247	2.65656	2.45263	2.45263	1.49263	1.57363	1.4422	1.80174	1.31443	1.37636	1	0.881622	0.842462	2.3613	2.32493	1.62389	1.04487	0.999223	1.04015	0.851125	0.904598	0.994653
TXNIP	0.958622	0.731986	0.735602	2.68646	3.02991	3.02991	1.16285	1.02408	1.25055	0.948704	1.19932	1.29424	1	1.03288	0.664535	2.04278	1.97811	1.71897	1.02381	0.814691	0.858694	1.3454	0.782429	0.780905
S100A9	1.07352	1.1705	1.27168	2.69386	2.69386	2.69386	2.92643	4.49036	2.50883	3.42414	2.39294	2.73755	1	1.02229	1.08138	1.92091	1.81318	2.22432	2.39093	2.5165	3.12226	1.90474	2.65575	3.00149
CCND3	1.20685	0.908515	0.718247	2.72562	2.63308	2.63308	1.3214	1.3777	1.4399	1.47983	1.38292	1.36312	1	0.974224	1.11531	2.56928	2.34583	2.61396	1.07966	1.07707	0.981008	1.53251	1.10796	1.04722
IQGAP2	1.13154	1.2201	1.23833	2.85829	3.25737	3.25737	1.42119	1.39542	1.40634	1.47544	1.66575	1.24302	1	0.91791	1.03927	2.57804	2.50365	2.1429	0.961253	1.04627	1.09427	0.995242	0.929722	0.97978
PTK2B	0.821436	0.976574	1.43206	2.93136	2.47378	2.47378	0.771275	0.7555	0.702738	0.776159	0.689747	0.787824	1	1.04133	0.923047	1.90011	2.45785	2.07895	1.17428	0.974146	1.02077	0.903482	1.0238	1.08659
BMF	0.956782	1.07405	1.19026	3.14678	2.70338	2.70338	1.15578	1.46257	1.62213	1.25382	1.47527	1.97703	1	0.932433	0.870588	2.99028	3.10433	3.10051	1.33908	1.10384	1.23991	1.04553	0.961196	1.11966
FAIM3	1.40112	1.70716	1.87424	3.16075	3.27819	3.27819	2.68041	2.54129	2.30894	2.66851	2.63167	2.46996	1	1.02157	1.02758	1.67824	1.70255	1.73388	1.32922	1.39552	1.42022	1.38758	1.48717	1.36928
MYO7A	0.979076	1.08779	1.19539	3.19578	3.23683	3.23683	1.23337	1.25205	1.15672	1.48873	1.23482	1.29953	1	1.00017	0.93016	1.5187	1.94707	2.02432	0.774959	0.826282	0.961757	0.71756	0.716855	1.04114
DEPTOR	1.18705	1.79969	2.21673	3.2865	3.1108	3.1108	0.599279	0.514943	0.881648	0.604806	0.871108	0.784258	1	1.08749	1.19051	2.42865	2.15615	1.76913	0.721254	0.814963	0.737959	0.715631	0.914289	0.788597
ZFP36L2	1.15646	1.03884	1.38216	3.5297	3.30478	3.30478	1.18609	0.980335	1.08553	1.14751	1.1388	1.0938	1	1.05916	1.1398	2.37318	2.44726	2.14897	0.931127	0.976376	0.991707	0.871659	0.949618	0.903065
RAB32	1.2076	1.00179	0.9478	3.57434	3.76233	3.76233	0.94423	1.15035	1.2441	0.990163	1.32467	1.38584	1	1.06854	1.03233	3.01911	2.80289	2.80552	1.83947	1.71839	0.875088	1.68475	1.68475	1.00335
PIK3IP1	1.04673	1.24796	1.16913	3.93268	4.01308	4.01308	1.05785	1.01503	0.947526	0.965224	1.00689	1.05326	1	0.999376	1.00812	4.75191	3.84056	4.41474	0.745992	0.873994	0.924245	0.828347	0.866693	0.875793
BCL6	0.970576	1.09699	1.09657	4.04088	4.22732	4.22732	0.99976	1.01609	1.13345	1.02607	0.967557	1.08287	1	0.975687	1.10288	6.28041	4.92358	4.68408	0.912923	0.925732	1.02749	0.999404	0.908046	0.944917
NUAK1	1.2369	1.18264	1.01394	4.37236	4.73277	4.73277	1.86923	1.61526	1.75347	1.72387	1.88694	1.50532	1	0.983561	0.907835	2.8898	2.65894	2.29984	0.659267	0.87603	0.969433	0.727829	0.892581	1.02034
RASSF2	1.41082	1.54902	1.42023	4.40616	4.43351	4.43351	2.68102	2.74918	3.3915	2.62503	3.03362	2.47269	1	1.05774	1.04966	1.59307	1.49104	1.76743	1.02516	0.85663	1.14219	1.01175	0.8687	1.07398
LY86	1.35429	1.10757	1.12691	4.49687	4.62764	4.62764	1.61711	1.80096	1.28104	1.62247	1.30737	1.37446	1	1.32069	1.31806	6.64411	5.9448	7.99969	2.06946	1.82469	0.869597	2.06033	1.89902	1.09626
ZC3H12A	0.805336	1.14893	1.45892	4.6043	3.79424	3.79424	0.842439	0.93969	0.719467	0.858211	0.713369	0.805336	1	1.08253	1.13797	7.68025	8.23387	5.52148	1.34031	1.3068	1.06361	1.38943	1.31957	0.975015
HAVCR2	1.44693	1.74789	1.51563	4.96171	5.41608	5.41608	5.05325	4.75289	4.38135	4.65308	4.68034	4.38786	1	0.935374	1.01194	1.98171	1.75849	1.66824	1.4294	1.53167	1.70817	1.62803	1.47528	1.77945
CXCR4	1.14968	1.37687	1.26746	7.49215	6.80003	6.80003	0.973517	0.934481	0.993022	0.837236	0.853632	0.815765	1	1.09106	1.24004	4.65157	4.68668	4.8226	1.02201	0.904686	0.675846	0.681488	1.02388	0.853859
FBXO32	0.972138	1.3025	1.40851	8.26409	8.14943	8.14943	1.05183	1.06247	1.09558	0.929472	1.23169	1.18716	1	1.10912	0.858089	6.50878	6.68692	6.61555	0.700453	0.619028	0.766678	0.683378	0.778473	0.787467
FKBP5	0.972433	0.855725	0.821608	9.25759	10.7321	10.7321	0.936364	0.890737	1.08488	0.7742	1.06968	1.07475	1	0.986931	1.36677	12.5949	12.2665	10.6447	0.954752	1.22636	0.950667	0.971862	1.22072	0.977705
DDIT4	0.661365	0.786227	0.738978	14.9398	14.8729	14.8729	1.11873	1.12619	1.40657	1.03849	2.27457	2.92959	1	0.963469	0.967229	40.8984	42.025	40.5962	3.53954	3.04608	3.05992	3.18479	2.82435	2.43186
